# Supplementary material for: Gene Expression in Obliterative Bronchiolitis-Like Lesions in 2,3-Pentanedione-Exposed Rats
Source: PLoS One. 2015 Feb 24;10(2):e0118459. doi: 10.1371/journal.pone.0118459 (PMC4339611; doi:10.1371/journal.pone.0118459)
Supplement: S1 Table — (XLSX) [file pone.0118459.s005.xlsx]

## Sheet: All Clusters
S1 Table. DAVID Functional Annotation Clustering for DEG found in Fibrotic Bronchi
Fibrotic Bronchi vs Control: Gene List of > 2-Fold Changes:
Current Background: Rattus norvegicus
1492 DAVID IDs
2070 probes at 2-fold change in input list
298 Clusters total output
Annotation Cluster 1	Enrichment Score: 6.764890237587313				Annotation Cluster 1	Enrichment Score: 6.764890237587313
Category	Term	Count	%	PValue	Category	Term	Count	%	PValue	Genes	List Total	Pop Hits	Pop Total	Fold Enrichment	Bonferroni	Benjamini	FDR
GOTERM_BP_FAT	GO:0001944~vasculature development	44	2.94906	1.58e-08	GOTERM_BP_FAT	GO:0001944~vasculature development	44	2.94906	1.58132e-08	1369955_AT, 1378545_AT, 1371179_A_AT, 1386913_AT, 1367594_AT, 1374404_AT, 1393784_AT, 1388168_A_AT, 1377901_AT, 1387172_A_AT, 1387259_AT, 1386931_AT, 1397744_AT, 1375485_AT, 1378963_AT, 1383880_AT, 1368172_A_AT, 1392820_AT, 1367631_AT, 1369665_A_AT, 1376425_AT, 1378225_AT, 1370862_AT, 1371222_AT, 1376099_AT, 1388143_AT, 1369071_AT, 1371223_A_AT, 1375839_AT, 1387675_AT, 1368290_AT, 1369640_AT, 138…	876	237	12092	2.5627	5.76848e-05	1.15372e-05	2.90944e-05
GOTERM_BP_FAT	GO:0001568~blood vessel development	43	2.88204	1.92e-08	GOTERM_BP_FAT	GO:0001568~blood vessel development	43	2.88204	1.91598e-08	1369955_AT, 1371179_A_AT, 1378545_AT, 1367594_AT, 1374404_AT, 1393784_AT, 1388168_A_AT, 1377901_AT, 1387172_A_AT, 1387259_AT, 1386931_AT, 1397744_AT, 1375485_AT, 1378963_AT, 1383880_AT, 1368172_A_AT, 1392820_AT, 1367631_AT, 1369665_A_AT, 1376425_AT, 1378225_AT, 1370862_AT, 1371222_AT, 1376099_AT, 1388143_AT, 1369071_AT, 1371223_A_AT, 1375839_AT, 1387675_AT, 1368290_AT, 1369640_AT, 1384234_AT, 137…	876	230	12092	2.58068	6.98925e-05	1.16491e-05	3.52518e-05
GOTERM_BP_FAT	GO:0048514~blood vessel morphogenesis	36	2.41287	1.37e-07	GOTERM_BP_FAT	GO:0048514~blood vessel morphogenesis	36	2.41287	1.36883e-07	1371179_A_AT, 1378545_AT, 1367594_AT, 1374404_AT, 1393784_AT, 1388168_A_AT, 1387259_AT, 1387172_A_AT, 1386931_AT, 1397744_AT, 1375485_AT, 1383880_AT, 1378963_AT, 1392820_AT, 1367631_AT, 1369665_A_AT, 1376425_AT, 1378225_AT, 1370862_AT, 1371222_AT, 1388143_AT, 1369071_AT, 1371223_A_AT, 1375839_AT, 1387675_AT, 1368290_AT, 1369640_AT, 1384234_AT, 1377223_AT, 1370630_A_AT, 1368972_AT, 1370301_AT, 138…	876	186	12092	2.67167	0.000499224	5.54817e-05	0.000251848
GOTERM_BP_FAT	GO:0001525~angiogenesis	24	1.60858	2.1e-05	GOTERM_BP_FAT	GO:0001525~angiogenesis	24	1.60858	2.10223e-05	1378545_AT, 1371179_A_AT, 1389244_X_AT, 1374404_AT, 1393784_AT, 1388168_A_AT, 1369519_AT, 1367860_A_AT, 1398333_AT, 1388924_AT, 1383537_AT, 1383880_AT, 1386581_AT, 1369703_AT, 1392820_AT, 1367631_AT, 1369665_A_AT, 1388260_A_AT, 1378225_AT, 1371222_AT, 1388143_AT, 1369651_AT, 1373661_A_AT, 1369071_AT, 1371223_A_AT, 1375839_AT, 1398287_AT, 1373882_AT, 1373829_AT, 1387675_AT, 1368290_AT, 1370630_A_A…	876	123	12092	2.6934	0.0738232	0.00364525	0.0386715
Annotation Cluster 2	Enrichment Score: 6.574520766536551				Annotation Cluster 2	Enrichment Score: 6.574520766536551
Category	Term	Count	%	PValue	Category	Term	Count	%	PValue	Genes	List Total	Pop Hits	Pop Total	Fold Enrichment	Bonferroni	Benjamini	FDR
GOTERM_CC_FAT	GO:0044421~extracellular region part	112	7.5067	1.38e-14	GOTERM_CC_FAT	GO:0044421~extracellular region part	112	7.5067	1.38252e-14	1389213_AT, 1373970_AT, 1370312_AT, 1370956_AT, 1386023_AT, 1388265_X_AT, 1387868_AT, 1369773_AT, 1372422_AT, 1371913_AT, 1368592_AT, 1378963_AT, 1367687_A_AT, 1370148_AT, 1392820_AT, 1373401_AT, 1388320_AT, 1378225_AT, 1376425_AT, 1389295_AT, 1371222_AT, 1388143_AT, 1369926_AT, 1386860_AT, 1388569_AT, 1373210_AT, 1368290_AT, 1378262_AT, 1377860_AT, 1370301_AT, 1391022_AT, 1388618_AT, 1367682_AT,…	824	693	10776	2.11356	6.68909e-12	6.68909e-12	1.98841e-11
GOTERM_CC_FAT	GO:0031012~extracellular matrix	57	3.82038	1.53e-13	GOTERM_CC_FAT	GO:0031012~extracellular matrix	57	3.82038	1.52827e-13	1395580_AT, 1369955_AT, 1392578_AT, 1370312_AT, 1370956_AT, 1367594_AT, 1388265_X_AT, 1382072_AT, 1384063_AT, 1387172_A_AT, 1367563_AT, 1386940_AT, 1372422_AT, 1371913_AT, 1370927_AT, 1378963_AT, 1370895_AT, 1368172_A_AT, 1392820_AT, 1367631_AT, 1373401_AT, 1388320_AT, 1376425_AT, 1381963_AT, 1378225_AT, 1389295_AT, 1387460_AT, 1388143_AT, 1376099_AT, 1373210_AT, 1371233_AT, 1368290_AT, 1377860_A…	824	252	10776	2.95804	7.36871e-11	3.68435e-11	2.19014e-10
GOTERM_CC_FAT	GO:0005578~proteinaceous extracellular matrix	50	3.35121	4.86e-12	GOTERM_CC_FAT	GO:0005578~proteinaceous extracellular matrix	50	3.35121	4.86249e-12	1395580_AT, 1369955_AT, 1370312_AT, 1370956_AT, 1367594_AT, 1388265_X_AT, 1384063_AT, 1387172_A_AT, 1367563_AT, 1386940_AT, 1372422_AT, 1371913_AT, 1370927_AT, 1378963_AT, 1370895_AT, 1368172_A_AT, 1392820_AT, 1367631_AT, 1373401_AT, 1376425_AT, 1378225_AT, 1387460_AT, 1388143_AT, 1376099_AT, 1373210_AT, 1371233_AT, 1368290_AT, 1377860_AT, 1378262_AT, 1370301_AT, 1368829_AT, 1388618_AT, 1391022_A…	824	220	10776	2.9722	2.3437e-09	7.81233e-10	6.96602e-09
GOTERM_CC_FAT	GO:0044420~extracellular matrix part	25	1.6756	1.79e-07	GOTERM_CC_FAT	GO:0044420~extracellular matrix part	25	1.6756	1.79097e-07	1396219_AT, 1395580_AT, 1395879_AT, 1369955_AT, 1373674_AT, 1388011_A_AT, 1393896_AT, 1367749_AT, 1368171_AT, 1387172_A_AT, 1367563_AT, 1367712_AT, 1386940_AT, 1371913_AT, 1373463_AT, 1370927_AT, 1378963_AT, 1370155_AT, 1370895_AT, 1368172_A_AT, 1392382_AT, 1376425_AT, 1379889_AT, 1398321_A_AT, 1388143_AT, 1398380_AT, 1376099_AT, 1368347_AT, 1387346_AT, 1387351_AT, 1373210_AT, 1370234_AT, 1377860…	824	97	10776	3.37053	8.6321e-05	9.59159e-06	0.000256577
KEGG_PATHWAY	rno04512:ECM-receptor interaction	22	1.47453	2.26e-07	KEGG_PATHWAY	rno04512:ECM-receptor interaction	22	1.47453	2.25569e-07	1369955_AT, 1371369_AT, 1396055_AT, 1393896_AT, 1367581_A_AT, 1383240_AT, 1374529_AT, 1394109_AT, 1385751_AT, 1373463_AT, 1368921_A_AT, 1383880_AT, 1370155_AT, 1386581_AT, 1370895_AT, 1373401_AT, 1376750_AT, 1371185_AT, 1385649_AT, 1379889_AT, 1379331_AT, 1376099_AT, 1368347_AT, 1390983_AT, 1387346_AT, 1387952_A_AT, 1373210_AT, 1370234_AT, 1393558_AT, 1373245_AT, 1367721_AT, 1391022_AT, 1371186_AT	414	81	5590	3.66732	4.01504e-05	4.01504e-05	0.000277325
SP_PIR_KEYWORDS	extracellular matrix	26	1.74263	3.94e-07	SP_PIR_KEYWORDS	extracellular matrix	26	1.74263	3.94022e-07	1395580_AT, 1369955_AT, 1370312_AT, 1370956_AT, 1388265_X_AT, 1367594_AT, 1384063_AT, 1388054_A_AT, 1367581_A_AT, 1367749_AT, 1367628_AT, 1367563_AT, 1367712_AT, 1386940_AT, 1372422_AT, 1371232_A_AT, 1388924_AT, 1370927_AT, 1370155_AT, 1388142_AT, 1387315_AT, 1367631_AT, 1387946_AT, 1398321_A_AT, 1387460_AT, 1398380_AT, 1376099_AT, 1371233_AT, 1370234_AT, 1378262_AT, 1370301_AT, 1374970_AT, 13871…	849	89	8979	3.08961	0.000201325	0.000201325	0.000569143
GOTERM_CC_FAT	GO:0005604~basement membrane	18	1.20643	2.15e-05	GOTERM_CC_FAT	GO:0005604~basement membrane	18	1.20643	2.14673e-05	1396219_AT, 1395879_AT, 1369955_AT, 1388011_A_AT, 1393896_AT, 1387172_A_AT, 1367563_AT, 1386940_AT, 1367712_AT, 1371913_AT, 1378963_AT, 1392382_AT, 1379889_AT, 1376425_AT, 1398380_AT, 1376099_AT, 1388143_AT, 1387346_AT, 1387351_AT, 1373210_AT, 1370234_AT, 1377860_AT, 1373245_AT, 1368829_AT, 1391022_AT, 1388618_AT	824	72	10776	3.26942	0.010294	0.0006465	0.03075
KEGG_PATHWAY	rno04510:Focal adhesion	30	2.01072	0.000193	KEGG_PATHWAY	rno04510:Focal adhesion	30	2.01072	0.00019342	1369103_AT, 1369955_AT, 1371369_AT, 1396055_AT, 1370333_A_AT, 1374404_AT, 1390800_A_AT, 1393896_AT, 1367581_A_AT, 1370830_AT, 1384347_AT, 1383240_AT, 1374529_AT, 1394109_AT, 1385751_AT, 1369102_AT, 1373463_AT, 1370155_AT, 1390990_AT, 1383880_AT, 1370895_AT, 1386581_AT, 1373401_AT, 1376750_AT, 1371185_AT, 1385649_AT, 1379889_AT, 1379331_AT, 1376099_AT, 1368347_AT, 1390983_AT, 1387346_AT, 1373882_A…	414	195	5590	2.07729	0.033846	0.0114117	0.23754
GOTERM_MF_FAT	GO:0005201~extracellular matrix structural constituent	10	0.670241	0.000425	GOTERM_MF_FAT	GO:0005201~extracellular matrix structural constituent	10	0.670241	0.000424992	1370155_AT, 1370895_AT, 1395580_AT, 1369955_AT, 1398321_A_AT, 1372325_AT, 1376099_AT, 1368347_AT, 1387351_AT, 1373210_AT, 1370234_AT, 1373245_AT, 1368829_AT, 1373463_AT, 1370927_AT	842	34	11963	4.17878	0.347672	0.0463586	0.669792
KEGG_PATHWAY	rno05222:Small cell lung cancer	13	0.871314	0.0179813	KEGG_PATHWAY	rno05222:Small cell lung cancer	13	0.871314	0.0179813	1383880_AT, 1386581_AT, 1376755_AT, 1375757_AT, 1371185_AT, 1369318_AT, 1379889_AT, 1390983_AT, 1387346_AT, 1393896_AT, 1373210_AT, 1370234_AT, 1383240_AT, 1393558_AT, 1373245_AT, 1391022_AT, 1367830_A_AT, 1371186_AT	414	83	5590	2.11484	0.960434	0.276011	19.9951
KEGG_PATHWAY	rno05200:Pathways in cancer	31	2.07775	0.0922939	KEGG_PATHWAY	rno05200:Pathways in cancer	31	2.07775	0.0922939	1379603_AT, 1371179_A_AT, 1383578_AT, 1369683_AT, 1368799_AT, 1370333_A_AT, 1374404_AT, 1388011_A_AT, 1388168_A_AT, 1393896_AT, 1370830_AT, 1387172_A_AT, 1383240_AT, 1384829_AT, 1398333_AT, 1384056_AT, 1369102_AT, 1367830_A_AT, 1393254_AT, 1378963_AT, 1383880_AT, 1369703_AT, 1386581_AT, 1376755_AT, 1392820_AT, 1375757_AT, 1371185_AT, 1392382_AT, 1376425_AT, 1379889_AT, 1390983_AT, 1387346_AT, 137…	414	317	5590	1.32043	1	0.527357	69.5941
Annotation Cluster 3	Enrichment Score: 6.423547983260845				Annotation Cluster 3	Enrichment Score: 6.423547983260845
Category	Term	Count	%	PValue	Category	Term	Count	%	PValue	Genes	List Total	Pop Hits	Pop Total	Fold Enrichment	Bonferroni	Benjamini	FDR
GOTERM_CC_FAT	GO:0031012~extracellular matrix	57	3.82038	1.53e-13	GOTERM_CC_FAT	GO:0031012~extracellular matrix	57	3.82038	1.52827e-13	1395580_AT, 1369955_AT, 1392578_AT, 1370312_AT, 1370956_AT, 1367594_AT, 1388265_X_AT, 1382072_AT, 1384063_AT, 1387172_A_AT, 1367563_AT, 1386940_AT, 1372422_AT, 1371913_AT, 1370927_AT, 1378963_AT, 1370895_AT, 1368172_A_AT, 1392820_AT, 1367631_AT, 1373401_AT, 1388320_AT, 1376425_AT, 1381963_AT, 1378225_AT, 1389295_AT, 1387460_AT, 1388143_AT, 1376099_AT, 1373210_AT, 1371233_AT, 1368290_AT, 1377860_A…	824	252	10776	2.95804	7.36871e-11	3.68435e-11	2.19014e-10
GOTERM_BP_FAT	GO:0030198~extracellular matrix organization	18	1.20643	0.000162	GOTERM_BP_FAT	GO:0030198~extracellular matrix organization	18	1.20643	0.000161731	1369955_AT, 1370956_AT, 1372325_AT, 1382072_AT, 1388011_A_AT, 1373911_AT, 1368171_AT, 1387172_A_AT, 1369320_AT, 1383096_AT, 1373463_AT, 1370155_AT, 1378963_AT, 1370895_AT, 1368172_A_AT, 1392382_AT, 1376425_AT, 1390075_AT, 1389295_AT, 1398380_AT, 1376099_AT, 1388143_AT, 1368290_AT, 1369621_S_AT, 1370234_AT, 1371310_S_AT	876	88	12092	2.82347	0.445696	0.0133205	0.297148
GOTERM_BP_FAT	GO:0043062~extracellular structure organization	21	1.40751	0.00216951	GOTERM_BP_FAT	GO:0043062~extracellular structure organization	21	1.40751	0.00216951	1369955_AT, 1370956_AT, 1372325_AT, 1382072_AT, 1388011_A_AT, 1373911_AT, 1368171_AT, 1387259_AT, 1387172_A_AT, 1369320_AT, 1383096_AT, 1373463_AT, 1370155_AT, 1378963_AT, 1370895_AT, 1368172_A_AT, 1392382_AT, 1376425_AT, 1390075_AT, 1389295_AT, 1398380_AT, 1376099_AT, 1388143_AT, 1387377_A_AT, 1368290_AT, 1369621_S_AT, 1370234_AT, 1378262_AT, 1371310_S_AT	876	138	12092	2.10056	0.999638	0.0754473	3.91719
Annotation Cluster 4	Enrichment Score: 6.170238049036222				Annotation Cluster 4	Enrichment Score: 6.170238049036222
Category	Term	Count	%	PValue	Category	Term	Count	%	PValue	Genes	List Total	Pop Hits	Pop Total	Fold Enrichment	Bonferroni	Benjamini	FDR
GOTERM_BP_FAT	GO:0007017~microtubule-based process	41	2.74799	1.3e-09	GOTERM_BP_FAT	GO:0007017~microtubule-based process	41	2.74799	1.30412e-09	1383719_AT, 1381976_AT, 1393487_AT, 1385850_AT, 1398365_AT, 1388131_AT, 1371618_S_AT, 1368799_AT, 1381039_AT, 1376100_AT, 1367802_AT, 1375943_AT, 1370197_A_AT, 1370290_AT, 1372903_AT, 1390639_AT, 1369977_AT, 1372516_AT, 1395985_AT, 1368250_AT, 1376185_AT, 1384280_AT, 1368676_AT, 1383417_AT, 1392916_AT, 1378197_AT, 1383943_AT, 1388034_AT, 1384885_AT, 1389668_AT, 1369358_A_AT, 1387892_AT, 1376084_A…	876	195	12092	2.90231	4.75743e-06	2.37872e-06	2.39943e-06
GOTERM_BP_FAT	GO:0000226~microtubule cytoskeleton organization	22	1.47453	1.03e-05	GOTERM_BP_FAT	GO:0000226~microtubule cytoskeleton organization	22	1.47453	1.0329e-05	1383719_AT, 1393487_AT, 1398365_AT, 1371618_S_AT, 1368799_AT, 1367802_AT, 1375943_AT, 1370197_A_AT, 1370290_AT, 1390639_AT, 1368250_AT, 1384280_AT, 1383417_AT, 1392916_AT, 1384885_AT, 1389668_AT, 1387892_AT, 1376084_A_AT, 1378642_AT, 1375977_AT, 1368509_AT, 1384789_AT, 1380120_AT, 1372886_AT, 1398756_AT	876	102	12092	2.97726	0.0369793	0.00221404	0.0190024
GOTERM_BP_FAT	GO:0007010~cytoskeleton organization	45	3.01609	2.29e-05	GOTERM_BP_FAT	GO:0007010~cytoskeleton organization	45	3.01609	2.29039e-05	1383719_AT, 1383766_AT, 1384044_AT, 1368799_AT, 1376124_AT, 1371618_S_AT, 1396087_AT, 1371203_AT, 1370197_A_AT, 1395059_AT, 1370347_AT, 1380173_AT, 1387856_AT, 1390639_AT, 1374810_AT, 1374796_AT, 1396437_AT, 1384280_AT, 1371139_AT, 1392556_AT, 1376377_AT, 1392916_AT, 1389668_AT, 1368824_AT, 1372569_AT, 1371969_AT, 1375977_AT, 1384789_AT, 1388848_AT, 1380120_AT, 1395166_AT, 1393487_AT, 1374376_AT,…	876	318	12092	1.95335	0.0801589	0.00362621	0.0421321
Annotation Cluster 5	Enrichment Score: 5.908565968003746				Annotation Cluster 5	Enrichment Score: 5.908565968003746
Category	Term	Count	%	PValue	Category	Term	Count	%	PValue	Genes	List Total	Pop Hits	Pop Total	Fold Enrichment	Bonferroni	Benjamini	FDR
GOTERM_BP_FAT	GO:0022610~biological adhesion	72	4.82574	8.91e-10	GOTERM_BP_FAT	GO:0022610~biological adhesion	72	4.82574	8.90963e-10	1370312_AT, 1388265_X_AT, 1386913_AT, 1370830_AT, 1376105_AT, 1382294_AT, 1382995_AT, 1383499_AT, 1383880_AT, 1378963_AT, 1389235_AT, 1376425_AT, 1388143_AT, 1386860_AT, 1373210_AT, 1368290_AT, 1371785_AT, 1378262_AT, 1377860_AT, 1367721_AT, 1388618_AT, 1371186_AT, 1370894_AT, 1374620_AT, 1369824_AT, 1392754_AT, 1384485_AT, 1387338_S_AT, 1368948_AT, 1374320_AT, 1388011_A_AT, 1393896_AT, 1367726_A…	876	463	12092	2.14657	3.25023e-06	3.25023e-06	1.63927e-06
GOTERM_BP_FAT	GO:0007155~cell adhesion	72	4.82574	8.91e-10	GOTERM_BP_FAT	GO:0007155~cell adhesion	72	4.82574	8.90963e-10	1370312_AT, 1388265_X_AT, 1386913_AT, 1370830_AT, 1376105_AT, 1382294_AT, 1382995_AT, 1383499_AT, 1383880_AT, 1378963_AT, 1389235_AT, 1376425_AT, 1388143_AT, 1386860_AT, 1373210_AT, 1368290_AT, 1371785_AT, 1378262_AT, 1377860_AT, 1367721_AT, 1388618_AT, 1371186_AT, 1370894_AT, 1374620_AT, 1369824_AT, 1392754_AT, 1384485_AT, 1387338_S_AT, 1368948_AT, 1374320_AT, 1388011_A_AT, 1393896_AT, 1367726_A…	876	463	12092	2.14657	3.25023e-06	3.25023e-06	1.63927e-06
GOTERM_BP_FAT	GO:0016337~cell-cell adhesion	31	2.07775	0.000525	GOTERM_BP_FAT	GO:0016337~cell-cell adhesion	31	2.07775	0.000525254	1384824_AT, 1392754_AT, 1395879_AT, 1370177_AT, 1375936_AT, 1384485_AT, 1368948_AT, 1386913_AT, 1388011_A_AT, 1367726_AT, 1383284_AT, 1370830_AT, 1387172_A_AT, 1387259_AT, 1389759_AT, 1383240_AT, 1394562_AT, 1383499_AT, 1382474_AT, 1384812_AT, 1378963_AT, 1367631_AT, 1371185_AT, 1368320_AT, 1389235_AT, 1392382_AT, 1385649_AT, 1376425_AT, 1368036_AT, 1369651_AT, 1390983_AT, 1387346_AT, 1390310_AT,…	876	219	12092	1.95394	0.852898	0.0299646	0.962002
SP_PIR_KEYWORDS	cell adhesion	29	1.9437	0.00556734	SP_PIR_KEYWORDS	cell adhesion	29	1.9437	0.00556734	1384824_AT, 1374620_AT, 1395580_AT, 1375936_AT, 1370312_AT, 1377508_AT, 1367581_A_AT, 1368529_AT, 1383284_AT, 1387259_AT, 1382294_AT, 1383240_AT, 1383499_AT, 1384812_AT, 1368921_A_AT, 1370927_AT, 1367631_AT, 1371185_AT, 1368320_AT, 1387946_AT, 1368036_AT, 1390468_AT, 1398321_A_AT, 1374432_AT, 1386860_AT, 1390983_AT, 1387346_AT, 1369417_A_AT, 1370221_AT, 1387952_A_AT, 1368683_AT, 1368290_AT, 13935…	849	180	8979	1.70391	0.942321	0.228448	7.74761
Annotation Cluster 6	Enrichment Score: 5.300923375251439				Annotation Cluster 6	Enrichment Score: 5.300923375251439
Category	Term	Count	%	PValue	Category	Term	Count	%	PValue	Genes	List Total	Pop Hits	Pop Total	Fold Enrichment	Bonferroni	Benjamini	FDR
GOTERM_BP_FAT	GO:0010033~response to organic substance	114	7.64075	1.44e-08	GOTERM_BP_FAT	GO:0010033~response to organic substance	114	7.64075	1.43993e-08	1370891_AT, 1389213_AT, 1387530_A_AT, 1367902_AT, 1368799_AT, 1370956_AT, 1387277_AT, 1369771_AT, 1388044_AT, 1374404_AT, 1392789_AT, 1395886_AT, 1371071_AT, 1370830_AT, 1387868_AT, 1376302_AT, 1397744_AT, 1371249_AT, 1367830_A_AT, 1368592_AT, 1378963_AT, 1367687_A_AT, 1370148_AT, 1368177_AT, 1388153_AT, 1378225_AT, 1376425_AT, 1381518_AT, 1371222_AT, 1369926_AT, 1386860_AT, 1388569_AT, 1368290_A…	876	928	12092	1.69571	5.25274e-05	1.31321e-05	2.64931e-05
GOTERM_BP_FAT	GO:0009719~response to endogenous stimulus	78	5.22788	6.76e-08	GOTERM_BP_FAT	GO:0009719~response to endogenous stimulus	78	5.22788	6.75574e-08	1387530_A_AT, 1368669_AT, 1367902_AT, 1392578_AT, 1368799_AT, 1387277_AT, 1369771_AT, 1392789_AT, 1371203_AT, 1368081_AT, 1370197_A_AT, 1371071_AT, 1387172_A_AT, 1367563_AT, 1376302_AT, 1370688_AT, 1368098_A_AT, 1397744_AT, 1367830_A_AT, 1368592_AT, 1378963_AT, 1370148_AT, 1367687_A_AT, 1368172_A_AT, 1368976_AT, 1373399_AT, 1376425_AT, 1378225_AT, 1371076_AT, 1381518_AT, 1370215_AT, 1371222_AT, 1…	876	573	12092	1.87903	0.000246419	3.52064e-05	0.000124298
GOTERM_BP_FAT	GO:0009725~response to hormone stimulus	71	4.75871	1.22e-07	GOTERM_BP_FAT	GO:0009725~response to hormone stimulus	71	4.75871	1.21589e-07	1387530_A_AT, 1368669_AT, 1367902_AT, 1392578_AT, 1368799_AT, 1387277_AT, 1369771_AT, 1392789_AT, 1371203_AT, 1368081_AT, 1370197_A_AT, 1371071_AT, 1387172_A_AT, 1367563_AT, 1376302_AT, 1370688_AT, 1368098_A_AT, 1378963_AT, 1370148_AT, 1367687_A_AT, 1368172_A_AT, 1368976_AT, 1373399_AT, 1376425_AT, 1378225_AT, 1371076_AT, 1381518_AT, 1370215_AT, 1371222_AT, 1369926_AT, 1386860_AT, 1387835_AT, 137…	876	510	12092	1.92169	0.000443459	5.54431e-05	0.00022371
GOTERM_BP_FAT	GO:0048545~response to steroid hormone stimulus	44	2.94906	5.4e-06	GOTERM_BP_FAT	GO:0048545~response to steroid hormone stimulus	44	2.94906	5.40033e-06	1387530_A_AT, 1392578_AT, 1368799_AT, 1392789_AT, 1368081_AT, 1387172_A_AT, 1367563_AT, 1376302_AT, 1378963_AT, 1367687_A_AT, 1370148_AT, 1368172_A_AT, 1368976_AT, 1376425_AT, 1378225_AT, 1370215_AT, 1371222_AT, 1369926_AT, 1386860_AT, 1387835_AT, 1371223_A_AT, 1388569_AT, 1380084_AT, 1370301_AT, 1367794_AT, 1388062_AT, 1375217_AT, 1367682_AT, 1371259_AT, 1367999_AT, 1387023_AT, 1384485_AT, 13703…	876	291	12092	2.08715	0.0195077	0.00164036	0.0099355
GOTERM_BP_FAT	GO:0051384~response to glucocorticoid stimulus	23	1.54155	7.25e-05	GOTERM_BP_FAT	GO:0051384~response to glucocorticoid stimulus	23	1.54155	7.2519e-05	1370148_AT, 1367687_A_AT, 1367994_AT, 1367755_AT, 1392578_AT, 1368799_AT, 1384485_AT, 1370333_A_AT, 1370019_AT, 1370215_AT, 1367802_AT, 1367800_AT, 1369926_AT, 1387835_AT, 1388569_AT, 1381012_AT, 1367563_AT, 1390563_AT, 1367794_AT, 1367682_AT, 1368912_AT, 1369161_AT, 1371259_AT, 1369138_A_AT	876	124	12092	2.56035	0.232456	0.00877986	0.133342
GOTERM_BP_FAT	GO:0031960~response to corticosteroid stimulus	23	1.54155	0.000167	GOTERM_BP_FAT	GO:0031960~response to corticosteroid stimulus	23	1.54155	0.000167431	1370148_AT, 1367687_A_AT, 1367994_AT, 1367755_AT, 1392578_AT, 1368799_AT, 1384485_AT, 1370333_A_AT, 1370019_AT, 1370215_AT, 1367802_AT, 1367800_AT, 1369926_AT, 1387835_AT, 1388569_AT, 1381012_AT, 1367563_AT, 1390563_AT, 1367794_AT, 1367682_AT, 1368912_AT, 1369161_AT, 1371259_AT, 1369138_A_AT	876	131	12092	2.42354	0.457105	0.0131913	0.307605
GOTERM_BP_FAT	GO:0043434~response to peptide hormone stimulus	27	1.80965	0.0100906	GOTERM_BP_FAT	GO:0043434~response to peptide hormone stimulus	27	1.80965	0.0100906	1371762_AT, 1387530_A_AT, 1368669_AT, 1377632_AT, 1369931_AT, 1368799_AT, 1369771_AT, 1387277_AT, 1369898_A_AT, 1371203_AT, 1367802_AT, 1373047_AT, 1370197_A_AT, 1387278_AT, 1367563_AT, 1367712_AT, 1370362_AT, 1391847_AT, 1367755_AT, 1372728_AT, 1373399_AT, 1371076_AT, 1370047_AT, 1367800_AT, 1387377_A_AT, 1372002_AT, 1369640_AT, 1387306_A_AT, 1367916_AT, 1368679_A_AT, 1371259_AT	876	222	12092	1.67882	1	0.203062	17.0223
Annotation Cluster 7	Enrichment Score: 5.230252263153153				Annotation Cluster 7	Enrichment Score: 5.230252263153153
Category	Term	Count	%	PValue	Category	Term	Count	%	PValue	Genes	List Total	Pop Hits	Pop Total	Fold Enrichment	Bonferroni	Benjamini	FDR
GOTERM_CC_FAT	GO:0044421~extracellular region part	112	7.5067	1.38e-14	GOTERM_CC_FAT	GO:0044421~extracellular region part	112	7.5067	1.38252e-14	1389213_AT, 1373970_AT, 1370312_AT, 1370956_AT, 1386023_AT, 1388265_X_AT, 1387868_AT, 1369773_AT, 1372422_AT, 1371913_AT, 1368592_AT, 1378963_AT, 1367687_A_AT, 1370148_AT, 1392820_AT, 1373401_AT, 1388320_AT, 1378225_AT, 1376425_AT, 1389295_AT, 1371222_AT, 1388143_AT, 1369926_AT, 1386860_AT, 1388569_AT, 1373210_AT, 1368290_AT, 1378262_AT, 1377860_AT, 1370301_AT, 1391022_AT, 1388618_AT, 1367682_AT,…	824	693	10776	2.11356	6.68909e-12	6.68909e-12	1.98841e-11
GOTERM_CC_FAT	GO:0005576~extracellular region	161	10.7909	4.99e-11	GOTERM_CC_FAT	GO:0005576~extracellular region	161	10.7909	4.98524e-11	1389213_AT, 1386023_AT, 1370885_AT, 1369773_AT, 1372422_AT, 1384781_AT, 1368822_AT, 1378963_AT, 1388034_AT, 1368442_AT, 1370148_AT, 1373401_AT, 1370220_AT, 1378225_AT, 1371222_AT, 1376652_AT, 1368034_AT, 1369926_AT, 1388569_AT, 1373210_AT, 1378262_AT, 1377860_AT, 1370301_AT, 1388618_AT, 1367682_AT, 1371762_AT, 1369587_AT, 1373025_AT, 1393397_AT, 1371369_AT, 1370333_A_AT, 1381012_AT, 1376263_AT, 1…	824	1281	10776	1.64364	2.40289e-08	4.80578e-09	7.14195e-08
GOTERM_CC_FAT	GO:0005615~extracellular space	74	4.95979	2.03e-08	GOTERM_CC_FAT	GO:0005615~extracellular space	74	4.95979	2.02566e-08	1389213_AT, 1373970_AT, 1392578_AT, 1372254_AT, 1367929_AT, 1386023_AT, 1381006_AT, 1387172_A_AT, 1387868_AT, 1367563_AT, 1369773_AT, 1386940_AT, 1368592_AT, 1378963_AT, 1370148_AT, 1367687_A_AT, 1368172_A_AT, 1392820_AT, 1369665_A_AT, 1376425_AT, 1370215_AT, 1370862_AT, 1387460_AT, 1371222_AT, 1388143_AT, 1369926_AT, 1386860_AT, 1387835_AT, 1371223_A_AT, 1388569_AT, 1389470_AT, 1368420_AT, 13689…	824	492	10776	1.96697	9.76362e-06	1.39481e-06	2.90199e-05
SP_PIR_KEYWORDS	Secreted	110	7.37265	4.57e-06	SP_PIR_KEYWORDS	Secreted	110	7.37265	4.56942e-06	1377758_AT, 1387269_S_AT, 1392068_AT, 1373970_AT, 1370312_AT, 1370885_AT, 1370956_AT, 1386023_AT, 1388265_X_AT, 1387868_AT, 1369773_AT, 1368644_AT, 1372422_AT, 1368822_AT, 1368592_AT, 1378963_AT, 1388034_AT, 1370148_AT, 1370220_AT, 1376425_AT, 1376652_AT, 1371222_AT, 1369926_AT, 1368034_AT, 1386860_AT, 1368821_AT, 1387675_AT, 1368290_AT, 1370301_AT, 1368519_AT, 1367682_AT, 1383266_AT, 1380962_AT,…	849	765	8979	1.52073	0.00233225	0.000466887	0.00660008
SP_PIR_KEYWORDS	signal	186	12.4665	5.61e-05	SP_PIR_KEYWORDS	signal	186	12.4665	5.60699e-05	1367722_AT, 1369909_S_AT, 1386023_AT, 1370885_AT, 1386913_AT, 1369773_AT, 1372422_AT, 1380765_AT, 1368822_AT, 1378963_AT, 1388034_AT, 1368442_AT, 1370148_AT, 1383509_AT, 1370220_AT, 1378225_AT, 1371222_AT, 1376652_AT, 1369926_AT, 1368034_AT, 1372897_AT, 1370301_AT, 1367721_AT, 1367682_AT, 1371762_AT, 1369587_AT, 1373025_AT, 1369824_AT, 1393397_AT, 1370850_AT, 1368207_AT, 1370333_A_AT, 1383129_AT,…	849	1517	8979	1.29672	0.0282459	0.00476404	0.0809595
UP_SEQ_FEATURE	signal peptide	186	12.4665	0.00055	UP_SEQ_FEATURE	signal peptide	186	12.4665	0.000550338	1367722_AT, 1369909_S_AT, 1386023_AT, 1370885_AT, 1386913_AT, 1369773_AT, 1372422_AT, 1380765_AT, 1368822_AT, 1378963_AT, 1388034_AT, 1368442_AT, 1370148_AT, 1383509_AT, 1370220_AT, 1378225_AT, 1371222_AT, 1376652_AT, 1369926_AT, 1368034_AT, 1372897_AT, 1370301_AT, 1367721_AT, 1367682_AT, 1371762_AT, 1369587_AT, 1373025_AT, 1369824_AT, 1393397_AT, 1370850_AT, 1368207_AT, 1370333_A_AT, 1383129_AT,…	725	1516	7317	1.23825	0.629363	0.391201	0.930649
SP_PIR_KEYWORDS	disulfide bond	157	10.5228	0.00208865	SP_PIR_KEYWORDS	disulfide bond	157	10.5228	0.00208864	1370885_AT, 1369773_AT, 1397744_AT, 1372422_AT, 1380765_AT, 1368822_AT, 1378963_AT, 1370148_AT, 1388034_AT, 1368442_AT, 1369061_AT, 1378225_AT, 1371222_AT, 1376652_AT, 1368034_AT, 1370301_AT, 1367682_AT, 1369086_A_AT, 1371762_AT, 1373025_AT, 1369824_AT, 1393397_AT, 1370850_AT, 1370333_A_AT, 1383096_AT, 1388924_AT, 1375393_AT, 1379281_AT, 1384112_AT, 1368921_A_AT, 1376767_AT, 1369228_AT, 1390765_A…	849	1340	8979	1.23913	0.656447	0.111937	2.97494
UP_SEQ_FEATURE	disulfide bond	150	10.0536	0.0105344	UP_SEQ_FEATURE	disulfide bond	150	10.0536	0.0105344	1387269_S_AT, 1392068_AT, 1370312_AT, 1370885_AT, 1370956_AT, 1388265_X_AT, 1385590_AT, 1387610_AT, 1368167_AT, 1382294_AT, 1369773_AT, 1382995_AT, 1383499_AT, 1372422_AT, 1397744_AT, 1380765_AT, 1387389_AT, 1368822_AT, 1378963_AT, 1368442_AT, 1388034_AT, 1367687_A_AT, 1370148_AT, 1369061_AT, 1378225_AT, 1376425_AT, 1368610_AT, 1376652_AT, 1371222_AT, 1368034_AT, 1386860_AT, 1367986_AT, 1368821_A…	725	1272	7317	1.19014	1	0.880159	16.4626
SP_PIR_KEYWORDS	glycoprotein	212	14.2091	0.0114567	SP_PIR_KEYWORDS	glycoprotein	212	14.2091	0.0114567	1367722_AT, 1367944_AT, 1369909_S_AT, 1370885_AT, 1386023_AT, 1386913_AT, 1396160_AT, 1369773_AT, 1397744_AT, 1380765_AT, 1384302_AT, 1368822_AT, 1378963_AT, 1368442_AT, 1370148_AT, 1383509_AT, 1370220_AT, 1377630_AT, 1381518_AT, 1376652_AT, 1371222_AT, 1372897_AT, 1398994_AT, 1370301_AT, 1367721_AT, 1369086_A_AT, 1369824_AT, 1370850_AT, 1368529_AT, 1383096_AT, 1387434_AT, 1375393_AT, 1388924_AT,…	849	1949	8979	1.15039	0.997228	0.343337	15.3328
UP_SEQ_FEATURE	glycosylation site:N-linked (GlcNAc...)	197	13.2038	0.100414	UP_SEQ_FEATURE	glycosylation site:N-linked (GlcNAc...)	197	13.2038	0.100414	1367722_AT, 1367944_AT, 1369909_S_AT, 1370885_AT, 1386023_AT, 1396160_AT, 1369773_AT, 1397744_AT, 1380765_AT, 1384302_AT, 1368822_AT, 1378963_AT, 1368442_AT, 1370148_AT, 1383509_AT, 1370220_AT, 1377630_AT, 1381518_AT, 1376652_AT, 1371222_AT, 1372897_AT, 1398994_AT, 1370301_AT, 1369086_A_AT, 1369824_AT, 1370850_AT, 1387434_AT, 1375393_AT, 1388924_AT, 1373787_AT, 1379281_AT, 1384112_AT, 1376767_AT,…	725	1831	7317	1.08586	1	0.99935	83.4266
Annotation Cluster 8	Enrichment Score: 4.99367689185324				Annotation Cluster 8	Enrichment Score: 4.99367689185324
Category	Term	Count	%	PValue	Category	Term	Count	%	PValue	Genes	List Total	Pop Hits	Pop Total	Fold Enrichment	Bonferroni	Benjamini	FDR
GOTERM_BP_FAT	GO:0035295~tube development	39	2.61394	8.03e-06	GOTERM_BP_FAT	GO:0035295~tube development	39	2.61394	8.02986e-06	1371179_A_AT, 1392578_AT, 1386913_AT, 1391434_AT, 1388168_A_AT, 1395059_AT, 1387172_A_AT, 1367563_AT, 1392441_AT, 1371309_AT, 1392556_AT, 1378963_AT, 1397809_AT, 1368172_A_AT, 1392820_AT, 1367631_AT, 1376425_AT, 1378225_AT, 1387046_AT, 1381863_AT, 1368290_AT, 1369640_AT, 1393850_AT, 1370630_A_AT, 1368189_AT, 1367721_AT, 1386953_AT, 1371762_AT, 1384834_AT, 1390940_AT, 1387338_S_AT, 1389244_X_AT, 1…	876	248	12092	2.17074	0.0288682	0.00195096	0.014773
GOTERM_BP_FAT	GO:0060541~respiratory system development	24	1.60858	8.94e-06	GOTERM_BP_FAT	GO:0060541~respiratory system development	24	1.60858	8.9435e-06	1371762_AT, 1379942_AT, 1392578_AT, 1371179_A_AT, 1386913_AT, 1391434_AT, 1388011_A_AT, 1388168_A_AT, 1368171_AT, 1387172_A_AT, 1367563_AT, 1373923_AT, 1387386_AT, 1367860_A_AT, 1371309_AT, 1398333_AT, 1390398_AT, 1384915_AT, 1378963_AT, 1369703_AT, 1397809_AT, 1392820_AT, 1368172_A_AT, 1387315_AT, 1367631_AT, 1369834_AT, 1392382_AT, 1376425_AT, 1378225_AT, 1373829_AT, 1382848_AT, 1393850_AT, 137…	876	117	12092	2.83152	0.0320996	0.00203705	0.0164537
GOTERM_BP_FAT	GO:0030324~lung development	23	1.54155	1.05e-05	GOTERM_BP_FAT	GO:0030324~lung development	23	1.54155	1.04518e-05	1371762_AT, 1392578_AT, 1371179_A_AT, 1386913_AT, 1391434_AT, 1388011_A_AT, 1388168_A_AT, 1368171_AT, 1387172_A_AT, 1367563_AT, 1373923_AT, 1387386_AT, 1367860_A_AT, 1371309_AT, 1398333_AT, 1390398_AT, 1384915_AT, 1378963_AT, 1369703_AT, 1397809_AT, 1392820_AT, 1368172_A_AT, 1387315_AT, 1367631_AT, 1369834_AT, 1392382_AT, 1376425_AT, 1378225_AT, 1373829_AT, 1382848_AT, 1393850_AT, 1370630_A_AT, 1…	876	110	12092	2.88622	0.0374107	0.00211601	0.0192284
GOTERM_BP_FAT	GO:0030323~respiratory tube development	23	1.54155	1.41e-05	GOTERM_BP_FAT	GO:0030323~respiratory tube development	23	1.54155	1.41216e-05	1371762_AT, 1392578_AT, 1371179_A_AT, 1386913_AT, 1391434_AT, 1388011_A_AT, 1388168_A_AT, 1368171_AT, 1387172_A_AT, 1367563_AT, 1373923_AT, 1387386_AT, 1367860_A_AT, 1371309_AT, 1398333_AT, 1390398_AT, 1384915_AT, 1378963_AT, 1369703_AT, 1397809_AT, 1392820_AT, 1368172_A_AT, 1387315_AT, 1367631_AT, 1369834_AT, 1392382_AT, 1376425_AT, 1378225_AT, 1373829_AT, 1382848_AT, 1393850_AT, 1370630_A_AT, 1…	876	112	12092	2.83468	0.0502116	0.0027077	0.0259789
Annotation Cluster 9	Enrichment Score: 4.530079082891863				Annotation Cluster 9	Enrichment Score: 4.530079082891863
Category	Term	Count	%	PValue	Category	Term	Count	%	PValue	Genes	List Total	Pop Hits	Pop Total	Fold Enrichment	Bonferroni	Benjamini	FDR
GOTERM_BP_FAT	GO:0016477~cell migration	43	2.88204	5.88e-07	GOTERM_BP_FAT	GO:0016477~cell migration	43	2.88204	5.88312e-07	1369103_AT, 1370177_AT, 1369955_AT, 1378545_AT, 1394786_AT, 1384063_AT, 1382358_AT, 1370830_AT, 1387172_A_AT, 1387868_AT, 1387259_AT, 1382995_AT, 1397744_AT, 1392441_AT, 1373575_AT, 1391976_AT, 1378963_AT, 1383880_AT, 1377457_A_AT, 1367631_AT, 1371185_AT, 1376425_AT, 1378225_AT, 1381863_AT, 1376099_AT, 1387675_AT, 1368983_AT, 1371785_AT, 1369640_AT, 1378171_AT, 1371186_AT, 1367682_AT, 1390710_X_A…	876	259	12092	2.29173	0.00214386	0.000214593	0.00108242
GOTERM_BP_FAT	GO:0051674~localization of cell	46	3.08311	2.13e-05	GOTERM_BP_FAT	GO:0051674~localization of cell	46	3.08311	2.12817e-05	1369103_AT, 1370177_AT, 1369955_AT, 1378545_AT, 1394786_AT, 1384063_AT, 1382358_AT, 1395977_AT, 1390639_AT, 1370830_AT, 1387172_A_AT, 1387868_AT, 1387259_AT, 1382995_AT, 1397744_AT, 1392441_AT, 1373575_AT, 1391976_AT, 1378963_AT, 1383880_AT, 1377457_A_AT, 1367631_AT, 1371185_AT, 1376425_AT, 1378225_AT, 1381863_AT, 1376099_AT, 1387675_AT, 1368983_AT, 1371785_AT, 1369640_AT, 1378171_AT, 1371186_AT,…	876	327	12092	1.9418	0.0746991	0.0035227	0.0391485
GOTERM_BP_FAT	GO:0048870~cell motility	46	3.08311	2.13e-05	GOTERM_BP_FAT	GO:0048870~cell motility	46	3.08311	2.12817e-05	1369103_AT, 1370177_AT, 1369955_AT, 1378545_AT, 1394786_AT, 1384063_AT, 1382358_AT, 1395977_AT, 1390639_AT, 1370830_AT, 1387172_A_AT, 1387868_AT, 1387259_AT, 1382995_AT, 1397744_AT, 1392441_AT, 1373575_AT, 1391976_AT, 1378963_AT, 1383880_AT, 1377457_A_AT, 1367631_AT, 1371185_AT, 1376425_AT, 1378225_AT, 1381863_AT, 1376099_AT, 1387675_AT, 1368983_AT, 1371785_AT, 1369640_AT, 1378171_AT, 1371186_AT,…	876	327	12092	1.9418	0.0746991	0.0035227	0.0391485
GOTERM_BP_FAT	GO:0006928~cell motion	54	3.6193	3.7e-05	GOTERM_BP_FAT	GO:0006928~cell motion	54	3.6193	3.69717e-05	1369103_AT, 1369955_AT, 1370177_AT, 1378545_AT, 1394786_AT, 1386913_AT, 1388265_X_AT, 1384063_AT, 1382358_AT, 1395977_AT, 1388101_AT, 1390639_AT, 1370830_AT, 1387172_A_AT, 1387868_AT, 1382294_AT, 1387259_AT, 1382995_AT, 1397218_AT, 1392441_AT, 1397744_AT, 1373575_AT, 1391976_AT, 1378963_AT, 1383880_AT, 1377457_A_AT, 1397809_AT, 1367631_AT, 1371185_AT, 1376425_AT, 1378225_AT, 1381863_AT, 1376099_A…	876	416	12092	1.79182	0.126175	0.00517408	0.0680017
GOTERM_BP_FAT	GO:0050900~leukocyte migration	12	0.80429	0.00227048	GOTERM_BP_FAT	GO:0050900~leukocyte migration	12	0.80429	0.00227048	1378963_AT, 1369527_AT, 1387316_AT, 1371185_AT, 1392382_AT, 1376425_AT, 1368948_AT, 1388011_A_AT, 1390983_AT, 1388033_AT, 1392737_AT, 1387172_A_AT, 1368742_AT, 1387868_AT, 1383240_AT, 1393558_AT, 1369953_A_AT, 1393182_AT, 1397744_AT, 1373575_AT, 1371186_AT	876	57	12092	2.90603	0.99975	0.0759346	4.09591
Annotation Cluster 10	Enrichment Score: 3.341977656841545				Annotation Cluster 10	Enrichment Score: 3.341977656841545
Category	Term	Count	%	PValue	Category	Term	Count	%	PValue	Genes	List Total	Pop Hits	Pop Total	Fold Enrichment	Bonferroni	Benjamini	FDR
GOTERM_MF_FAT	GO:0001871~pattern binding	23	1.54155	1.6e-05	GOTERM_MF_FAT	GO:0001871~pattern binding	23	1.54155	1.60412e-05	1371193_AT, 1369955_AT, 1367905_AT, 1370956_AT, 1367594_AT, 1388265_X_AT, 1388101_AT, 1388054_A_AT, 1373911_AT, 1383284_AT, 1371331_AT, 1397218_AT, 1371232_A_AT, 1382474_AT, 1384812_AT, 1368822_AT, 1368921_A_AT, 1392820_AT, 1367631_AT, 1388142_AT, 1368320_AT, 1389649_AT, 1379889_AT, 1388479_AT, 1368187_AT, 1370862_AT, 1376099_AT, 1368347_AT, 1387952_A_AT, 1371233_AT, 1368821_AT, 1368983_AT, 13682…	842	116	11963	2.81707	0.0159923	0.00535944	0.0253578
GOTERM_MF_FAT	GO:0030247~polysaccharide binding	23	1.54155	1.6e-05	GOTERM_MF_FAT	GO:0030247~polysaccharide binding	23	1.54155	1.60412e-05	1371193_AT, 1369955_AT, 1367905_AT, 1370956_AT, 1367594_AT, 1388265_X_AT, 1388101_AT, 1388054_A_AT, 1373911_AT, 1383284_AT, 1371331_AT, 1397218_AT, 1371232_A_AT, 1382474_AT, 1384812_AT, 1368822_AT, 1368921_A_AT, 1392820_AT, 1367631_AT, 1388142_AT, 1368320_AT, 1389649_AT, 1379889_AT, 1388479_AT, 1368187_AT, 1370862_AT, 1376099_AT, 1368347_AT, 1387952_A_AT, 1371233_AT, 1368821_AT, 1368983_AT, 13682…	842	116	11963	2.81707	0.0159923	0.00535944	0.0253578
GOTERM_MF_FAT	GO:0005539~glycosaminoglycan binding	21	1.40751	2.33e-05	GOTERM_MF_FAT	GO:0005539~glycosaminoglycan binding	21	1.40751	2.32673e-05	1371193_AT, 1369955_AT, 1370956_AT, 1367594_AT, 1388265_X_AT, 1388101_AT, 1388054_A_AT, 1373911_AT, 1383284_AT, 1371331_AT, 1397218_AT, 1371232_A_AT, 1382474_AT, 1384812_AT, 1368822_AT, 1368921_A_AT, 1392820_AT, 1367631_AT, 1388142_AT, 1368320_AT, 1379889_AT, 1388479_AT, 1368187_AT, 1370862_AT, 1376099_AT, 1368347_AT, 1387952_A_AT, 1371233_AT, 1368821_AT, 1368983_AT, 1368290_AT, 1370234_AT, 13711…	842	102	11963	2.92514	0.0231127	0.00582893	0.0367788
GOTERM_MF_FAT	GO:0008201~heparin binding	15	1.00536	0.000418	GOTERM_MF_FAT	GO:0008201~heparin binding	15	1.00536	0.000417646	1392820_AT, 1367631_AT, 1369955_AT, 1368320_AT, 1379889_AT, 1368187_AT, 1370862_AT, 1376099_AT, 1368347_AT, 1368821_AT, 1373911_AT, 1371331_AT, 1383284_AT, 1368983_AT, 1368290_AT, 1370234_AT, 1382474_AT, 1384812_AT, 1368822_AT, 1367682_AT	842	72	11963	2.95997	0.342836	0.0511246	0.65825
SP_PIR_KEYWORDS	heparin-binding	10	0.670241	0.00630415	SP_PIR_KEYWORDS	heparin-binding	10	0.670241	0.00630415	1392820_AT, 1367631_AT, 1369955_AT, 1368320_AT, 1370862_AT, 1376099_AT, 1368821_AT, 1371331_AT, 1383284_AT, 1368290_AT, 1368983_AT, 1370234_AT, 1384812_AT, 1368822_AT, 1367682_AT	849	37	8979	2.85837	0.960506	0.236087	8.73003
GOTERM_MF_FAT	GO:0030246~carbohydrate binding	37	2.47989	0.00779231	GOTERM_MF_FAT	GO:0030246~carbohydrate binding	37	2.47989	0.00779231	1392648_AT, 1398507_AT, 1369955_AT, 1367905_AT, 1383519_AT, 1370956_AT, 1388265_X_AT, 1367594_AT, 1368464_AT, 1388101_AT, 1397218_AT, 1382474_AT, 1368822_AT, 1392820_AT, 1367631_AT, 1370862_AT, 1387460_AT, 1376099_AT, 1368821_AT, 1371233_AT, 1368290_AT, 1368983_AT, 1371194_AT, 1367682_AT, 1371193_AT, 1368547_AT, 1388054_A_AT, 1377761_AT, 1373911_AT, 1371331_AT, 1383284_AT, 1367628_AT, 1371232_A_A…	842	337	11963	1.55991	0.999615	0.211987	11.6335
UP_SEQ_FEATURE	region of interest:Heparin-binding	5	0.335121	0.0328725	UP_SEQ_FEATURE	region of interest:Heparin-binding	5	0.335121	0.0328725	1392820_AT, 1383284_AT, 1367631_AT, 1368290_AT, 1368320_AT, 1370862_AT, 1384812_AT	725	13	7317	3.8817	1	0.982005	43.3185
Annotation Cluster 11	Enrichment Score: 3.1625432077163294				Annotation Cluster 11	Enrichment Score: 3.1625432077163294
Category	Term	Count	%	PValue	Category	Term	Count	%	PValue	Genes	List Total	Pop Hits	Pop Total	Fold Enrichment	Bonferroni	Benjamini	FDR
GOTERM_MF_FAT	GO:0042802~identical protein binding	64	4.28954	0.000487	GOTERM_MF_FAT	GO:0042802~identical protein binding	64	4.28954	0.000487485	1369103_AT, 1378545_AT, 1383578_AT, 1368799_AT, 1393350_AT, 1374404_AT, 1388456_AT, 1382072_AT, 1373280_AT, 1390800_A_AT, 1369794_A_AT, 1370830_AT, 1368167_AT, 1370869_AT, 1387172_A_AT, 1390415_AT, 1384829_AT, 1368098_A_AT, 1384056_AT, 1387983_AT, 1378963_AT, 1373593_AT, 1370148_AT, 1369061_AT, 1376425_AT, 1370215_AT, 1370862_AT, 1389295_AT, 1388859_AT, 1398602_AT, 1385243_AT, 1396168_AT, 1369682…	842	588	11963	1.54643	0.387399	0.0435715	0.767926
GOTERM_MF_FAT	GO:0046983~protein dimerization activity	58	3.8874	0.000745	GOTERM_MF_FAT	GO:0046983~protein dimerization activity	58	3.8874	0.00074499	1368488_AT, 1387530_A_AT, 1376785_AT, 1378545_AT, 1368799_AT, 1370008_AT, 1393350_AT, 1374404_AT, 1388456_AT, 1382072_AT, 1390800_A_AT, 1381489_AT, 1370830_AT, 1368167_AT, 1368179_AT, 1387172_A_AT, 1370688_AT, 1379344_AT, 1371249_AT, 1387389_AT, 1367830_A_AT, 1387983_AT, 1369891_AT, 1387614_AT, 1378963_AT, 1373593_AT, 1383880_AT, 1370148_AT, 1369061_AT, 1376425_AT, 1370215_AT, 1370862_AT, 1389295…	842	528	11963	1.56071	0.527158	0.0487068	1.17134
GOTERM_MF_FAT	GO:0042803~protein homodimerization activity	39	2.61394	0.000896	GOTERM_MF_FAT	GO:0042803~protein homodimerization activity	39	2.61394	0.000895898	1378545_AT, 1368799_AT, 1393350_AT, 1374404_AT, 1388456_AT, 1382072_AT, 1390800_A_AT, 1368167_AT, 1387172_A_AT, 1387983_AT, 1373593_AT, 1378963_AT, 1370148_AT, 1369061_AT, 1376425_AT, 1370215_AT, 1389295_AT, 1370862_AT, 1398602_AT, 1385243_AT, 1396168_AT, 1369682_AT, 1377163_AT, 1378028_AT, 1377283_AT, 1392566_AT, 1384544_AT, 1371947_AT, 1388011_A_AT, 1386985_AT, 1367726_AT, 1367628_AT, 1390398_A…	842	318	11963	1.74247	0.593748	0.0488118	1.40703
Annotation Cluster 12	Enrichment Score: 3.159841491042553				Annotation Cluster 12	Enrichment Score: 3.159841491042553
Category	Term	Count	%	PValue	Category	Term	Count	%	PValue	Genes	List Total	Pop Hits	Pop Total	Fold Enrichment	Bonferroni	Benjamini	FDR
GOTERM_CC_FAT	GO:0015630~microtubule cytoskeleton	65	4.35657	4.76e-10	GOTERM_CC_FAT	GO:0015630~microtubule cytoskeleton	65	4.35657	4.76347e-10	1383151_AT, 1370346_AT, 1385850_AT, 1368799_AT, 1371618_S_AT, 1389566_AT, 1387772_AT, 1371928_AT, 1368081_AT, 1395977_AT, 1387856_AT, 1372903_AT, 1387941_S_AT, 1384830_AT, 1372516_AT, 1396437_AT, 1397539_AT, 1384280_AT, 1379636_AT, 1368676_AT, 1388034_AT, 1383943_AT, 1373397_AT, 1375977_AT, 1385349_AT, 1398602_AT, 1388274_AT, 1384789_AT, 1389786_AT, 1381262_AT, 1370792_AT, 1391317_AT, 1373268_AT,…	824	373	10776	2.27895	2.29599e-07	3.82666e-08	6.82423e-07
GOTERM_BP_FAT	GO:0007017~microtubule-based process	41	2.74799	1.3e-09	GOTERM_BP_FAT	GO:0007017~microtubule-based process	41	2.74799	1.30412e-09	1383719_AT, 1381976_AT, 1393487_AT, 1385850_AT, 1398365_AT, 1388131_AT, 1371618_S_AT, 1368799_AT, 1381039_AT, 1376100_AT, 1367802_AT, 1375943_AT, 1370197_A_AT, 1370290_AT, 1372903_AT, 1390639_AT, 1369977_AT, 1372516_AT, 1395985_AT, 1368250_AT, 1376185_AT, 1384280_AT, 1368676_AT, 1383417_AT, 1392916_AT, 1378197_AT, 1383943_AT, 1388034_AT, 1384885_AT, 1389668_AT, 1369358_A_AT, 1387892_AT, 1376084_A…	876	195	12092	2.90231	4.75743e-06	2.37872e-06	2.39943e-06
GOTERM_CC_FAT	GO:0005874~microtubule	34	2.27882	2.05e-07	GOTERM_CC_FAT	GO:0005874~microtubule	34	2.27882	2.04738e-07	1374573_AT, 1388131_AT, 1371618_S_AT, 1368799_AT, 1381039_AT, 1376100_AT, 1387772_AT, 1395977_AT, 1370290_AT, 1372903_AT, 1387856_AT, 1372516_AT, 1368250_AT, 1396437_AT, 1376185_AT, 1384280_AT, 1379636_AT, 1368676_AT, 1385721_AT, 1382938_AT, 1378197_AT, 1383943_AT, 1388034_AT, 1392279_AT, 1384885_AT, 1372639_AT, 1387892_AT, 1373397_AT, 1390766_AT, 1389786_AT, 1389770_AT, 1384789_AT, 1381262_AT, 1…	824	164	10776	2.71122	9.86791e-05	9.86834e-06	0.000293311
GOTERM_CC_FAT	GO:0044430~cytoskeletal part	89	5.96515	1.14e-06	GOTERM_CC_FAT	GO:0044430~cytoskeletal part	89	5.96515	1.13878e-06	1383151_AT, 1385850_AT, 1371618_S_AT, 1368799_AT, 1387277_AT, 1395886_AT, 1387772_AT, 1371928_AT, 1370347_AT, 1387941_S_AT, 1369689_AT, 1384830_AT, 1372516_AT, 1386931_AT, 1397539_AT, 1383943_AT, 1388034_AT, 1372569_AT, 1367574_AT, 1373397_AT, 1371969_AT, 1375977_AT, 1398602_AT, 1389786_AT, 1384789_AT, 1381262_AT, 1391317_AT, 1391330_AT, 1378028_AT, 1374573_AT, 1381039_AT, 1371947_AT, 1375943_AT,…	824	695	10776	1.67469	0.000548743	4.98982e-05	0.00163143
SP_PIR_KEYWORDS	cilium	13	0.871314	1.29e-06	SP_PIR_KEYWORDS	cilium	13	0.871314	1.29059e-06	1368676_AT, 1374573_AT, 1383943_AT, 1396646_AT, 1381039_AT, 1387046_AT, 1395977_AT, 1368509_AT, 1384789_AT, 1389770_AT, 1384431_AT, 1378324_AT, 1382932_AT, 1396407_AT, 1391330_AT	849	26	8979	5.28799	0.000659273	0.000329691	0.00186417
SP_PIR_KEYWORDS	cell projection	27	1.80965	1.47e-06	SP_PIR_KEYWORDS	cell projection	27	1.80965	1.46929e-06	1374573_AT, 1381039_AT, 1368948_AT, 1386913_AT, 1375137_AT, 1395886_AT, 1395977_AT, 1388101_AT, 1384431_AT, 1390872_AT, 1378324_AT, 1393155_AT, 1397218_AT, 1383499_AT, 1368676_AT, 1383943_AT, 1396646_AT, 1387046_AT, 1388479_AT, 1367675_AT, 1368509_AT, 1389770_AT, 1384789_AT, 1370042_AT, 1382932_AT, 1396407_AT, 1398350_AT, 1396143_AT, 1391330_AT, 1369138_A_AT, 1369777_A_AT	849	101	8979	2.82724	0.000750524	0.000250237	0.00212229
GOTERM_CC_FAT	GO:0005929~cilium	23	1.54155	1.6e-06	GOTERM_CC_FAT	GO:0005929~cilium	23	1.54155	1.60499e-06	1374573_AT, 1381039_AT, 1395977_AT, 1372670_AT, 1371071_AT, 1384894_AT, 1384431_AT, 1378324_AT, 1377420_AT, 1384183_AT, 1384915_AT, 1368676_AT, 1383417_AT, 1383943_AT, 1396646_AT, 1387046_AT, 1375977_AT, 1379135_AT, 1368509_AT, 1397772_AT, 1389770_AT, 1384789_AT, 1369953_A_AT, 1382932_AT, 1396407_AT, 1391330_AT	824	94	10776	3.19986	0.000773305	5.95063e-05	0.00229931
SP_PIR_KEYWORDS	microtubule	30	2.01072	2.18e-06	SP_PIR_KEYWORDS	microtubule	30	2.01072	2.17697e-06	1374573_AT, 1398365_AT, 1388131_AT, 1371618_S_AT, 1381039_AT, 1376100_AT, 1395977_AT, 1370290_AT, 1372903_AT, 1372516_AT, 1368250_AT, 1376185_AT, 1379636_AT, 1368676_AT, 1382938_AT, 1378197_AT, 1383943_AT, 1388034_AT, 1392279_AT, 1384885_AT, 1372639_AT, 1387892_AT, 1373397_AT, 1390766_AT, 1389786_AT, 1389770_AT, 1384789_AT, 1381262_AT, 1370792_AT, 1391317_AT, 1373268_AT, 1391906_AT, 1396407_AT, 1…	849	122	8979	2.60065	0.00111181	0.000278069	0.00314447
GOTERM_CC_FAT	GO:0005856~cytoskeleton	109	7.30563	7.02e-06	GOTERM_CC_FAT	GO:0005856~cytoskeleton	109	7.30563	7.02243e-06	1383151_AT, 1385850_AT, 1371618_S_AT, 1368799_AT, 1376124_AT, 1387277_AT, 1395886_AT, 1389566_AT, 1387772_AT, 1371928_AT, 1370347_AT, 1380173_AT, 1387941_S_AT, 1369689_AT, 1384830_AT, 1372516_AT, 1397218_AT, 1384183_AT, 1386931_AT, 1368162_AT, 1397539_AT, 1383943_AT, 1388034_AT, 1372569_AT, 1367574_AT, 1373397_AT, 1375977_AT, 1371969_AT, 1398602_AT, 1384789_AT, 1389786_AT, 1381262_AT, 1391317_AT,…	824	940	10776	1.51645	0.0033791	0.000225629	0.01006
GOTERM_BP_FAT	GO:0007018~microtubule-based movement	21	1.40751	7.07e-06	GOTERM_BP_FAT	GO:0007018~microtubule-based movement	21	1.40751	7.06517e-06	1368676_AT, 1388034_AT, 1383943_AT, 1378197_AT, 1381976_AT, 1385850_AT, 1388131_AT, 1369358_A_AT, 1371618_S_AT, 1381039_AT, 1387892_AT, 1376100_AT, 1390766_AT, 1370197_A_AT, 1370290_AT, 1372903_AT, 1369977_AT, 1372516_AT, 1396255_AT, 1395985_AT, 1376185_AT, 1391906_AT, 1391330_AT	876	92	12092	3.15083	0.0254445	0.00183929	0.0129983
GOTERM_CC_FAT	GO:0005930~axoneme	11	0.737265	2.36e-05	GOTERM_CC_FAT	GO:0005930~axoneme	11	0.737265	2.35633e-05	1368676_AT, 1374573_AT, 1385721_AT, 1383943_AT, 1396646_AT, 1381039_AT, 1379135_AT, 1397772_AT, 1384431_AT, 1377420_AT, 1382932_AT, 1391330_AT, 1384915_AT	824	28	10776	5.13766	0.0112934	0.000667873	0.0337518
GOTERM_CC_FAT	GO:0035085~cilium axoneme	8	0.536193	3.15e-05	GOTERM_CC_FAT	GO:0035085~cilium axoneme	8	0.536193	3.14788e-05	1368676_AT, 1374573_AT, 1383943_AT, 1379135_AT, 1384431_AT, 1396646_AT, 1381039_AT, 1377420_AT, 1382932_AT, 1391330_AT	824	14	10776	7.47295	0.0150585	0.00084259	0.0450876
GOTERM_CC_FAT	GO:0044441~cilium part	10	0.670241	5.65e-05	GOTERM_CC_FAT	GO:0044441~cilium part	10	0.670241	5.6509e-05	1368676_AT, 1374573_AT, 1368509_AT, 1383943_AT, 1379135_AT, 1384431_AT, 1396646_AT, 1369953_A_AT, 1381039_AT, 1377420_AT, 1382932_AT, 1391330_AT	824	25	10776	5.23107	0.0268705	0.00143256	0.0809253
GOTERM_CC_FAT	GO:0005815~microtubule organizing center	28	1.87668	6.52e-05	GOTERM_CC_FAT	GO:0005815~microtubule organizing center	28	1.87668	6.51657e-05	1383151_AT, 1370346_AT, 1368799_AT, 1375857_AT, 1371947_AT, 1387772_AT, 1368081_AT, 1375943_AT, 1395977_AT, 1387941_S_AT, 1378007_AT, 1384431_AT, 1376185_AT, 1384915_AT, 1388650_AT, 1380548_AT, 1396646_AT, 1376951_AT, 1376084_A_AT, 1373397_AT, 1378642_AT, 1375977_AT, 1381178_AT, 1385349_AT, 1368509_AT, 1387703_A_AT, 1398602_AT, 1389770_AT, 1372406_AT, 1370792_AT, 1375549_AT, 1396407_AT, 1378028_A…	824	159	10776	2.30299	0.0309227	0.00156931	0.0933169
GOTERM_CC_FAT	GO:0044463~cell projection part	38	2.54692	0.0001	GOTERM_CC_FAT	GO:0044463~cell projection part	38	2.54692	0.000100479	1390707_AT, 1374573_AT, 1381428_A_AT, 1381039_AT, 1379526_AT, 1395977_AT, 1387856_AT, 1369689_AT, 1384431_AT, 1368110_A_AT, 1377420_AT, 1396437_AT, 1384915_AT, 1368676_AT, 1385721_AT, 1374688_AT, 1368740_AT, 1383943_AT, 1397809_AT, 1380548_AT, 1368824_AT, 1396646_AT, 1385649_AT, 1373397_AT, 1368606_AT, 1375977_AT, 1371969_AT, 1385349_AT, 1387346_AT, 1395927_AT, 1368509_AT, 1379135_AT, 1397772_AT,…	824	254	10776	1.9565	0.0472789	0.00219908	0.143851
GOTERM_CC_FAT	GO:0005932~microtubule basal body	8	0.536193	0.000222	GOTERM_CC_FAT	GO:0005932~microtubule basal body	8	0.536193	0.000222436	1368509_AT, 1384431_AT, 1380548_AT, 1389770_AT, 1396646_AT, 1396407_AT, 1375977_AT, 1395977_AT, 1385349_AT, 1384915_AT	824	18	10776	5.8123	0.101678	0.0044578	0.318194
GOTERM_CC_FAT	GO:0005875~microtubule associated complex	15	1.00536	0.000269	GOTERM_CC_FAT	GO:0005875~microtubule associated complex	15	1.00536	0.00026859	1368676_AT, 1382938_AT, 1374573_AT, 1388034_AT, 1383943_AT, 1392279_AT, 1385850_AT, 1368799_AT, 1372639_AT, 1381039_AT, 1368260_AT, 1371928_AT, 1386699_AT, 1384830_AT, 1389556_AT, 1391906_AT, 1391330_AT	824	64	10776	3.06508	0.121446	0.00516573	0.384099
INTERPRO	IPR004273:Dynein heavy chain	5	0.335121	0.000834	INTERPRO	IPR004273:Dynein heavy chain	5	0.335121	0.000834115	1368676_AT, 1383943_AT, 1385850_AT, 1381039_AT, 1391330_AT	920	6	10240	9.27536	0.690125	0.443336	1.36598
INTERPRO	IPR011704:ATPase associated with various cellular activities, AAA-5	5	0.335121	0.000834	INTERPRO	IPR011704:ATPase associated with various cellular activities, AAA-5	5	0.335121	0.000834115	1368676_AT, 1383943_AT, 1385850_AT, 1381039_AT, 1391330_AT	920	6	10240	9.27536	0.690125	0.443336	1.36598
INTERPRO	IPR013602:Dynein heavy chain, N-terminal region 2	5	0.335121	0.000834	INTERPRO	IPR013602:Dynein heavy chain, N-terminal region 2	5	0.335121	0.000834115	1368676_AT, 1383943_AT, 1385850_AT, 1381039_AT, 1391330_AT	920	6	10240	9.27536	0.690125	0.443336	1.36598
SP_PIR_KEYWORDS	dynein	7	0.469169	0.00644994	SP_PIR_KEYWORDS	dynein	7	0.469169	0.00644994	1368676_AT, 1374573_AT, 1383943_AT, 1386699_AT, 1392279_AT, 1384830_AT, 1381039_AT, 1391330_AT	849	19	8979	3.89641	0.963359	0.224582	8.92326
GOTERM_MF_FAT	GO:0003777~microtubule motor activity	12	0.80429	0.00742171	GOTERM_MF_FAT	GO:0003777~microtubule motor activity	12	0.80429	0.00742171	1368676_AT, 1388034_AT, 1383943_AT, 1378197_AT, 1381976_AT, 1385850_AT, 1381039_AT, 1372903_AT, 1372516_AT, 1396255_AT, 1391906_AT, 1376185_AT, 1391330_AT	842	68	11963	2.50727	0.999439	0.220852	11.1102
UP_SEQ_FEATURE	region of interest:AAA 1	4	0.268097	0.00828053	UP_SEQ_FEATURE	region of interest:AAA 1	4	0.268097	0.00828053	1368676_AT, 1383943_AT, 1381039_AT, 1391330_AT	725	5	7317	8.07393	1	0.950133	13.1711
UP_SEQ_FEATURE	region of interest:AAA 2	4	0.268097	0.00828053	UP_SEQ_FEATURE	region of interest:AAA 2	4	0.268097	0.00828053	1368676_AT, 1383943_AT, 1381039_AT, 1391330_AT	725	5	7317	8.07393	1	0.950133	13.1711
UP_SEQ_FEATURE	region of interest:AAA 3	4	0.268097	0.00828053	UP_SEQ_FEATURE	region of interest:AAA 3	4	0.268097	0.00828053	1368676_AT, 1383943_AT, 1381039_AT, 1391330_AT	725	5	7317	8.07393	1	0.950133	13.1711
UP_SEQ_FEATURE	region of interest:AAA 4	4	0.268097	0.00828053	UP_SEQ_FEATURE	region of interest:AAA 4	4	0.268097	0.00828053	1368676_AT, 1383943_AT, 1381039_AT, 1391330_AT	725	5	7317	8.07393	1	0.950133	13.1711
UP_SEQ_FEATURE	region of interest:Stalk	4	0.268097	0.00828053	UP_SEQ_FEATURE	region of interest:Stalk	4	0.268097	0.00828053	1368676_AT, 1383943_AT, 1381039_AT, 1391330_AT	725	5	7317	8.07393	1	0.950133	13.1711
UP_SEQ_FEATURE	region of interest:AAA 5	4	0.268097	0.00828053	UP_SEQ_FEATURE	region of interest:AAA 5	4	0.268097	0.00828053	1368676_AT, 1383943_AT, 1381039_AT, 1391330_AT	725	5	7317	8.07393	1	0.950133	13.1711
UP_SEQ_FEATURE	region of interest:Stem	4	0.268097	0.00828053	UP_SEQ_FEATURE	region of interest:Stem	4	0.268097	0.00828053	1368676_AT, 1387952_A_AT, 1381039_AT, 1391330_AT, 1368921_A_AT	725	5	7317	8.07393	1	0.950133	13.1711
GOTERM_CC_FAT	GO:0030286~dynein complex	8	0.536193	0.00919025	GOTERM_CC_FAT	GO:0030286~dynein complex	8	0.536193	0.00919025	1368676_AT, 1374573_AT, 1383943_AT, 1386699_AT, 1392279_AT, 1384830_AT, 1385850_AT, 1381039_AT, 1391330_AT	824	32	10776	3.26942	0.988324	0.0922108	12.3895
GOTERM_CC_FAT	GO:0005813~centrosome	20	1.34048	0.0107494	GOTERM_CC_FAT	GO:0005813~centrosome	20	1.34048	0.0107494	1383151_AT, 1388650_AT, 1370346_AT, 1368799_AT, 1375857_AT, 1376084_A_AT, 1373397_AT, 1378642_AT, 1371947_AT, 1387772_AT, 1375977_AT, 1381178_AT, 1375943_AT, 1385349_AT, 1387703_A_AT, 1387941_S_AT, 1378007_AT, 1372406_AT, 1370792_AT, 1375549_AT, 1376185_AT, 1398756_AT, 1372886_AT	824	141	10776	1.85499	0.994534	0.0970987	14.344
COG_ONTOLOGY	Cytoskeleton	8	0.536193	0.011046	COG_ONTOLOGY	Cytoskeleton	8	0.536193	0.011046	1368676_AT, 1374122_AT, 1383943_AT, 1387856_AT, 1374810_AT, 1385850_AT, 1381039_AT, 1396437_AT, 1391330_AT	121	36	1697	3.11662	0.259109	0.259109	8.79164
SP_PIR_KEYWORDS	cytoskeleton	37	2.47989	0.0136083	SP_PIR_KEYWORDS	cytoskeleton	37	2.47989	0.0136083	1374573_AT, 1370346_AT, 1398365_AT, 1380424_AT, 1368799_AT, 1381039_AT, 1368948_AT, 1375137_AT, 1382714_AT, 1395886_AT, 1387772_AT, 1371928_AT, 1395977_AT, 1380173_AT, 1370347_AT, 1384431_AT, 1390872_AT, 1376185_AT, 1379636_AT, 1368676_AT, 1383943_AT, 1388034_AT, 1368824_AT, 1396646_AT, 1372639_AT, 1373397_AT, 1387866_AT, 1371969_AT, 1368260_AT, 1387803_AT, 1369385_AT, 1389786_AT, 1389770_AT, 138…	849	262	8979	1.49355	0.99909	0.354416	17.956
GOTERM_MF_FAT	GO:0003774~motor activity	17	1.13941	0.0327254	GOTERM_MF_FAT	GO:0003774~motor activity	17	1.13941	0.0327254	1368676_AT, 1374573_AT, 1388034_AT, 1383943_AT, 1378197_AT, 1381976_AT, 1392279_AT, 1385850_AT, 1384264_AT, 1381039_AT, 1387866_AT, 1372903_AT, 1386699_AT, 1384830_AT, 1372516_AT, 1396255_AT, 1376185_AT, 1391906_AT, 1391330_AT	842	138	11963	1.75024	1	0.44961	40.9057
SP_PIR_KEYWORDS	motor protein	13	0.871314	0.0474627	SP_PIR_KEYWORDS	motor protein	13	0.871314	0.0474627	1368676_AT, 1374573_AT, 1388034_AT, 1383943_AT, 1378197_AT, 1392279_AT, 1381039_AT, 1387866_AT, 1372903_AT, 1386699_AT, 1384830_AT, 1372516_AT, 1376185_AT, 1391906_AT, 1391330_AT	849	75	8979	1.83317	1	0.539985	50.4594
UP_SEQ_FEATURE	region of interest:AAA 6	3	0.201072	0.051235	UP_SEQ_FEATURE	region of interest:AAA 6	3	0.201072	0.051235	1368676_AT, 1383943_AT, 1381039_AT	725	4	7317	7.56931	1	0.997333	59.0702
GOTERM_CC_FAT	GO:0005814~centriole	5	0.335121	0.118995	GOTERM_CC_FAT	GO:0005814~centriole	5	0.335121	0.118995	1388650_AT, 1368799_AT, 1375977_AT, 1375943_AT, 1385349_AT	824	25	10776	2.61553	1	0.47418	83.7164
INTERPRO	IPR019821:Kinesin, motor region, conserved site	5	0.335121	0.129161	INTERPRO	IPR019821:Kinesin, motor region, conserved site	5	0.335121	0.129161	1378197_AT, 1372903_AT, 1388034_AT, 1372516_AT, 1376185_AT, 1391906_AT	920	22	10240	2.52964	1	0.9688	89.7663
INTERPRO	IPR001752:Kinesin, motor region	5	0.335121	0.145895	INTERPRO	IPR001752:Kinesin, motor region	5	0.335121	0.145895	1378197_AT, 1372903_AT, 1388034_AT, 1372516_AT, 1376185_AT, 1391906_AT	920	23	10240	2.41966	1	0.978016	92.5674
UP_SEQ_FEATURE	domain:Kinesin-motor	4	0.268097	0.154603	UP_SEQ_FEATURE	domain:Kinesin-motor	4	0.268097	0.154603	1372903_AT, 1388034_AT, 1372516_AT, 1376185_AT, 1391906_AT	725	14	7317	2.88355	1	0.999897	94.2306
SMART	SM00129:KISc	5	0.335121	0.180886	SMART	SM00129:KISc	5	0.335121	0.180886	1378197_AT, 1372903_AT, 1388034_AT, 1372516_AT, 1376185_AT, 1391906_AT	497	23	5083	2.22334	1	0.895476	92.5016
GOTERM_CC_FAT	GO:0044450~microtubule organizing center part	6	0.402145	0.187078	GOTERM_CC_FAT	GO:0044450~microtubule organizing center part	6	0.402145	0.187078	1383151_AT, 1388650_AT, 1368799_AT, 1375977_AT, 1375943_AT, 1385349_AT	824	40	10776	1.96165	1	0.59984	94.8555
GOTERM_CC_FAT	GO:0043232~intracellular non-membrane-bounded organelle	145	9.7185	0.339818	GOTERM_CC_FAT	GO:0043232~intracellular non-membrane-bounded organelle	145	9.7185	0.339818	1383151_AT, 1383323_AT, 1385850_AT, 1383578_AT, 1371618_S_AT, 1368799_AT, 1376124_AT, 1371332_AT, 1387277_AT, 1391301_AT, 1374404_AT, 1373026_AT, 1395886_AT, 1387772_AT, 1389566_AT, 1383975_AT, 1371928_AT, 1388780_AT, 1370347_AT, 1380173_AT, 1369689_AT, 1387941_S_AT, 1384830_AT, 1372516_AT, 1397218_AT, 1381958_AT, 1384183_AT, 1368162_AT, 1386931_AT, 1397539_AT, 1367830_A_AT, 1387614_AT, 1383943_A…	824	1823	10776	1.04019	1	0.79576	99.7391
GOTERM_CC_FAT	GO:0043228~non-membrane-bounded organelle	145	9.7185	0.339818	GOTERM_CC_FAT	GO:0043228~non-membrane-bounded organelle	145	9.7185	0.339818	1383151_AT, 1383323_AT, 1385850_AT, 1383578_AT, 1371618_S_AT, 1368799_AT, 1376124_AT, 1371332_AT, 1387277_AT, 1391301_AT, 1374404_AT, 1373026_AT, 1395886_AT, 1387772_AT, 1389566_AT, 1383975_AT, 1371928_AT, 1388780_AT, 1370347_AT, 1380173_AT, 1369689_AT, 1387941_S_AT, 1384830_AT, 1372516_AT, 1397218_AT, 1381958_AT, 1384183_AT, 1368162_AT, 1386931_AT, 1397539_AT, 1367830_A_AT, 1387614_AT, 1383943_A…	824	1823	10776	1.04019	1	0.79576	99.7391
Annotation Cluster 13	Enrichment Score: 3.1578002356931503				Annotation Cluster 13	Enrichment Score: 3.1578002356931503
Category	Term	Count	%	PValue	Category	Term	Count	%	PValue	Genes	List Total	Pop Hits	Pop Total	Fold Enrichment	Bonferroni	Benjamini	FDR
GOTERM_MF_FAT	GO:0005178~integrin binding	10	0.670241	0.000425	GOTERM_MF_FAT	GO:0005178~integrin binding	10	0.670241	0.000424992	1367631_AT, 1371185_AT, 1385649_AT, 1387277_AT, 1368187_AT, 1379331_AT, 1369651_AT, 1386860_AT, 1390983_AT, 1387346_AT, 1383240_AT, 1393558_AT, 1386940_AT, 1368679_A_AT, 1371186_AT	842	34	11963	4.17878	0.347672	0.0463586	0.669792
GOTERM_BP_FAT	GO:0031589~cell-substrate adhesion	15	1.00536	0.000646	GOTERM_BP_FAT	GO:0031589~cell-substrate adhesion	15	1.00536	0.00064639	1396219_AT, 1367631_AT, 1395879_AT, 1371185_AT, 1387338_S_AT, 1379331_AT, 1369651_AT, 1368347_AT, 1387346_AT, 1390983_AT, 1373210_AT, 1371785_AT, 1370234_AT, 1383240_AT, 1393558_AT, 1377860_AT, 1369320_AT, 1384500_AT, 1382474_AT, 1388618_AT, 1371186_AT	876	73	12092	2.83637	0.905466	0.0322302	1.18262
GOTERM_BP_FAT	GO:0007160~cell-matrix adhesion	13	0.871314	0.00122384	GOTERM_BP_FAT	GO:0007160~cell-matrix adhesion	13	0.871314	0.00122384	1396219_AT, 1367631_AT, 1395879_AT, 1371185_AT, 1387338_S_AT, 1379331_AT, 1369651_AT, 1368347_AT, 1390983_AT, 1387346_AT, 1370234_AT, 1383240_AT, 1393558_AT, 1377860_AT, 1369320_AT, 1384500_AT, 1382474_AT, 1388618_AT, 1371186_AT	876	61	12092	2.94176	0.988522	0.0494977	2.2279
Annotation Cluster 14	Enrichment Score: 3.0396704832643433				Annotation Cluster 14	Enrichment Score: 3.0396704832643433
Category	Term	Count	%	PValue	Category	Term	Count	%	PValue	Genes	List Total	Pop Hits	Pop Total	Fold Enrichment	Bonferroni	Benjamini	FDR
GOTERM_CC_FAT	GO:0030427~site of polarized growth	15	1.00536	0.000443	GOTERM_CC_FAT	GO:0030427~site of polarized growth	15	1.00536	0.000443293	1371694_AT, 1380728_AT, 1384264_AT, 1368320_AT, 1389244_X_AT, 1368036_AT, 1388479_AT, 1373661_A_AT, 1369651_AT, 1388101_AT, 1387377_A_AT, 1383284_AT, 1387393_AT, 1397218_AT, 1370042_AT, 1368972_AT, 1386940_AT, 1389846_AT, 1384812_AT, 1398350_AT, 1369777_A_AT	824	67	10776	2.92784	0.192421	0.00818611	0.633197
GOTERM_CC_FAT	GO:0030426~growth cone	15	1.00536	0.000443	GOTERM_CC_FAT	GO:0030426~growth cone	15	1.00536	0.000443293	1371694_AT, 1380728_AT, 1384264_AT, 1368320_AT, 1389244_X_AT, 1368036_AT, 1388479_AT, 1373661_A_AT, 1369651_AT, 1388101_AT, 1387377_A_AT, 1383284_AT, 1387393_AT, 1397218_AT, 1370042_AT, 1368972_AT, 1386940_AT, 1389846_AT, 1384812_AT, 1398350_AT, 1369777_A_AT	824	67	10776	2.92784	0.192421	0.00818611	0.633197
GOTERM_CC_FAT	GO:0043005~neuron projection	50	3.35121	0.00386907	GOTERM_CC_FAT	GO:0043005~neuron projection	50	3.35121	0.00386907	1390707_AT, 1380728_AT, 1367787_AT, 1371618_S_AT, 1379526_AT, 1375032_AT, 1388101_AT, 1387856_AT, 1369977_AT, 1369689_AT, 1387172_A_AT, 1382294_AT, 1382995_AT, 1397218_AT, 1386940_AT, 1383499_AT, 1397744_AT, 1379344_AT, 1396437_AT, 1378963_AT, 1374688_AT, 1368740_AT, 1397809_AT, 1384264_AT, 1368824_AT, 1367574_AT, 1376425_AT, 1368036_AT, 1370862_AT, 1371969_AT, 1374432_AT, 1369621_S_AT, 1368667_A…	824	436	10776	1.49973	0.845646	0.0479819	5.40224
Annotation Cluster 15	Enrichment Score: 2.9479228154563972				Annotation Cluster 15	Enrichment Score: 2.9479228154563972
Category	Term	Count	%	PValue	Category	Term	Count	%	PValue	Genes	List Total	Pop Hits	Pop Total	Fold Enrichment	Bonferroni	Benjamini	FDR
GOTERM_BP_FAT	GO:0030030~cell projection organization	52	3.48525	2.82e-06	GOTERM_BP_FAT	GO:0030030~cell projection organization	52	3.48525	2.8196e-06	1384750_AT, 1388265_X_AT, 1396087_AT, 1391434_AT, 1388101_AT, 1390639_AT, 1370830_AT, 1369977_AT, 1387172_A_AT, 1382294_AT, 1382995_AT, 1397218_AT, 1383499_AT, 1378963_AT, 1368676_AT, 1397809_AT, 1371185_AT, 1376425_AT, 1387046_AT, 1370862_AT, 1374432_AT, 1373210_AT, 1371233_AT, 1384789_AT, 1369640_AT, 1378171_AT, 1378262_AT, 1370301_AT, 1382932_AT, 1394574_AT, 1371186_AT, 1371259_AT, 1374573_AT,…	876	361	12092	1.98834	0.0102332	0.000934646	0.00518761
GOTERM_BP_FAT	GO:0006928~cell motion	54	3.6193	3.7e-05	GOTERM_BP_FAT	GO:0006928~cell motion	54	3.6193	3.69717e-05	1369103_AT, 1369955_AT, 1370177_AT, 1378545_AT, 1394786_AT, 1386913_AT, 1388265_X_AT, 1384063_AT, 1382358_AT, 1395977_AT, 1388101_AT, 1390639_AT, 1370830_AT, 1387172_A_AT, 1387868_AT, 1382294_AT, 1387259_AT, 1382995_AT, 1397218_AT, 1392441_AT, 1397744_AT, 1373575_AT, 1391976_AT, 1378963_AT, 1383880_AT, 1377457_A_AT, 1397809_AT, 1367631_AT, 1371185_AT, 1376425_AT, 1378225_AT, 1381863_AT, 1376099_A…	876	416	12092	1.79182	0.126175	0.00517408	0.0680017
GOTERM_BP_FAT	GO:0048858~cell projection morphogenesis	35	2.34584	0.000101	GOTERM_BP_FAT	GO:0048858~cell projection morphogenesis	35	2.34584	0.000101166	1384750_AT, 1388265_X_AT, 1391434_AT, 1396087_AT, 1388101_AT, 1370830_AT, 1369977_AT, 1382294_AT, 1387172_A_AT, 1397218_AT, 1382995_AT, 1383499_AT, 1368676_AT, 1378963_AT, 1397809_AT, 1376425_AT, 1387046_AT, 1370862_AT, 1374432_AT, 1371233_AT, 1369640_AT, 1378171_AT, 1378262_AT, 1370301_AT, 1382932_AT, 1369824_AT, 1374376_AT, 1378656_AT, 1389244_X_AT, 1367802_AT, 1371947_AT, 1388011_A_AT, 1387276…	876	238	12092	2.02995	0.308625	0.0111217	0.18597
GOTERM_BP_FAT	GO:0000902~cell morphogenesis	45	3.01609	0.000115	GOTERM_BP_FAT	GO:0000902~cell morphogenesis	45	3.01609	0.000114891	1383719_AT, 1384750_AT, 1371179_A_AT, 1388265_X_AT, 1386913_AT, 1396087_AT, 1371203_AT, 1391434_AT, 1388168_A_AT, 1381489_AT, 1388101_AT, 1395059_AT, 1369977_AT, 1370830_AT, 1387172_A_AT, 1382294_AT, 1397218_AT, 1382995_AT, 1383499_AT, 1392556_AT, 1378963_AT, 1368676_AT, 1392916_AT, 1397809_AT, 1376425_AT, 1387046_AT, 1370862_AT, 1388143_AT, 1374432_AT, 1373210_AT, 1371233_AT, 1369640_AT, 1378171…	876	340	12092	1.82695	0.342393	0.0115755	0.211175
GOTERM_BP_FAT	GO:0032989~cellular component morphogenesis	48	3.21716	0.000157	GOTERM_BP_FAT	GO:0032989~cellular component morphogenesis	48	3.21716	0.000157117	1383719_AT, 1384750_AT, 1371179_A_AT, 1388265_X_AT, 1386913_AT, 1396087_AT, 1371203_AT, 1391434_AT, 1388168_A_AT, 1381489_AT, 1388101_AT, 1395059_AT, 1390639_AT, 1369977_AT, 1370830_AT, 1387172_A_AT, 1382294_AT, 1397218_AT, 1382995_AT, 1375707_AT, 1383499_AT, 1392556_AT, 1378963_AT, 1368676_AT, 1392916_AT, 1397809_AT, 1376425_AT, 1387046_AT, 1370862_AT, 1388143_AT, 1374432_AT, 1373210_AT, 1371233…	876	376	12092	1.76217	0.436285	0.0132419	0.288681
GOTERM_BP_FAT	GO:0032990~cell part morphogenesis	35	2.34584	0.000226	GOTERM_BP_FAT	GO:0032990~cell part morphogenesis	35	2.34584	0.000226414	1384750_AT, 1388265_X_AT, 1391434_AT, 1396087_AT, 1388101_AT, 1370830_AT, 1369977_AT, 1382294_AT, 1387172_A_AT, 1397218_AT, 1382995_AT, 1383499_AT, 1368676_AT, 1378963_AT, 1397809_AT, 1376425_AT, 1387046_AT, 1370862_AT, 1374432_AT, 1371233_AT, 1369640_AT, 1378171_AT, 1378262_AT, 1370301_AT, 1382932_AT, 1369824_AT, 1374376_AT, 1378656_AT, 1389244_X_AT, 1367802_AT, 1371947_AT, 1388011_A_AT, 1387276…	876	248	12092	1.9481	0.562226	0.0160667	0.415756
GOTERM_BP_FAT	GO:0048666~neuron development	43	2.88204	0.000679	GOTERM_BP_FAT	GO:0048666~neuron development	43	2.88204	0.000678722	1384750_AT, 1388265_X_AT, 1396087_AT, 1371203_AT, 1391434_AT, 1388101_AT, 1370830_AT, 1369977_AT, 1387172_A_AT, 1382294_AT, 1397218_AT, 1382995_AT, 1383499_AT, 1390936_AT, 1378963_AT, 1397809_AT, 1376425_AT, 1398826_S_AT, 1370862_AT, 1374432_AT, 1371233_AT, 1373210_AT, 1369640_AT, 1378171_AT, 1378262_AT, 1370301_AT, 1368972_AT, 1378982_AT, 1371259_AT, 1370173_AT, 1374376_AT, 1369824_AT, 1376770_A…	876	347	12092	1.71054	0.91599	0.0329166	1.24142
GOTERM_BP_FAT	GO:0030182~neuron differentiation	53	3.55228	0.000724	GOTERM_BP_FAT	GO:0030182~neuron differentiation	53	3.55228	0.000724148	1384750_AT, 1381350_AT, 1371618_S_AT, 1388265_X_AT, 1396087_AT, 1391434_AT, 1371203_AT, 1375032_AT, 1388101_AT, 1370830_AT, 1369977_AT, 1387172_A_AT, 1382294_AT, 1375183_AT, 1382995_AT, 1384829_AT, 1397218_AT, 1383499_AT, 1390936_AT, 1384056_AT, 1378963_AT, 1397809_AT, 1376425_AT, 1398826_S_AT, 1370862_AT, 1374432_AT, 1369071_AT, 1394022_AT, 1373210_AT, 1371233_AT, 1369640_AT, 1378171_AT, 1378262…	876	457	12092	1.60086	0.928828	0.0341741	1.32399
GOTERM_BP_FAT	GO:0031175~neuron projection development	35	2.34584	0.00130871	GOTERM_BP_FAT	GO:0031175~neuron projection development	35	2.34584	0.00130871	1384750_AT, 1388265_X_AT, 1391434_AT, 1396087_AT, 1388101_AT, 1370830_AT, 1369977_AT, 1382294_AT, 1387172_A_AT, 1397218_AT, 1382995_AT, 1383499_AT, 1378963_AT, 1397809_AT, 1376425_AT, 1370862_AT, 1374432_AT, 1371233_AT, 1373210_AT, 1369640_AT, 1378171_AT, 1378262_AT, 1370301_AT, 1371259_AT, 1369824_AT, 1374376_AT, 1376770_AT, 1389244_X_AT, 1367802_AT, 1371947_AT, 1388011_A_AT, 1387276_AT, 1388054…	876	273	12092	1.7697	0.991581	0.0506019	2.38065
GOTERM_BP_FAT	GO:0048812~neuron projection morphogenesis	28	1.87668	0.00348701	GOTERM_BP_FAT	GO:0048812~neuron projection morphogenesis	28	1.87668	0.00348701	1384750_AT, 1374376_AT, 1369824_AT, 1389244_X_AT, 1388265_X_AT, 1396087_AT, 1367802_AT, 1391434_AT, 1371947_AT, 1388011_A_AT, 1387276_AT, 1388101_AT, 1388054_A_AT, 1369977_AT, 1370830_AT, 1387172_A_AT, 1382294_AT, 1394562_AT, 1382995_AT, 1397218_AT, 1383499_AT, 1371232_A_AT, 1378963_AT, 1369228_AT, 1397809_AT, 1388142_AT, 1392382_AT, 1376425_AT, 1388479_AT, 1379331_AT, 1370862_AT, 1373661_A_AT, 1…	876	215	12092	1.79769	0.999997	0.103192	6.22472
GOTERM_BP_FAT	GO:0000904~cell morphogenesis involved in differentiation	26	1.74263	0.045211	GOTERM_BP_FAT	GO:0000904~cell morphogenesis involved in differentiation	26	1.74263	0.045211	1384750_AT, 1374376_AT, 1369824_AT, 1371179_A_AT, 1389244_X_AT, 1388265_X_AT, 1396087_AT, 1391434_AT, 1371947_AT, 1388011_A_AT, 1388168_A_AT, 1387276_AT, 1388101_AT, 1388054_A_AT, 1369977_AT, 1387172_A_AT, 1382294_AT, 1394562_AT, 1382995_AT, 1397218_AT, 1383499_AT, 1371232_A_AT, 1378963_AT, 1383417_AT, 1397809_AT, 1388142_AT, 1392382_AT, 1376425_AT, 1388479_AT, 1379331_AT, 1370862_AT, 1388143_AT,…	876	242	12092	1.48304	1	0.467278	57.3106
GOTERM_BP_FAT	GO:0007409~axonogenesis	21	1.40751	0.0483957	GOTERM_BP_FAT	GO:0007409~axonogenesis	21	1.40751	0.0483957	1384750_AT, 1374376_AT, 1369824_AT, 1389244_X_AT, 1388265_X_AT, 1396087_AT, 1391434_AT, 1371947_AT, 1388011_A_AT, 1387276_AT, 1388101_AT, 1388054_A_AT, 1369977_AT, 1387172_A_AT, 1382294_AT, 1394562_AT, 1382995_AT, 1397218_AT, 1383499_AT, 1371232_A_AT, 1378963_AT, 1397809_AT, 1388142_AT, 1392382_AT, 1376425_AT, 1388479_AT, 1370862_AT, 1379331_AT, 1374432_AT, 1373661_A_AT, 1368920_AT, 1371233_AT, 1…	876	186	12092	1.55848	1	0.485883	59.8558
GOTERM_BP_FAT	GO:0048667~cell morphogenesis involved in neuron differentiation	22	1.47453	0.0725827	GOTERM_BP_FAT	GO:0048667~cell morphogenesis involved in neuron differentiation	22	1.47453	0.0725827	1384750_AT, 1374376_AT, 1369824_AT, 1389244_X_AT, 1388265_X_AT, 1396087_AT, 1391434_AT, 1371947_AT, 1388011_A_AT, 1387276_AT, 1388101_AT, 1388054_A_AT, 1369977_AT, 1387172_A_AT, 1382294_AT, 1394562_AT, 1382995_AT, 1397218_AT, 1383499_AT, 1371232_A_AT, 1378963_AT, 1383417_AT, 1397809_AT, 1388142_AT, 1392382_AT, 1376425_AT, 1388479_AT, 1370862_AT, 1379331_AT, 1374432_AT, 1373661_A_AT, 1368920_AT, 1…	876	207	12092	1.46705	1	0.584478	75.0022
GOTERM_BP_FAT	GO:0007411~axon guidance	10	0.670241	0.349041	GOTERM_BP_FAT	GO:0007411~axon guidance	10	0.670241	0.349041	1378963_AT, 1397809_AT, 1369824_AT, 1392382_AT, 1376425_AT, 1389244_X_AT, 1388479_AT, 1388011_A_AT, 1374432_AT, 1373661_A_AT, 1368920_AT, 1388101_AT, 1377680_AT, 1387172_A_AT, 1382294_AT, 1378171_AT, 1394562_AT, 1382995_AT, 1397218_AT, 1387306_A_AT	876	105	12092	1.31463	1	0.940201	99.9629
Annotation Cluster 16	Enrichment Score: 2.9121343495975722				Annotation Cluster 16	Enrichment Score: 2.9121343495975722
Category	Term	Count	%	PValue	Category	Term	Count	%	PValue	Genes	List Total	Pop Hits	Pop Total	Fold Enrichment	Bonferroni	Benjamini	FDR
GOTERM_CC_FAT	GO:0044459~plasma membrane part	150	10.0536	1.5e-06	GOTERM_CC_FAT	GO:0044459~plasma membrane part	150	10.0536	1.49518e-06	1370891_AT, 1387269_S_AT, 1394490_AT, 1384750_AT, 1384044_AT, 1367902_AT, 1368243_AT, 1379008_AT, 1368799_AT, 1379526_AT, 1368006_AT, 1387277_AT, 1369771_AT, 1386913_AT, 1391434_AT, 1388885_AT, 1370383_S_AT, 1395886_AT, 1393439_A_AT, 1387610_AT, 1382358_AT, 1371071_AT, 1370830_AT, 1370423_AT, 1382294_AT, 1376302_AT, 1382431_AT, 1383499_AT, 1372422_AT, 1379344_AT, 1380765_AT, 1384056_AT, 1384302_A…	824	1358	10776	1.44451	0.00072042	6.00548e-05	0.002142
GOTERM_CC_FAT	GO:0031226~intrinsic to plasma membrane	42	2.81501	0.0162722	GOTERM_CC_FAT	GO:0031226~intrinsic to plasma membrane	42	2.81501	0.0162722	1387269_S_AT, 1370891_AT, 1394490_AT, 1369169_AT, 1368243_AT, 1368006_AT, 1387277_AT, 1367929_AT, 1369771_AT, 1388885_AT, 1393439_A_AT, 1390800_A_AT, 1382358_AT, 1394202_X_AT, 1383499_AT, 1382431_AT, 1379344_AT, 1373575_AT, 1384302_AT, 1383880_AT, 1398255_AT, 1376024_AT, 1382535_AT, 1371185_AT, 1389235_AT, 1383355_AT, 1380167_AT, 1382142_AT, 1368606_AT, 1368420_AT, 1368983_AT, 1369640_AT, 1368981…	824	382	10776	1.43786	0.999632	0.129539	20.9458
GOTERM_CC_FAT	GO:0005887~integral to plasma membrane	36	2.41287	0.0754146	GOTERM_CC_FAT	GO:0005887~integral to plasma membrane	36	2.41287	0.0754146	1394490_AT, 1369169_AT, 1368243_AT, 1387277_AT, 1369771_AT, 1368006_AT, 1388885_AT, 1393439_A_AT, 1390800_A_AT, 1382358_AT, 1394202_X_AT, 1383499_AT, 1382431_AT, 1379344_AT, 1373575_AT, 1384302_AT, 1383880_AT, 1398255_AT, 1376024_AT, 1371185_AT, 1382535_AT, 1389235_AT, 1383355_AT, 1380167_AT, 1382142_AT, 1368606_AT, 1368983_AT, 1369640_AT, 1368981_AT, 1368679_A_AT, 1371186_AT, 1369378_AT, 1374620…	824	357	10776	1.31876	1	0.355616	67.4799
Annotation Cluster 17	Enrichment Score: 2.6881858607823563				Annotation Cluster 17	Enrichment Score: 2.6881858607823563
Category	Term	Count	%	PValue	Category	Term	Count	%	PValue	Genes	List Total	Pop Hits	Pop Total	Fold Enrichment	Bonferroni	Benjamini	FDR
GOTERM_BP_FAT	GO:0030855~epithelial cell differentiation	19	1.27346	0.000782	GOTERM_BP_FAT	GO:0030855~epithelial cell differentiation	19	1.27346	0.000782432	1371179_A_AT, 1389244_X_AT, 1374404_AT, 1393784_AT, 1382714_AT, 1388168_A_AT, 1395059_AT, 1387563_AT, 1387386_AT, 1371249_AT, 1383537_AT, 1392556_AT, 1370051_AT, 1369834_AT, 1373661_A_AT, 1388143_AT, 1369071_AT, 1373829_AT, 1372002_AT, 1369640_AT, 1382848_AT, 1374806_AT, 1370630_A_AT, 1370553_AT, 1377223_AT, 1373245_AT, 1374904_AT	876	109	12092	2.40614	0.942469	0.034223	1.42983
GOTERM_BP_FAT	GO:0002064~epithelial cell development	8	0.536193	0.00197097	GOTERM_BP_FAT	GO:0002064~epithelial cell development	8	0.536193	0.00197097	1369834_AT, 1389244_X_AT, 1393784_AT, 1373661_A_AT, 1388143_AT, 1372002_AT, 1395059_AT, 1387563_AT, 1382848_AT, 1369640_AT, 1371249_AT, 1383537_AT, 1392556_AT	876	26	12092	4.24728	0.999251	0.0694429	3.56483
GOTERM_BP_FAT	GO:0060429~epithelium development	30	2.01072	0.00558877	GOTERM_BP_FAT	GO:0060429~epithelium development	30	2.01072	0.00558877	1384834_AT, 1390940_AT, 1392068_AT, 1371179_A_AT, 1370333_A_AT, 1389244_X_AT, 1374404_AT, 1393784_AT, 1382714_AT, 1375449_AT, 1388168_A_AT, 1395059_AT, 1370830_AT, 1389759_AT, 1387563_AT, 1387386_AT, 1373923_AT, 1384829_AT, 1392441_AT, 1371249_AT, 1383537_AT, 1384056_AT, 1392556_AT, 1368921_A_AT, 1370051_AT, 1369834_AT, 1387022_AT, 1381863_AT, 1387046_AT, 1388143_AT, 1373661_A_AT, 1369071_AT, 137…	876	244	12092	1.69717	1	0.14249	9.7977
Annotation Cluster 18	Enrichment Score: 2.299197534089837				Annotation Cluster 18	Enrichment Score: 2.299197534089837
Category	Term	Count	%	PValue	Category	Term	Count	%	PValue	Genes	List Total	Pop Hits	Pop Total	Fold Enrichment	Bonferroni	Benjamini	FDR
GOTERM_BP_FAT	GO:0009725~response to hormone stimulus	71	4.75871	1.22e-07	GOTERM_BP_FAT	GO:0009725~response to hormone stimulus	71	4.75871	1.21589e-07	1387530_A_AT, 1368669_AT, 1367902_AT, 1392578_AT, 1368799_AT, 1387277_AT, 1369771_AT, 1392789_AT, 1371203_AT, 1368081_AT, 1370197_A_AT, 1371071_AT, 1387172_A_AT, 1367563_AT, 1376302_AT, 1370688_AT, 1368098_A_AT, 1378963_AT, 1370148_AT, 1367687_A_AT, 1368172_A_AT, 1368976_AT, 1373399_AT, 1376425_AT, 1378225_AT, 1371076_AT, 1381518_AT, 1370215_AT, 1371222_AT, 1369926_AT, 1386860_AT, 1387835_AT, 137…	876	510	12092	1.92169	0.000443459	5.54431e-05	0.00022371
GOTERM_BP_FAT	GO:0043434~response to peptide hormone stimulus	27	1.80965	0.0100906	GOTERM_BP_FAT	GO:0043434~response to peptide hormone stimulus	27	1.80965	0.0100906	1371762_AT, 1387530_A_AT, 1368669_AT, 1377632_AT, 1369931_AT, 1368799_AT, 1369771_AT, 1387277_AT, 1369898_A_AT, 1371203_AT, 1367802_AT, 1373047_AT, 1370197_A_AT, 1387278_AT, 1367563_AT, 1367712_AT, 1370362_AT, 1391847_AT, 1367755_AT, 1372728_AT, 1373399_AT, 1371076_AT, 1370047_AT, 1367800_AT, 1387377_A_AT, 1372002_AT, 1369640_AT, 1387306_A_AT, 1367916_AT, 1368679_A_AT, 1371259_AT	876	222	12092	1.67882	1	0.203062	17.0223
GOTERM_BP_FAT	GO:0032868~response to insulin stimulus	16	1.07239	0.0571205	GOTERM_BP_FAT	GO:0032868~response to insulin stimulus	16	1.07239	0.0571205	1370362_AT, 1391847_AT, 1371762_AT, 1368669_AT, 1369931_AT, 1372728_AT, 1373399_AT, 1387277_AT, 1369771_AT, 1370047_AT, 1371076_AT, 1367802_AT, 1371203_AT, 1373047_AT, 1370197_A_AT, 1387278_AT, 1387377_A_AT, 1387306_A_AT, 1368679_A_AT	876	133	12092	1.66059	1	0.527738	66.1137
GOTERM_BP_FAT	GO:0032870~cellular response to hormone stimulus	15	1.00536	0.141276	GOTERM_BP_FAT	GO:0032870~cellular response to hormone stimulus	15	1.00536	0.141276	1392905_AT, 1367999_AT, 1368669_AT, 1367902_AT, 1373399_AT, 1369771_AT, 1370047_AT, 1389463_AT, 1381518_AT, 1367802_AT, 1371203_AT, 1373047_AT, 1370197_A_AT, 1387377_A_AT, 1371071_AT, 1368912_AT	876	141	12092	1.46847	1	0.743803	93.9329
GOTERM_BP_FAT	GO:0032869~cellular response to insulin stimulus	8	0.536193	0.322358	GOTERM_BP_FAT	GO:0032869~cellular response to insulin stimulus	8	0.536193	0.322358	1370197_A_AT, 1387377_A_AT, 1368669_AT, 1373399_AT, 1369771_AT, 1370047_AT, 1371203_AT, 1367802_AT, 1373047_AT	876	77	12092	1.43415	1	0.927838	99.9223
Annotation Cluster 19	Enrichment Score: 2.25168065002444				Annotation Cluster 19	Enrichment Score: 2.25168065002444
Category	Term	Count	%	PValue	Category	Term	Count	%	PValue	Genes	List Total	Pop Hits	Pop Total	Fold Enrichment	Bonferroni	Benjamini	FDR
GOTERM_BP_FAT	GO:0002526~acute inflammatory response	18	1.20643	0.000215	GOTERM_BP_FAT	GO:0002526~acute inflammatory response	18	1.20643	0.000214978	1370148_AT, 1368442_AT, 1373025_AT, 1387893_AT, 1387277_AT, 1372254_AT, 1387050_S_AT, 1370215_AT, 1376652_AT, 1393038_AT, 1387835_AT, 1389470_AT, 1387868_AT, 1370234_AT, 1368000_AT, 1367794_AT, 1368679_A_AT, 1370892_AT, 1368592_AT	876	90	12092	2.76073	0.543572	0.0158792	0.394796
SP_PIR_KEYWORDS	acute phase	6	0.402145	0.0281495	SP_PIR_KEYWORDS	acute phase	6	0.402145	0.0281495	1370148_AT, 1368442_AT, 1370234_AT, 1368000_AT, 1367794_AT, 1387050_S_AT	849	19	8979	3.33978	1	0.469736	33.7965
GOTERM_BP_FAT	GO:0006953~acute-phase response	7	0.469169	0.0290465	GOTERM_BP_FAT	GO:0006953~acute-phase response	7	0.469169	0.0290465	1368442_AT, 1387868_AT, 1370234_AT, 1367794_AT, 1387050_S_AT, 1368592_AT, 1387835_AT	876	33	12092	2.92805	1	0.386624	41.8611
Annotation Cluster 20	Enrichment Score: 2.2214071628881253				Annotation Cluster 20	Enrichment Score: 2.2214071628881253
Category	Term	Count	%	PValue	Category	Term	Count	%	PValue	Genes	List Total	Pop Hits	Pop Total	Fold Enrichment	Bonferroni	Benjamini	FDR
GOTERM_BP_FAT	GO:0009991~response to extracellular stimulus	39	2.61394	0.000574	GOTERM_BP_FAT	GO:0009991~response to extracellular stimulus	39	2.61394	0.000573535	1383719_AT, 1394490_AT, 1392578_AT, 1387277_AT, 1374404_AT, 1387172_A_AT, 1367563_AT, 1376302_AT, 1382431_AT, 1379344_AT, 1367830_A_AT, 1368592_AT, 1378963_AT, 1392916_AT, 1370148_AT, 1368177_AT, 1388153_AT, 1368976_AT, 1371185_AT, 1383355_AT, 1376425_AT, 1382142_AT, 1371222_AT, 1371223_A_AT, 1388569_AT, 1368420_AT, 1386948_AT, 1367794_AT, 1380120_AT, 1368679_A_AT, 1385717_AT, 1371186_AT, 1371762…	876	302	12092	1.78259	0.876666	0.0312125	1.04999
GOTERM_BP_FAT	GO:0031667~response to nutrient levels	37	2.47989	0.000606	GOTERM_BP_FAT	GO:0031667~response to nutrient levels	37	2.47989	0.000605967	1383719_AT, 1394490_AT, 1392578_AT, 1374404_AT, 1387172_A_AT, 1367563_AT, 1376302_AT, 1382431_AT, 1379344_AT, 1367830_A_AT, 1368592_AT, 1378963_AT, 1392916_AT, 1370148_AT, 1368177_AT, 1388153_AT, 1368976_AT, 1383355_AT, 1376425_AT, 1382142_AT, 1371222_AT, 1371223_A_AT, 1388569_AT, 1368420_AT, 1386948_AT, 1367794_AT, 1380120_AT, 1385717_AT, 1371762_AT, 1370173_AT, 1379942_AT, 1381428_A_AT, 1369931…	876	282	12092	1.81112	0.890435	0.0319952	1.10905
GOTERM_BP_FAT	GO:0007584~response to nutrient	27	1.80965	0.00383278	GOTERM_BP_FAT	GO:0007584~response to nutrient	27	1.80965	0.00383278	1371762_AT, 1383719_AT, 1394490_AT, 1379942_AT, 1392578_AT, 1369931_AT, 1388011_A_AT, 1367581_A_AT, 1381012_AT, 1387172_A_AT, 1367563_AT, 1376302_AT, 1382431_AT, 1379344_AT, 1367830_A_AT, 1368592_AT, 1369435_AT, 1368921_A_AT, 1378963_AT, 1370148_AT, 1367994_AT, 1392916_AT, 1368177_AT, 1388153_AT, 1368976_AT, 1392382_AT, 1383355_AT, 1376425_AT, 1387022_AT, 1382142_AT, 1387952_A_AT, 1395146_AT, 138…	876	206	12092	1.80922	0.999999	0.110184	6.82159
GOTERM_BP_FAT	GO:0033273~response to vitamin	16	1.07239	0.0160086	GOTERM_BP_FAT	GO:0033273~response to vitamin	16	1.07239	0.0160086	1378963_AT, 1371762_AT, 1383719_AT, 1370148_AT, 1392916_AT, 1379942_AT, 1368976_AT, 1392382_AT, 1376425_AT, 1387022_AT, 1388011_A_AT, 1367581_A_AT, 1387952_A_AT, 1381012_AT, 1388569_AT, 1387172_A_AT, 1367563_AT, 1376302_AT, 1380120_AT, 1371414_AT, 1385717_AT, 1367830_A_AT, 1368592_AT, 1368921_A_AT	876	113	12092	1.9545	1	0.268859	25.6899
GOTERM_BP_FAT	GO:0032526~response to retinoic acid	9	0.603217	0.0430058	GOTERM_BP_FAT	GO:0032526~response to retinoic acid	9	0.603217	0.0430058	1383719_AT, 1371762_AT, 1378963_AT, 1392916_AT, 1379942_AT, 1368976_AT, 1392382_AT, 1376425_AT, 1387022_AT, 1388011_A_AT, 1381012_AT, 1388569_AT, 1387172_A_AT, 1380120_AT, 1385717_AT, 1367830_A_AT	876	55	12092	2.25878	1	0.457765	55.4596
GOTERM_BP_FAT	GO:0033189~response to vitamin A	10	0.670241	0.0511862	GOTERM_BP_FAT	GO:0033189~response to vitamin A	10	0.670241	0.0511862	1383719_AT, 1371762_AT, 1378963_AT, 1392916_AT, 1379942_AT, 1368976_AT, 1392382_AT, 1376425_AT, 1387022_AT, 1388011_A_AT, 1387952_A_AT, 1381012_AT, 1388569_AT, 1387172_A_AT, 1380120_AT, 1385717_AT, 1367830_A_AT, 1368921_A_AT	876	67	12092	2.06025	1	0.500664	61.9673
Annotation Cluster 21	Enrichment Score: 2.193327829846753				Annotation Cluster 21	Enrichment Score: 2.193327829846753
Category	Term	Count	%	PValue	Category	Term	Count	%	PValue	Genes	List Total	Pop Hits	Pop Total	Fold Enrichment	Bonferroni	Benjamini	FDR
GOTERM_BP_FAT	GO:0030155~regulation of cell adhesion	22	1.47453	0.000129	GOTERM_BP_FAT	GO:0030155~regulation of cell adhesion	22	1.47453	0.000128653	1387050_S_AT, 1372325_AT, 1388011_A_AT, 1370197_A_AT, 1367581_A_AT, 1387172_A_AT, 1383240_AT, 1367860_A_AT, 1389533_AT, 1378963_AT, 1368256_AT, 1392820_AT, 1373401_AT, 1369665_A_AT, 1375757_AT, 1371185_AT, 1392382_AT, 1376425_AT, 1378225_AT, 1369071_AT, 1390983_AT, 1368290_AT, 1370955_AT, 1393558_AT, 1369953_A_AT, 1389556_AT, 1370301_AT, 1367721_AT, 1371414_AT, 1371186_AT, 1368724_A_AT	876	120	12092	2.53067	0.374596	0.0126052	0.236442
GOTERM_MF_FAT	GO:0050840~extracellular matrix binding	9	0.603217	0.000212	GOTERM_MF_FAT	GO:0050840~extracellular matrix binding	9	0.603217	0.00021246	1371185_AT, 1370956_AT, 1367594_AT, 1390075_AT, 1389295_AT, 1382072_AT, 1390983_AT, 1367581_A_AT, 1368290_AT, 1383240_AT, 1393558_AT, 1367563_AT, 1389533_AT, 1371186_AT	842	25	11963	5.11482	0.192284	0.0418099	0.335367
GOTERM_BP_FAT	GO:0045785~positive regulation of cell adhesion	13	0.871314	0.00122384	GOTERM_BP_FAT	GO:0045785~positive regulation of cell adhesion	13	0.871314	0.00122384	1378963_AT, 1392820_AT, 1375757_AT, 1371185_AT, 1392382_AT, 1376425_AT, 1372325_AT, 1388011_A_AT, 1390983_AT, 1370197_A_AT, 1367581_A_AT, 1387172_A_AT, 1368290_AT, 1383240_AT, 1393558_AT, 1389556_AT, 1369953_A_AT, 1389533_AT, 1367721_AT, 1371186_AT, 1368724_A_AT	876	61	12092	2.94176	0.988522	0.0494977	2.2279
GOTERM_BP_FAT	GO:0010811~positive regulation of cell-substrate adhesion	7	0.469169	0.0112135	GOTERM_BP_FAT	GO:0010811~positive regulation of cell-substrate adhesion	7	0.469169	0.0112135	1370197_A_AT, 1367581_A_AT, 1368290_AT, 1375757_AT, 1389533_AT, 1367721_AT, 1372325_AT	876	27	12092	3.57872	1	0.218339	18.7371
GOTERM_BP_FAT	GO:0010810~regulation of cell-substrate adhesion	8	0.536193	0.0295838	GOTERM_BP_FAT	GO:0010810~regulation of cell-substrate adhesion	8	0.536193	0.0295838	1370197_A_AT, 1367581_A_AT, 1368290_AT, 1375757_AT, 1367860_A_AT, 1389533_AT, 1378225_AT, 1367721_AT, 1372325_AT	876	42	12092	2.62927	1	0.389496	42.4503
GOTERM_BP_FAT	GO:0001954~positive regulation of cell-matrix adhesion	3	0.201072	0.160059	GOTERM_BP_FAT	GO:0001954~positive regulation of cell-matrix adhesion	3	0.201072	0.160059	1370197_A_AT, 1375757_AT, 1367721_AT	876	10	12092	4.1411	1	0.775451	95.9611
GOTERM_BP_FAT	GO:0001952~regulation of cell-matrix adhesion	4	0.268097	0.249578	GOTERM_BP_FAT	GO:0001952~regulation of cell-matrix adhesion	4	0.268097	0.249578	1370197_A_AT, 1375757_AT, 1367860_A_AT, 1378225_AT, 1367721_AT	876	24	12092	2.30061	1	0.876393	99.4921
Annotation Cluster 22	Enrichment Score: 2.1920657995141966				Annotation Cluster 22	Enrichment Score: 2.1920657995141966
Category	Term	Count	%	PValue	Category	Term	Count	%	PValue	Genes	List Total	Pop Hits	Pop Total	Fold Enrichment	Bonferroni	Benjamini	FDR
GOTERM_MF_FAT	GO:0008092~cytoskeletal protein binding	57	3.82038	2.28e-07	GOTERM_MF_FAT	GO:0008092~cytoskeletal protein binding	57	3.82038	2.27517e-07	1369103_AT, 1376124_AT, 1374249_AT, 1368799_AT, 1387277_AT, 1395886_AT, 1387772_AT, 1389654_AT, 1395059_AT, 1387856_AT, 1374810_AT, 1370830_AT, 1384183_AT, 1386931_AT, 1396437_AT, 1371139_AT, 1384280_AT, 1392556_AT, 1376377_AT, 1397809_AT, 1384264_AT, 1368824_AT, 1372569_AT, 1373397_AT, 1370862_AT, 1371969_AT, 1389132_AT, 1377393_AT, 1388848_AT, 1370792_AT, 1387104_AT, 1391317_AT, 1367721_AT, 136…	842	391	11963	2.07122	0.000228628	0.000228628	0.000359698
GOTERM_MF_FAT	GO:0003779~actin binding	36	2.41287	1.51e-05	GOTERM_MF_FAT	GO:0003779~actin binding	36	2.41287	1.51452e-05	1375941_AT, 1368207_AT, 1381678_AT, 1376124_AT, 1374249_AT, 1389244_X_AT, 1368948_AT, 1375137_AT, 1395886_AT, 1389654_AT, 1395059_AT, 1374810_AT, 1387856_AT, 1388460_AT, 1370830_AT, 1384183_AT, 1370596_A_AT, 1386931_AT, 1396437_AT, 1371139_AT, 1392556_AT, 1376377_AT, 1367592_AT, 1382938_AT, 1384264_AT, 1368824_AT, 1372569_AT, 1372110_AT, 1387866_AT, 1373661_A_AT, 1371969_AT, 1389132_AT, 1392737_A…	842	233	11963	2.1952	0.0151057	0.00758161	0.0239414
GOTERM_BP_FAT	GO:0030029~actin filament-based process	22	1.47453	0.0237774	GOTERM_BP_FAT	GO:0030029~actin filament-based process	22	1.47453	0.0237774	1376124_AT, 1371203_AT, 1373047_AT, 1382358_AT, 1370197_A_AT, 1395059_AT, 1370347_AT, 1387856_AT, 1374810_AT, 1388955_AT, 1396437_AT, 1371139_AT, 1392556_AT, 1376377_AT, 1367592_AT, 1384264_AT, 1368824_AT, 1372569_AT, 1372110_AT, 1387866_AT, 1371969_AT, 1387346_AT, 1373658_AT, 1388848_AT, 1371414_AT, 1368724_A_AT, 1395166_AT	876	183	12092	1.65946	1	0.346984	35.7739
SP_PIR_KEYWORDS	actin-binding	19	1.27346	0.0346824	SP_PIR_KEYWORDS	actin-binding	19	1.27346	0.0346823	1368824_AT, 1375941_AT, 1381678_AT, 1375137_AT, 1395886_AT, 1387866_AT, 1371969_AT, 1389654_AT, 1387856_AT, 1374810_AT, 1394315_AT, 1388460_AT, 1369385_AT, 1384183_AT, 1386931_AT, 1390127_AT, 1370596_A_AT, 1389846_AT, 1371414_AT, 1396437_AT, 1371139_AT, 1368724_A_AT	849	121	8979	1.66069	1	0.500298	39.9421
GOTERM_BP_FAT	GO:0031032~actomyosin structure organization	6	0.402145	0.0418055	GOTERM_BP_FAT	GO:0031032~actomyosin structure organization	6	0.402145	0.0418055	1367592_AT, 1387856_AT, 1374810_AT, 1373658_AT, 1396437_AT, 1372110_AT, 1387346_AT	876	27	12092	3.06748	1	0.455854	54.4205
GOTERM_BP_FAT	GO:0030036~actin cytoskeleton organization	19	1.27346	0.0824655	GOTERM_BP_FAT	GO:0030036~actin cytoskeleton organization	19	1.27346	0.0824655	1367592_AT, 1368824_AT, 1372569_AT, 1376124_AT, 1371203_AT, 1387866_AT, 1372110_AT, 1371969_AT, 1373047_AT, 1387346_AT, 1370197_A_AT, 1395059_AT, 1370347_AT, 1374810_AT, 1387856_AT, 1373658_AT, 1388955_AT, 1388848_AT, 1371414_AT, 1396437_AT, 1371139_AT, 1392556_AT, 1395166_AT, 1376377_AT	876	175	12092	1.49868	1	0.613804	79.4744
GOTERM_BP_FAT	GO:0007015~actin filament organization	6	0.402145	0.454634	GOTERM_BP_FAT	GO:0007015~actin filament organization	6	0.402145	0.454634	1367592_AT, 1368824_AT, 1376124_AT, 1371203_AT, 1371414_AT, 1371139_AT, 1371969_AT, 1373047_AT	876	61	12092	1.35774	1	0.97416	99.9986
GOTERM_CC_FAT	GO:0015629~actin cytoskeleton	16	1.07239	0.65275	GOTERM_CC_FAT	GO:0015629~actin cytoskeleton	16	1.07239	0.65275	1367592_AT, 1368824_AT, 1384264_AT, 1372569_AT, 1376124_AT, 1382873_AT, 1395886_AT, 1387866_AT, 1371969_AT, 1370197_A_AT, 1370347_AT, 1387856_AT, 1369385_AT, 1387104_AT, 1384183_AT, 1386931_AT, 1389846_AT, 1396437_AT	824	211	10776	0.991672	1	0.956182	100
Annotation Cluster 23	Enrichment Score: 2.163784966251216				Annotation Cluster 23	Enrichment Score: 2.163784966251216
Category	Term	Count	%	PValue	Category	Term	Count	%	PValue	Genes	List Total	Pop Hits	Pop Total	Fold Enrichment	Bonferroni	Benjamini	FDR
GOTERM_CC_FAT	GO:0005911~cell-cell junction	28	1.87668	0.000153	GOTERM_CC_FAT	GO:0005911~cell-cell junction	28	1.87668	0.000153463	1384485_AT, 1387277_AT, 1384442_AT, 1370197_A_AT, 1395059_AT, 1387259_AT, 1383240_AT, 1394562_AT, 1382474_AT, 1380765_AT, 1392556_AT, 1372492_AT, 1369161_AT, 1385058_AT, 1387145_AT, 1378567_AT, 1370051_AT, 1371185_AT, 1385649_AT, 1370583_S_AT, 1388140_AT, 1373308_AT, 1390983_AT, 1387346_AT, 1387377_A_AT, 1372002_AT, 1389662_AT, 1369640_AT, 1393558_AT, 1384139_AT, 1368115_AT, 1369327_AT, 1368679_A…	824	167	10776	2.19266	0.0713048	0.00321112	0.219628
GOTERM_CC_FAT	GO:0030054~cell junction	52	3.48525	0.00153881	GOTERM_CC_FAT	GO:0030054~cell junction	52	3.48525	0.00153881	1379008_AT, 1367787_AT, 1387277_AT, 1372780_AT, 1395886_AT, 1370197_A_AT, 1395059_AT, 1387259_AT, 1376302_AT, 1382474_AT, 1389409_AT, 1380765_AT, 1392556_AT, 1372492_AT, 1387145_AT, 1368740_AT, 1378567_AT, 1371185_AT, 1373308_AT, 1389662_AT, 1369640_AT, 1389511_S_AT, 1367721_AT, 1384139_AT, 1368679_A_AT, 1371186_AT, 1370894_AT, 1384485_AT, 1398271_AT, 1382714_AT, 1384442_AT, 1394129_AT, 1381637_A…	824	438	10776	1.5526	0.523972	0.024439	2.18207
GOTERM_CC_FAT	GO:0005912~adherens junction	20	1.34048	0.00218323	GOTERM_CC_FAT	GO:0005912~adherens junction	20	1.34048	0.00218323	1379008_AT, 1387277_AT, 1372780_AT, 1395059_AT, 1387259_AT, 1383240_AT, 1394562_AT, 1376302_AT, 1369508_AT, 1389409_AT, 1371356_AT, 1392556_AT, 1368921_A_AT, 1374984_AT, 1370051_AT, 1371185_AT, 1385649_AT, 1370583_S_AT, 1390983_AT, 1387346_AT, 1372002_AT, 1387952_A_AT, 1369385_AT, 1369640_AT, 1393558_AT, 1390127_AT, 1367721_AT, 1368679_A_AT, 1371186_AT	824	122	10776	2.14388	0.651274	0.0314191	3.08264
GOTERM_CC_FAT	GO:0070161~anchoring junction	20	1.34048	0.00414259	GOTERM_CC_FAT	GO:0070161~anchoring junction	20	1.34048	0.00414259	1379008_AT, 1387277_AT, 1372780_AT, 1395059_AT, 1387259_AT, 1383240_AT, 1394562_AT, 1376302_AT, 1369508_AT, 1389409_AT, 1371356_AT, 1392556_AT, 1368921_A_AT, 1374984_AT, 1370051_AT, 1371185_AT, 1385649_AT, 1370583_S_AT, 1390983_AT, 1387346_AT, 1372002_AT, 1387952_A_AT, 1369385_AT, 1369640_AT, 1393558_AT, 1390127_AT, 1367721_AT, 1368679_A_AT, 1371186_AT	824	129	10776	2.02755	0.864783	0.0487914	5.77368
GOTERM_CC_FAT	GO:0016323~basolateral plasma membrane	25	1.6756	0.00724462	GOTERM_CC_FAT	GO:0016323~basolateral plasma membrane	25	1.6756	0.00724462	1384750_AT, 1369169_AT, 1379008_AT, 1372780_AT, 1368948_AT, 1395886_AT, 1387610_AT, 1369812_AT, 1370830_AT, 1368754_AT, 1383240_AT, 1376302_AT, 1369508_AT, 1389409_AT, 1388966_AT, 1371356_AT, 1368921_A_AT, 1383678_AT, 1371185_AT, 1385649_AT, 1380167_AT, 1370583_S_AT, 1387346_AT, 1390983_AT, 1387952_A_AT, 1369385_AT, 1393558_AT, 1370553_AT, 1390127_AT, 1367721_AT, 1371186_AT, 1369378_AT	824	185	10776	1.76725	0.969942	0.0782698	9.89237
GOTERM_CC_FAT	GO:0030055~cell-substrate junction	13	0.871314	0.0212434	GOTERM_CC_FAT	GO:0030055~cell-substrate junction	13	0.871314	0.0212434	1379008_AT, 1385649_AT, 1372780_AT, 1395886_AT, 1370583_S_AT, 1387346_AT, 1387952_A_AT, 1369385_AT, 1369508_AT, 1376302_AT, 1390127_AT, 1367721_AT, 1389409_AT, 1371356_AT, 1368921_A_AT	824	82	10776	2.07329	0.999968	0.158437	26.4802
GOTERM_CC_FAT	GO:0005925~focal adhesion	12	0.80429	0.021955	GOTERM_CC_FAT	GO:0005925~focal adhesion	12	0.80429	0.021955	1379008_AT, 1385649_AT, 1372780_AT, 1370583_S_AT, 1387346_AT, 1387952_A_AT, 1369385_AT, 1369508_AT, 1376302_AT, 1390127_AT, 1367721_AT, 1389409_AT, 1371356_AT, 1368921_A_AT	824	73	10776	2.14975	0.999977	0.16089	27.2422
GOTERM_CC_FAT	GO:0005924~cell-substrate adherens junction	12	0.80429	0.0313299	GOTERM_CC_FAT	GO:0005924~cell-substrate adherens junction	12	0.80429	0.0313299	1379008_AT, 1385649_AT, 1372780_AT, 1370583_S_AT, 1387346_AT, 1387952_A_AT, 1369385_AT, 1369508_AT, 1376302_AT, 1390127_AT, 1367721_AT, 1389409_AT, 1371356_AT, 1368921_A_AT	824	77	10776	2.03808	1	0.207422	36.6198
GOTERM_CC_FAT	GO:0005913~cell-cell adherens junction	6	0.402145	0.148472	GOTERM_CC_FAT	GO:0005913~cell-cell adherens junction	6	0.402145	0.148472	1372002_AT, 1387259_AT, 1370051_AT, 1369640_AT, 1393558_AT, 1383240_AT, 1394562_AT, 1371185_AT, 1387277_AT, 1368679_A_AT, 1371186_AT, 1390983_AT	824	37	10776	2.1207	1	0.532097	89.9996
Annotation Cluster 24	Enrichment Score: 2.1343956762303806				Annotation Cluster 24	Enrichment Score: 2.1343956762303806
Category	Term	Count	%	PValue	Category	Term	Count	%	PValue	Genes	List Total	Pop Hits	Pop Total	Fold Enrichment	Bonferroni	Benjamini	FDR
GOTERM_BP_FAT	GO:0007049~cell cycle	58	3.8874	4.12e-05	GOTERM_BP_FAT	GO:0007049~cell cycle	58	3.8874	4.12488e-05	1376785_AT, 1370346_AT, 1381350_AT, 1383578_AT, 1371618_S_AT, 1368799_AT, 1370008_AT, 1371684_AT, 1386913_AT, 1387772_AT, 1389566_AT, 1371928_AT, 1370830_AT, 1387172_A_AT, 1390415_AT, 1375183_AT, 1384280_AT, 1367830_A_AT, 1387614_AT, 1378963_AT, 1377659_AT, 1389668_AT, 1382370_AT, 1376425_AT, 1382372_AT, 1373397_AT, 1375977_AT, 1373308_AT, 1394022_AT, 1398602_AT, 1370792_AT, 1391317_AT, 1384680_A…	876	460	12092	1.74046	0.139704	0.00535982	0.0758657
GOTERM_BP_FAT	GO:0022402~cell cycle process	47	3.15013	8.33e-05	GOTERM_BP_FAT	GO:0022402~cell cycle process	47	3.15013	8.32855e-05	1370346_AT, 1376785_AT, 1381350_AT, 1383578_AT, 1371618_S_AT, 1368799_AT, 1370008_AT, 1371928_AT, 1370830_AT, 1387172_A_AT, 1390415_AT, 1375183_AT, 1384280_AT, 1387614_AT, 1378963_AT, 1377659_AT, 1389668_AT, 1382370_AT, 1376425_AT, 1373397_AT, 1375977_AT, 1373308_AT, 1394022_AT, 1398602_AT, 1370792_AT, 1391317_AT, 1367682_AT, 1378028_AT, 1369587_AT, 1374449_AT, 1393487_AT, 1369469_S_AT, 1388011_A…	876	356	12092	1.82239	0.26202	0.00975336	0.153125
GOTERM_BP_FAT	GO:0051301~cell division	25	1.6756	0.000136	GOTERM_BP_FAT	GO:0051301~cell division	25	1.6756	0.000135603	1371762_AT, 1390707_AT, 1374449_AT, 1370346_AT, 1376785_AT, 1368799_AT, 1371684_AT, 1388011_A_AT, 1389566_AT, 1371928_AT, 1387172_A_AT, 1382827_AT, 1397539_AT, 1384280_AT, 1376185_AT, 1387614_AT, 1378963_AT, 1390990_AT, 1374688_AT, 1388650_AT, 1389506_X_AT, 1389668_AT, 1392382_AT, 1382370_AT, 1376425_AT, 1383926_AT, 1373397_AT, 1368260_AT, 1373658_AT, 1370792_AT, 1370553_AT, 1391317_AT	876	147	12092	2.34756	0.390253	0.0126048	0.249199
GOTERM_BP_FAT	GO:0022403~cell cycle phase	34	2.27882	0.00015	GOTERM_BP_FAT	GO:0022403~cell cycle phase	34	2.27882	0.000150401	1374449_AT, 1369587_AT, 1370346_AT, 1376785_AT, 1381350_AT, 1383578_AT, 1371618_S_AT, 1369469_S_AT, 1368799_AT, 1370008_AT, 1371928_AT, 1370290_AT, 1370830_AT, 1381637_AT, 1390415_AT, 1385923_AT, 1375183_AT, 1382827_AT, 1376185_AT, 1384280_AT, 1369012_AT, 1387614_AT, 1381502_AT, 1389506_X_AT, 1375757_AT, 1389668_AT, 1376951_AT, 1387892_AT, 1374775_AT, 1376084_A_AT, 1383926_AT, 1373397_AT, 1368260…	876	233	12092	2.01427	0.422301	0.0129794	0.276358
GOTERM_BP_FAT	GO:0000279~M phase	26	1.74263	0.00074	GOTERM_BP_FAT	GO:0000279~M phase	26	1.74263	0.000740131	1369587_AT, 1374449_AT, 1370346_AT, 1376785_AT, 1383578_AT, 1371618_S_AT, 1368799_AT, 1370008_AT, 1371928_AT, 1370290_AT, 1390415_AT, 1382827_AT, 1384280_AT, 1376185_AT, 1387614_AT, 1381502_AT, 1389506_X_AT, 1389668_AT, 1376951_AT, 1387892_AT, 1374775_AT, 1383926_AT, 1376084_A_AT, 1373397_AT, 1368260_AT, 1398602_AT, 1370792_AT, 1391317_AT, 1367682_AT, 1378028_AT, 1372886_AT	876	174	12092	2.06261	0.932862	0.033612	1.35302
GOTERM_BP_FAT	GO:0000087~M phase of mitotic cell cycle	18	1.20643	0.00135649	GOTERM_BP_FAT	GO:0000087~M phase of mitotic cell cycle	18	1.20643	0.00135649	1374449_AT, 1389506_X_AT, 1376785_AT, 1370346_AT, 1389668_AT, 1368799_AT, 1371618_S_AT, 1376951_AT, 1383926_AT, 1376084_A_AT, 1373397_AT, 1368260_AT, 1371928_AT, 1398602_AT, 1370792_AT, 1391317_AT, 1382827_AT, 1384280_AT, 1376185_AT, 1367682_AT, 1378028_AT, 1387614_AT	876	105	12092	2.36634	0.99293	0.0518528	2.46655
GOTERM_CC_FAT	GO:0000775~chromosome, centromeric region	15	1.00536	0.00211904	GOTERM_CC_FAT	GO:0000775~chromosome, centromeric region	15	1.00536	0.00211903	1393487_AT, 1380482_AT, 1380837_AT, 1389668_AT, 1383323_AT, 1368799_AT, 1376951_AT, 1374775_AT, 1383926_AT, 1373026_AT, 1368260_AT, 1378983_AT, 1383975_AT, 1371928_AT, 1398602_AT, 1393451_AT, 1380678_AT, 1391317_AT, 1397539_AT, 1378028_AT	824	78	10776	2.51494	0.64029	0.0314468	2.99327
GOTERM_BP_FAT	GO:0000280~nuclear division	17	1.13941	0.00233636	GOTERM_BP_FAT	GO:0000280~nuclear division	17	1.13941	0.00233637	1374449_AT, 1389506_X_AT, 1376785_AT, 1370346_AT, 1389668_AT, 1368799_AT, 1371618_S_AT, 1376951_AT, 1383926_AT, 1376084_A_AT, 1373397_AT, 1368260_AT, 1371928_AT, 1398602_AT, 1370792_AT, 1391317_AT, 1382827_AT, 1384280_AT, 1376185_AT, 1378028_AT, 1387614_AT	876	101	12092	2.32339	0.999803	0.0773454	4.21237
GOTERM_BP_FAT	GO:0007067~mitosis	17	1.13941	0.00233636	GOTERM_BP_FAT	GO:0007067~mitosis	17	1.13941	0.00233637	1374449_AT, 1389506_X_AT, 1376785_AT, 1370346_AT, 1389668_AT, 1368799_AT, 1371618_S_AT, 1376951_AT, 1383926_AT, 1376084_A_AT, 1373397_AT, 1368260_AT, 1371928_AT, 1398602_AT, 1370792_AT, 1391317_AT, 1382827_AT, 1384280_AT, 1376185_AT, 1378028_AT, 1387614_AT	876	101	12092	2.32339	0.999803	0.0773454	4.21237
GOTERM_BP_FAT	GO:0048285~organelle fission	17	1.13941	0.00422395	GOTERM_BP_FAT	GO:0048285~organelle fission	17	1.13941	0.00422395	1374449_AT, 1389506_X_AT, 1376785_AT, 1370346_AT, 1389668_AT, 1368799_AT, 1371618_S_AT, 1376951_AT, 1383926_AT, 1376084_A_AT, 1373397_AT, 1368260_AT, 1371928_AT, 1398602_AT, 1370792_AT, 1391317_AT, 1382827_AT, 1384280_AT, 1376185_AT, 1378028_AT, 1387614_AT	876	107	12092	2.1931	1	0.117087	7.49249
GOTERM_BP_FAT	GO:0000278~mitotic cell cycle	27	1.80965	0.0118926	GOTERM_BP_FAT	GO:0000278~mitotic cell cycle	27	1.80965	0.0118926	1374449_AT, 1393487_AT, 1370346_AT, 1376785_AT, 1381350_AT, 1371618_S_AT, 1369469_S_AT, 1368799_AT, 1371928_AT, 1381637_AT, 1370830_AT, 1385923_AT, 1375183_AT, 1382827_AT, 1376185_AT, 1388484_AT, 1384280_AT, 1369012_AT, 1387614_AT, 1389506_X_AT, 1375757_AT, 1389668_AT, 1376951_AT, 1383926_AT, 1376084_A_AT, 1373397_AT, 1368260_AT, 1387346_AT, 1394022_AT, 1398602_AT, 1370792_AT, 1391317_AT, 1367682…	876	225	12092	1.65644	1	0.22411	19.7578
GOTERM_BP_FAT	GO:0007059~chromosome segregation	10	0.670241	0.0129497	GOTERM_BP_FAT	GO:0007059~chromosome segregation	10	0.670241	0.0129497	1388650_AT, 1376785_AT, 1389668_AT, 1380837_AT, 1368799_AT, 1376951_AT, 1376084_A_AT, 1398602_AT, 1391317_AT, 1397539_AT, 1384280_AT, 1387614_AT, 1378028_AT	876	53	12092	2.60446	1	0.234426	21.3227
GOTERM_CC_FAT	GO:0005819~spindle	13	0.871314	0.0500676	GOTERM_CC_FAT	GO:0005819~spindle	13	0.871314	0.0500676	1368799_AT, 1376951_AT, 1373397_AT, 1387772_AT, 1368260_AT, 1398602_AT, 1388274_AT, 1370792_AT, 1372516_AT, 1391317_AT, 1397539_AT, 1376185_AT, 1384280_AT, 1379636_AT, 1378028_AT, 1398756_AT	824	93	10776	1.82806	1	0.266165	52.0905
SP_PIR_KEYWORDS	cell division	16	1.07239	0.0876922	SP_PIR_KEYWORDS	cell division	16	1.07239	0.0876922	1390990_AT, 1374449_AT, 1389506_X_AT, 1376785_AT, 1370346_AT, 1389668_AT, 1368799_AT, 1382370_AT, 1371684_AT, 1373397_AT, 1368260_AT, 1389566_AT, 1371928_AT, 1370792_AT, 1391317_AT, 1382827_AT, 1376185_AT, 1387614_AT	849	109	8979	1.55244	1	0.718473	73.4378
SP_PIR_KEYWORDS	mitosis	11	0.737265	0.0895317	SP_PIR_KEYWORDS	mitosis	11	0.737265	0.0895317	1374449_AT, 1389506_X_AT, 1370346_AT, 1389668_AT, 1370792_AT, 1368799_AT, 1391317_AT, 1382827_AT, 1373397_AT, 1376185_AT, 1368260_AT, 1371928_AT	849	66	8979	1.76266	1	0.716718	74.201
SP_PIR_KEYWORDS	cell cycle	23	1.54155	0.141438	SP_PIR_KEYWORDS	cell cycle	23	1.54155	0.141438	1374449_AT, 1376785_AT, 1370346_AT, 1369469_S_AT, 1368799_AT, 1371684_AT, 1371074_A_AT, 1389566_AT, 1371928_AT, 1382827_AT, 1376185_AT, 1367830_A_AT, 1387614_AT, 1390990_AT, 1389506_X_AT, 1389668_AT, 1382370_AT, 1382372_AT, 1373397_AT, 1368260_AT, 1373308_AT, 1398297_AT, 1370792_AT, 1391317_AT, 1384680_AT	849	183	8979	1.32922	1	0.763798	88.9499
GOTERM_CC_FAT	GO:0005876~spindle microtubule	4	0.268097	0.21319	GOTERM_CC_FAT	GO:0005876~spindle microtubule	4	0.268097	0.21319	1368799_AT, 1391317_AT, 1384280_AT, 1387772_AT	824	21	10776	2.49098	1	0.646954	96.7774
GOTERM_MF_FAT	GO:0008017~microtubule binding	7	0.469169	0.232793	GOTERM_MF_FAT	GO:0008017~microtubule binding	7	0.469169	0.232793	1387856_AT, 1370792_AT, 1387338_S_AT, 1372639_AT, 1368799_AT, 1391317_AT, 1373397_AT, 1396437_AT, 1384280_AT	842	59	11963	1.68568	1	0.89333	98.4847
GOTERM_CC_FAT	GO:0044427~chromosomal part	27	1.80965	0.330381	GOTERM_CC_FAT	GO:0044427~chromosomal part	27	1.80965	0.330381	1371989_AT, 1393487_AT, 1376785_AT, 1383323_AT, 1383578_AT, 1368799_AT, 1371332_AT, 1391301_AT, 1374404_AT, 1373026_AT, 1371928_AT, 1383975_AT, 1388780_AT, 1372516_AT, 1397539_AT, 1367830_A_AT, 1379529_AT, 1387614_AT, 1380482_AT, 1380837_AT, 1389668_AT, 1376951_AT, 1388962_AT, 1374775_AT, 1383926_AT, 1368260_AT, 1378983_AT, 1398602_AT, 1393451_AT, 1380678_AT, 1391317_AT, 1390003_AT, 1378028_AT	824	309	10776	1.14271	1	0.786993	99.6803
GOTERM_CC_FAT	GO:0005694~chromosome	29	1.9437	0.425184	GOTERM_CC_FAT	GO:0005694~chromosome	29	1.9437	0.425184	1371989_AT, 1393487_AT, 1376785_AT, 1383323_AT, 1383578_AT, 1368799_AT, 1371332_AT, 1391301_AT, 1374404_AT, 1373026_AT, 1388780_AT, 1383975_AT, 1371928_AT, 1372516_AT, 1381958_AT, 1397539_AT, 1367830_A_AT, 1379529_AT, 1387614_AT, 1388650_AT, 1380482_AT, 1380837_AT, 1389668_AT, 1376951_AT, 1388962_AT, 1374775_AT, 1383926_AT, 1368260_AT, 1378983_AT, 1398602_AT, 1393451_AT, 1380678_AT, 1391317_AT, 1…	824	350	10776	1.08358	1	0.857451	99.9641
Annotation Cluster 25	Enrichment Score: 2.1341541234378743				Annotation Cluster 25	Enrichment Score: 2.1341541234378743
Category	Term	Count	%	PValue	Category	Term	Count	%	PValue	Genes	List Total	Pop Hits	Pop Total	Fold Enrichment	Bonferroni	Benjamini	FDR
GOTERM_BP_FAT	GO:0006749~glutathione metabolic process	10	0.670241	0.000139	GOTERM_BP_FAT	GO:0006749~glutathione metabolic process	10	0.670241	0.000139395	1370173_AT, 1367774_AT, 1369061_AT, 1371089_AT, 1372523_AT, 1396208_AT, 1370688_AT, 1368409_AT, 1369926_AT, 1386985_AT, 1371942_AT, 1367612_AT	876	29	12092	4.75988	0.398633	0.0126333	0.25616
KEGG_PATHWAY	rno00480:Glutathione metabolism	13	0.871314	0.000207	KEGG_PATHWAY	rno00480:Glutathione metabolism	13	0.871314	0.000206691	1370952_AT, 1369061_AT, 1387023_AT, 1396208_AT, 1372523_AT, 1368409_AT, 1369926_AT, 1386985_AT, 1367612_AT, 1389408_AT, 1367774_AT, 1393848_AT, 1371089_AT, 1388526_AT, 1370688_AT, 1371942_AT	414	50	5590	3.51063	0.0361261	0.00915653	0.25382
GOTERM_MF_FAT	GO:0004364~glutathione transferase activity	9	0.603217	0.000288	GOTERM_MF_FAT	GO:0004364~glutathione transferase activity	9	0.603217	0.000288147	1367774_AT, 1370952_AT, 1371089_AT, 1387023_AT, 1388526_AT, 1368409_AT, 1384493_AT, 1386985_AT, 1371942_AT, 1367612_AT	842	26	11963	4.9181	0.251459	0.047125	0.454582
GOTERM_BP_FAT	GO:0006790~sulfur metabolic process	20	1.34048	0.000316	GOTERM_BP_FAT	GO:0006790~sulfur metabolic process	20	1.34048	0.000315538	1370173_AT, 1367755_AT, 1369061_AT, 1396208_AT, 1372523_AT, 1370333_A_AT, 1371850_AT, 1370956_AT, 1370047_AT, 1367594_AT, 1370019_AT, 1368409_AT, 1383174_AT, 1369926_AT, 1386985_AT, 1367612_AT, 1367774_AT, 1371089_AT, 1376697_AT, 1370688_AT, 1376047_AT, 1371942_AT	876	110	12092	2.50976	0.683764	0.0214878	0.578963
GOTERM_BP_FAT	GO:0009410~response to xenobiotic stimulus	9	0.603217	0.000468	GOTERM_BP_FAT	GO:0009410~response to xenobiotic stimulus	9	0.603217	0.000467682	1368608_AT, 1367774_AT, 1370952_AT, 1388153_AT, 1371089_AT, 1387023_AT, 1372523_AT, 1370688_AT, 1382372_AT, 1370019_AT, 1370939_AT, 1370399_AT	876	27	12092	4.60122	0.818501	0.0280411	0.856988
GOTERM_BP_FAT	GO:0006518~peptide metabolic process	12	0.80429	0.000872	GOTERM_BP_FAT	GO:0006518~peptide metabolic process	12	0.80429	0.000872028	1386921_AT, 1367687_A_AT, 1370173_AT, 1369061_AT, 1396208_AT, 1372523_AT, 1368409_AT, 1369926_AT, 1386985_AT, 1367612_AT, 1367774_AT, 1371089_AT, 1370688_AT, 1371942_AT	876	51	12092	3.24792	0.95852	0.0367495	1.59232
KEGG_PATHWAY	rno00982:Drug metabolism	14	0.938338	0.00205765	KEGG_PATHWAY	rno00982:Drug metabolism	14	0.938338	0.00205765	1370952_AT, 1387023_AT, 1377635_AT, 1383248_AT, 1371076_AT, 1368409_AT, 1386985_AT, 1367612_AT, 1396383_AT, 1369863_AT, 1367774_AT, 1371089_AT, 1388526_AT, 1368304_AT, 1371942_AT	414	72	5590	2.62547	0.306941	0.070704	2.50059
GOTERM_BP_FAT	GO:0006575~cellular amino acid derivative metabolic process	24	1.60858	0.00226459	GOTERM_BP_FAT	GO:0006575~cellular amino acid derivative metabolic process	24	1.60858	0.00226459	1370173_AT, 1372523_AT, 1392483_AT, 1368409_AT, 1388011_A_AT, 1386985_AT, 1378430_AT, 1367774_AT, 1379770_AT, 1387172_A_AT, 1371089_AT, 1370688_AT, 1397744_AT, 1398333_AT, 1393887_AT, 1371942_AT, 1370281_AT, 1378963_AT, 1369703_AT, 1371050_AT, 1394828_AT, 1369061_AT, 1396208_AT, 1392382_AT, 1376425_AT, 1370019_AT, 1369926_AT, 1383174_AT, 1370191_AT, 1367612_AT, 1390566_A_AT, 1394621_AT, 1369138_A…	876	168	12092	1.97195	0.999744	0.0771578	4.0855
INTERPRO	IPR017933:Glutathione S-transferase/chloride channel, C-terminal	9	0.603217	0.00248928	INTERPRO	IPR017933:Glutathione S-transferase/chloride channel, C-terminal	9	0.603217	0.00248928	1377765_AT, 1367774_AT, 1370952_AT, 1371089_AT, 1387023_AT, 1388526_AT, 1373678_AT, 1368409_AT, 1384493_AT, 1386985_AT, 1371942_AT	920	28	10240	3.57764	0.969782	0.583066	4.02482
INTERPRO	IPR004045:Glutathione S-transferase, N-terminal	8	0.536193	0.00311374	INTERPRO	IPR004045:Glutathione S-transferase, N-terminal	8	0.536193	0.00311374	1367774_AT, 1370952_AT, 1371089_AT, 1387023_AT, 1388526_AT, 1368409_AT, 1384493_AT, 1386985_AT, 1371942_AT	920	23	10240	3.87146	0.987456	0.583431	5.01034
KEGG_PATHWAY	rno00980:Metabolism of xenobiotics by cytochrome P450	12	0.80429	0.00394218	KEGG_PATHWAY	rno00980:Metabolism of xenobiotics by cytochrome P450	12	0.80429	0.00394219	1370952_AT, 1387023_AT, 1371076_AT, 1368409_AT, 1386985_AT, 1367612_AT, 1396383_AT, 1368608_AT, 1369863_AT, 1367774_AT, 1371089_AT, 1388526_AT, 1371942_AT	414	60	5590	2.70048	0.50495	0.0955627	4.74026
UP_SEQ_FEATURE	domain:GST N-terminal	7	0.469169	0.00602196	UP_SEQ_FEATURE	domain:GST N-terminal	7	0.469169	0.00602196	1367774_AT, 1370952_AT, 1371089_AT, 1387023_AT, 1368409_AT, 1384493_AT, 1386985_AT, 1371942_AT	725	18	7317	3.92483	0.999981	0.973487	9.7505
GOTERM_BP_FAT	GO:0006805~xenobiotic metabolic process	7	0.469169	0.00613724	GOTERM_BP_FAT	GO:0006805~xenobiotic metabolic process	7	0.469169	0.00613724	1368608_AT, 1367774_AT, 1370952_AT, 1388153_AT, 1371089_AT, 1387023_AT, 1370019_AT, 1370939_AT, 1370399_AT	876	24	12092	4.02607	1	0.150185	10.7087
GOTERM_MF_FAT	GO:0016765~transferase activity, transferring alkyl or aryl (other than methyl) groups	10	0.670241	0.00739513	GOTERM_MF_FAT	GO:0016765~transferase activity, transferring alkyl or aryl (other than methyl) groups	10	0.670241	0.00739513	1367774_AT, 1370952_AT, 1392522_AT, 1371089_AT, 1387023_AT, 1388526_AT, 1368409_AT, 1384493_AT, 1386985_AT, 1371942_AT, 1367612_AT	842	50	11963	2.84157	0.999424	0.226811	11.0726
UP_SEQ_FEATURE	domain:GST C-terminal	8	0.536193	0.00883627	UP_SEQ_FEATURE	domain:GST C-terminal	8	0.536193	0.00883627	1377765_AT, 1367774_AT, 1370952_AT, 1371089_AT, 1387023_AT, 1373678_AT, 1368409_AT, 1384493_AT, 1386985_AT, 1371942_AT	725	25	7317	3.22957	1	0.898336	13.9938
PIR_SUPERFAMILY	PIRSF000503:glutathione transferase	6	0.402145	0.00921667	PIR_SUPERFAMILY	PIRSF000503:glutathione transferase	6	0.402145	0.00921667	1367774_AT, 1370952_AT, 1371089_AT, 1387023_AT, 1368409_AT, 1386985_AT, 1371942_AT	439	14	4368	4.26424	0.98315	0.98315	12.2768
INTERPRO	IPR004046:Glutathione S-transferase, C-terminal	7	0.469169	0.0109474	INTERPRO	IPR004046:Glutathione S-transferase, C-terminal	7	0.469169	0.0109474	1367774_AT, 1370952_AT, 1371089_AT, 1387023_AT, 1388526_AT, 1368409_AT, 1386985_AT, 1371942_AT	920	22	10240	3.5415	1	0.855123	16.5928
INTERPRO	IPR010987:Glutathione S-transferase, C-terminal-like	7	0.469169	0.02063	INTERPRO	IPR010987:Glutathione S-transferase, C-terminal-like	7	0.469169	0.02063	1377765_AT, 1367774_AT, 1371089_AT, 1387023_AT, 1388526_AT, 1373678_AT, 1368409_AT, 1386985_AT, 1371942_AT	920	25	10240	3.11652	1	0.894742	29.0779
INTERPRO	IPR012335:Thioredoxin fold	12	0.80429	0.0940637	INTERPRO	IPR012335:Thioredoxin fold	12	0.80429	0.0940637	1370952_AT, 1387023_AT, 1373678_AT, 1368409_AT, 1369926_AT, 1384493_AT, 1386985_AT, 1377765_AT, 1367774_AT, 1371089_AT, 1388526_AT, 1386908_AT, 1367969_AT, 1394574_AT, 1371942_AT, 1367705_AT	920	79	10240	1.6907	1	0.95096	80.3725
INTERPRO	IPR003081:Glutathione S-transferase, Mu class	3	0.201072	0.0946339	INTERPRO	IPR003081:Glutathione S-transferase, Mu class	3	0.201072	0.0946339	1370952_AT, 1387023_AT, 1386985_AT	920	6	10240	5.56522	1	0.948686	80.5751
GOTERM_BP_FAT	GO:0051186~cofactor metabolic process	20	1.34048	0.144319	GOTERM_BP_FAT	GO:0051186~cofactor metabolic process	20	1.34048	0.144319	1370173_AT, 1369061_AT, 1373778_AT, 1396208_AT, 1372523_AT, 1368037_AT, 1368409_AT, 1369926_AT, 1386985_AT, 1367982_AT, 1369666_AT, 1367612_AT, 1369863_AT, 1367774_AT, 1378269_AT, 1383438_AT, 1372774_AT, 1371089_AT, 1370881_AT, 1370688_AT, 1382544_AT, 1372683_AT, 1388299_AT, 1371942_AT	876	202	12092	1.3667	1	0.749271	94.3165
GOTERM_MF_FAT	GO:0043295~glutathione binding	3	0.201072	0.178384	GOTERM_MF_FAT	GO:0043295~glutathione binding	3	0.201072	0.178384	1367774_AT, 1369061_AT, 1371089_AT, 1369926_AT	842	11	11963	3.87487	1	0.847503	95.5235
GOTERM_BP_FAT	GO:0006732~coenzyme metabolic process	16	1.07239	0.182063	GOTERM_BP_FAT	GO:0006732~coenzyme metabolic process	16	1.07239	0.182063	1370173_AT, 1369061_AT, 1373778_AT, 1396208_AT, 1372523_AT, 1368409_AT, 1369926_AT, 1386985_AT, 1369666_AT, 1367612_AT, 1367774_AT, 1378269_AT, 1383438_AT, 1372774_AT, 1371089_AT, 1370688_AT, 1372683_AT, 1382544_AT, 1388299_AT, 1371942_AT	876	160	12092	1.38037	1	0.80961	97.5217
SP_PIR_KEYWORDS	dimer	3	0.201072	0.351333	SP_PIR_KEYWORDS	dimer	3	0.201072	0.351333	1367774_AT, 1370952_AT, 1371089_AT, 1386985_AT	849	13	8979	2.44061	1	0.904914	99.8074
COG_ONTOLOGY	Posttranslational modification, protein turnover, chaperones	10	0.670241	0.39498	COG_ONTOLOGY	Posttranslational modification, protein turnover, chaperones	10	0.670241	0.39498	1393785_AT, 1386884_AT, 1368409_AT, 1368159_AT, 1367969_AT, 1394574_AT, 1385717_AT, 1384493_AT, 1376305_AT, 1371942_AT, 1367982_AT	121	112	1697	1.25221	0.999999	0.895777	98.444
Annotation Cluster 26	Enrichment Score: 2.099856140614706				Annotation Cluster 26	Enrichment Score: 2.099856140614706
Category	Term	Count	%	PValue	Category	Term	Count	%	PValue	Genes	List Total	Pop Hits	Pop Total	Fold Enrichment	Bonferroni	Benjamini	FDR
GOTERM_BP_FAT	GO:0010975~regulation of neuron projection development	19	1.27346	0.000102	GOTERM_BP_FAT	GO:0010975~regulation of neuron projection development	19	1.27346	0.000102138	1371694_AT, 1380728_AT, 1384750_AT, 1379526_AT, 1368036_AT, 1368254_A_AT, 1367802_AT, 1375032_AT, 1395886_AT, 1369651_AT, 1367581_A_AT, 1376263_AT, 1387259_AT, 1371785_AT, 1368110_A_AT, 1368972_AT, 1383499_AT, 1390127_AT, 1388027_A_AT, 1371259_AT	876	93	12092	2.8201	0.311072	0.0108995	0.187755
GOTERM_BP_FAT	GO:0022604~regulation of cell morphogenesis	23	1.54155	0.000133	GOTERM_BP_FAT	GO:0022604~regulation of cell morphogenesis	23	1.54155	0.000132884	1380728_AT, 1384750_AT, 1369103_AT, 1379526_AT, 1386913_AT, 1367802_AT, 1375032_AT, 1376925_AT, 1395886_AT, 1388011_A_AT, 1395059_AT, 1367581_A_AT, 1376263_AT, 1387259_AT, 1387172_A_AT, 1368110_A_AT, 1383499_AT, 1392556_AT, 1378963_AT, 1371694_AT, 1392382_AT, 1376425_AT, 1368036_AT, 1369651_AT, 1370234_AT, 1371785_AT, 1390127_AT, 1388027_A_AT, 1371259_AT	876	129	12092	2.46112	0.384176	0.0126767	0.244209
GOTERM_BP_FAT	GO:0045664~regulation of neuron differentiation	27	1.80965	0.000162	GOTERM_BP_FAT	GO:0045664~regulation of neuron differentiation	27	1.80965	0.000161772	1380728_AT, 1384750_AT, 1379942_AT, 1381350_AT, 1379526_AT, 1368254_A_AT, 1367802_AT, 1375032_AT, 1395886_AT, 1367581_A_AT, 1376263_AT, 1387259_AT, 1375183_AT, 1385923_AT, 1390776_AT, 1368110_A_AT, 1386940_AT, 1383499_AT, 1371694_AT, 1397809_AT, 1369834_AT, 1368036_AT, 1369651_AT, 1394022_AT, 1382848_AT, 1371785_AT, 1369953_A_AT, 1368972_AT, 1374904_AT, 1390127_AT, 1388027_A_AT, 1371259_AT	876	167	12092	2.23173	0.445779	0.0130297	0.297222
GOTERM_BP_FAT	GO:0050767~regulation of neurogenesis	31	2.07775	0.000197	GOTERM_BP_FAT	GO:0050767~regulation of neurogenesis	31	2.07775	0.00019666	1384750_AT, 1380728_AT, 1379942_AT, 1381350_AT, 1387277_AT, 1379526_AT, 1368254_A_AT, 1367802_AT, 1375032_AT, 1395886_AT, 1367581_A_AT, 1381012_AT, 1376263_AT, 1387259_AT, 1375183_AT, 1385923_AT, 1390776_AT, 1368110_A_AT, 1386940_AT, 1383499_AT, 1367830_A_AT, 1390398_AT, 1371694_AT, 1397809_AT, 1369834_AT, 1368036_AT, 1369651_AT, 1394022_AT, 1388569_AT, 1382848_AT, 1371785_AT, 1369953_A_AT, 13689…	876	207	12092	2.06721	0.512022	0.0151497	0.361213
GOTERM_BP_FAT	GO:0051130~positive regulation of cellular component organization	29	1.9437	0.0002	GOTERM_BP_FAT	GO:0051130~positive regulation of cellular component organization	29	1.9437	0.000199693	1369587_AT, 1384750_AT, 1370333_A_AT, 1368254_A_AT, 1367802_AT, 1395886_AT, 1388011_A_AT, 1393038_AT, 1369519_AT, 1376263_AT, 1387172_A_AT, 1374529_AT, 1394109_AT, 1383499_AT, 1385751_AT, 1373575_AT, 1384280_AT, 1367830_A_AT, 1368592_AT, 1378963_AT, 1376750_AT, 1392382_AT, 1376425_AT, 1382372_AT, 1368036_AT, 1386860_AT, 1389132_AT, 1371785_AT, 1368000_AT, 1369953_A_AT, 1390127_AT, 1367721_AT, 137…	876	188	12092	2.12929	0.517393	0.0150636	0.366774
GOTERM_BP_FAT	GO:0051960~regulation of nervous system development	33	2.2118	0.000223	GOTERM_BP_FAT	GO:0051960~regulation of nervous system development	33	2.2118	0.000222994	1384750_AT, 1380728_AT, 1379942_AT, 1381350_AT, 1370333_A_AT, 1379526_AT, 1387277_AT, 1368254_A_AT, 1367802_AT, 1375032_AT, 1395886_AT, 1367581_A_AT, 1381012_AT, 1376263_AT, 1387259_AT, 1390776_AT, 1368110_A_AT, 1385923_AT, 1375183_AT, 1374529_AT, 1386940_AT, 1383499_AT, 1394109_AT, 1385751_AT, 1367830_A_AT, 1390398_AT, 1371694_AT, 1397809_AT, 1369834_AT, 1376750_AT, 1368036_AT, 1369651_AT, 13940…	876	228	12092	1.9979	0.556729	0.0161398	0.409488
GOTERM_BP_FAT	GO:0060284~regulation of cell development	33	2.2118	0.000358	GOTERM_BP_FAT	GO:0060284~regulation of cell development	33	2.2118	0.000358341	1384750_AT, 1380728_AT, 1379942_AT, 1381350_AT, 1387277_AT, 1379526_AT, 1368254_A_AT, 1367802_AT, 1375032_AT, 1395886_AT, 1388011_A_AT, 1367581_A_AT, 1381012_AT, 1369519_AT, 1376263_AT, 1387172_A_AT, 1387259_AT, 1375183_AT, 1385923_AT, 1390776_AT, 1368110_A_AT, 1386940_AT, 1383499_AT, 1367830_A_AT, 1390398_AT, 1378963_AT, 1371694_AT, 1397809_AT, 1369834_AT, 1392382_AT, 1376425_AT, 1368036_AT, 136…	876	234	12092	1.94667	0.729495	0.0234917	0.657255
GOTERM_BP_FAT	GO:0010769~regulation of cell morphogenesis involved in differentiation	18	1.20643	0.000419	GOTERM_BP_FAT	GO:0010769~regulation of cell morphogenesis involved in differentiation	18	1.20643	0.000419367	1378963_AT, 1371694_AT, 1380728_AT, 1384750_AT, 1392382_AT, 1376425_AT, 1379526_AT, 1368036_AT, 1367802_AT, 1375032_AT, 1395886_AT, 1388011_A_AT, 1369651_AT, 1367581_A_AT, 1376263_AT, 1387172_A_AT, 1387259_AT, 1371785_AT, 1368110_A_AT, 1383499_AT, 1390127_AT, 1388027_A_AT, 1371259_AT	876	95	12092	2.61543	0.783502	0.0260373	0.768778
GOTERM_BP_FAT	GO:0031344~regulation of cell projection organization	19	1.27346	0.00120448	GOTERM_BP_FAT	GO:0031344~regulation of cell projection organization	19	1.27346	0.00120448	1371694_AT, 1380728_AT, 1384750_AT, 1379526_AT, 1368036_AT, 1368254_A_AT, 1367802_AT, 1375032_AT, 1395886_AT, 1369651_AT, 1367581_A_AT, 1376263_AT, 1387259_AT, 1371785_AT, 1368110_A_AT, 1368972_AT, 1383499_AT, 1390127_AT, 1388027_A_AT, 1371259_AT	876	113	12092	2.32097	0.987681	0.04928	2.19304
GOTERM_BP_FAT	GO:0051129~negative regulation of cellular component organization	20	1.34048	0.00173788	GOTERM_BP_FAT	GO:0051129~negative regulation of cellular component organization	20	1.34048	0.00173788	1382938_AT, 1372639_AT, 1376951_AT, 1378225_AT, 1379526_AT, 1368036_AT, 1373397_AT, 1367802_AT, 1369651_AT, 1388780_AT, 1369071_AT, 1370197_A_AT, 1367581_A_AT, 1398602_AT, 1388460_AT, 1370792_AT, 1368110_A_AT, 1367860_A_AT, 1373268_AT, 1388027_A_AT, 1371414_AT, 1368724_A_AT, 1378028_AT, 1398756_AT	876	126	12092	2.19106	0.998245	0.0639597	3.1496
GOTERM_BP_FAT	GO:0051094~positive regulation of developmental process	36	2.41287	0.00602979	GOTERM_BP_FAT	GO:0051094~positive regulation of developmental process	36	2.41287	0.00602979	1384750_AT, 1371179_A_AT, 1387277_AT, 1374404_AT, 1395886_AT, 1388168_A_AT, 1370347_AT, 1387172_A_AT, 1384829_AT, 1383499_AT, 1394109_AT, 1386940_AT, 1385751_AT, 1384056_AT, 1387983_AT, 1368592_AT, 1378963_AT, 1397809_AT, 1385702_AT, 1376750_AT, 1376425_AT, 1368036_AT, 1388569_AT, 1368290_AT, 1371785_AT, 1369640_AT, 1378262_AT, 1370630_A_AT, 1368679_A_AT, 1371259_AT, 1369587_AT, 1379942_AT, 13703…	876	311	12092	1.59785	1	0.149754	10.5309
GOTERM_BP_FAT	GO:0050770~regulation of axonogenesis	12	0.80429	0.00914598	GOTERM_BP_FAT	GO:0050770~regulation of axonogenesis	12	0.80429	0.00914598	1371694_AT, 1380728_AT, 1379526_AT, 1369651_AT, 1367581_A_AT, 1376263_AT, 1387259_AT, 1371785_AT, 1368110_A_AT, 1383499_AT, 1390127_AT, 1388027_A_AT, 1371259_AT	876	68	12092	2.43594	1	0.19224	15.5533
GOTERM_BP_FAT	GO:0010720~positive regulation of cell development	13	0.871314	0.0242385	GOTERM_BP_FAT	GO:0010720~positive regulation of cell development	13	0.871314	0.0242385	1378963_AT, 1384750_AT, 1379942_AT, 1392382_AT, 1376425_AT, 1387277_AT, 1368036_AT, 1367802_AT, 1395886_AT, 1388011_A_AT, 1381012_AT, 1388569_AT, 1376263_AT, 1387172_A_AT, 1371785_AT, 1383499_AT, 1390127_AT, 1368679_A_AT, 1371259_AT	876	88	12092	2.03918	1	0.349713	36.3298
GOTERM_BP_FAT	GO:0050773~regulation of dendrite development	6	0.402145	0.0262975	GOTERM_BP_FAT	GO:0050773~regulation of dendrite development	6	0.402145	0.0262975	1384750_AT, 1368972_AT, 1368036_AT, 1367802_AT, 1375032_AT, 1395886_AT	876	24	12092	3.45091	1	0.366451	38.7568
GOTERM_BP_FAT	GO:0050769~positive regulation of neurogenesis	12	0.80429	0.0263096	GOTERM_BP_FAT	GO:0050769~positive regulation of neurogenesis	12	0.80429	0.0263096	1384750_AT, 1379942_AT, 1387277_AT, 1368036_AT, 1367802_AT, 1395886_AT, 1381012_AT, 1388569_AT, 1376263_AT, 1371785_AT, 1383499_AT, 1390127_AT, 1368679_A_AT, 1371259_AT	876	79	12092	2.09676	1	0.365233	38.7709
GOTERM_BP_FAT	GO:0045596~negative regulation of cell differentiation	24	1.60858	0.0332219	GOTERM_BP_FAT	GO:0045596~negative regulation of cell differentiation	24	1.60858	0.0332219	1369587_AT, 1370173_AT, 1373025_AT, 1379942_AT, 1381350_AT, 1370333_A_AT, 1368547_AT, 1379526_AT, 1387278_AT, 1367581_A_AT, 1368110_A_AT, 1390776_AT, 1385923_AT, 1375183_AT, 1390398_AT, 1367830_A_AT, 1383880_AT, 1391847_AT, 1386581_AT, 1375757_AT, 1382108_AT, 1370047_AT, 1369651_AT, 1387947_AT, 1387346_AT, 1394022_AT, 1369953_A_AT, 1372750_AT, 1388027_A_AT, 1368132_AT, 1387843_AT	876	212	12092	1.56268	1	0.408136	46.2931
GOTERM_BP_FAT	GO:0031346~positive regulation of cell projection organization	10	0.670241	0.0333433	GOTERM_BP_FAT	GO:0031346~positive regulation of cell projection organization	10	0.670241	0.0333433	1384750_AT, 1376263_AT, 1371785_AT, 1383499_AT, 1390127_AT, 1368036_AT, 1368254_A_AT, 1367802_AT, 1395886_AT, 1371259_AT	876	62	12092	2.2264	1	0.407969	46.417
GOTERM_BP_FAT	GO:0050775~positive regulation of dendrite morphogenesis	4	0.268097	0.0401855	GOTERM_BP_FAT	GO:0050775~positive regulation of dendrite morphogenesis	4	0.268097	0.0401855	1384750_AT, 1368036_AT, 1367802_AT, 1395886_AT	876	11	12092	5.01951	1	0.446447	52.9816
GOTERM_BP_FAT	GO:0045597~positive regulation of cell differentiation	27	1.80965	0.0423083	GOTERM_BP_FAT	GO:0045597~positive regulation of cell differentiation	27	1.80965	0.0423083	1384750_AT, 1379942_AT, 1370333_A_AT, 1387277_AT, 1374404_AT, 1367802_AT, 1395886_AT, 1388011_A_AT, 1370347_AT, 1381012_AT, 1376263_AT, 1387172_A_AT, 1390776_AT, 1384829_AT, 1386940_AT, 1383499_AT, 1384056_AT, 1369012_AT, 1387983_AT, 1390398_AT, 1394456_AT, 1378963_AT, 1397809_AT, 1385702_AT, 1369834_AT, 1392382_AT, 1389092_AT, 1376425_AT, 1368036_AT, 1388569_AT, 1371785_AT, 1382848_AT, 1378262_A…	876	252	12092	1.47896	1	0.457324	54.8586
GOTERM_BP_FAT	GO:0050768~negative regulation of neurogenesis	9	0.603217	0.0430058	GOTERM_BP_FAT	GO:0050768~negative regulation of neurogenesis	9	0.603217	0.0430058	1394022_AT, 1367581_A_AT, 1381350_AT, 1369953_A_AT, 1375183_AT, 1385923_AT, 1368110_A_AT, 1379526_AT, 1388027_A_AT, 1390398_AT, 1369651_AT, 1367830_A_AT	876	55	12092	2.25878	1	0.457765	55.4596
GOTERM_BP_FAT	GO:0010721~negative regulation of cell development	9	0.603217	0.0515034	GOTERM_BP_FAT	GO:0010721~negative regulation of cell development	9	0.603217	0.0515034	1394022_AT, 1367581_A_AT, 1381350_AT, 1369953_A_AT, 1375183_AT, 1385923_AT, 1368110_A_AT, 1379526_AT, 1388027_A_AT, 1390398_AT, 1369651_AT, 1367830_A_AT	876	57	12092	2.17952	1	0.50161	62.2005
GOTERM_BP_FAT	GO:0048814~regulation of dendrite morphogenesis	5	0.335121	0.0607529	GOTERM_BP_FAT	GO:0048814~regulation of dendrite morphogenesis	5	0.335121	0.0607529	1384750_AT, 1368036_AT, 1367802_AT, 1375032_AT, 1395886_AT	876	21	12092	3.28658	1	0.54668	68.4368
GOTERM_BP_FAT	GO:0045666~positive regulation of neuron differentiation	6	0.402145	0.0618466	GOTERM_BP_FAT	GO:0045666~positive regulation of neuron differentiation	6	0.402145	0.0618466	1397809_AT, 1369834_AT, 1382848_AT, 1379942_AT, 1390776_AT, 1386940_AT, 1395886_AT	876	30	12092	2.76073	1	0.549585	69.1062
GOTERM_BP_FAT	GO:0031345~negative regulation of cell projection organization	6	0.402145	0.125951	GOTERM_BP_FAT	GO:0031345~negative regulation of cell projection organization	6	0.402145	0.125951	1367581_A_AT, 1368110_A_AT, 1379526_AT, 1368036_AT, 1388027_A_AT, 1369651_AT	876	37	12092	2.23843	1	0.719799	91.599
GOTERM_BP_FAT	GO:0048638~regulation of developmental growth	7	0.469169	0.160953	GOTERM_BP_FAT	GO:0048638~regulation of developmental growth	7	0.469169	0.160953	1371762_AT, 1371694_AT, 1367581_A_AT, 1373829_AT, 1380728_AT, 1371785_AT, 1371179_A_AT, 1370630_A_AT, 1388027_A_AT, 1388168_A_AT, 1371259_AT	876	51	12092	1.89462	1	0.776704	96.0394
GOTERM_BP_FAT	GO:0050771~negative regulation of axonogenesis	5	0.335121	0.168451	GOTERM_BP_FAT	GO:0050771~negative regulation of axonogenesis	5	0.335121	0.168451	1367581_A_AT, 1368110_A_AT, 1379526_AT, 1388027_A_AT, 1369651_AT	876	30	12092	2.30061	1	0.790901	96.6424
GOTERM_BP_FAT	GO:0050772~positive regulation of axonogenesis	5	0.335121	0.198155	GOTERM_BP_FAT	GO:0050772~positive regulation of axonogenesis	5	0.335121	0.198155	1376263_AT, 1371785_AT, 1383499_AT, 1390127_AT, 1371259_AT	876	32	12092	2.15682	1	0.825801	98.2806
GOTERM_BP_FAT	GO:0030516~regulation of axon extension	4	0.268097	0.269628	GOTERM_BP_FAT	GO:0030516~regulation of axon extension	4	0.268097	0.269628	1371694_AT, 1380728_AT, 1371785_AT, 1388027_A_AT, 1371259_AT	876	25	12092	2.20858	1	0.890601	99.6914
Annotation Cluster 27	Enrichment Score: 2.0095566128061426				Annotation Cluster 27	Enrichment Score: 2.0095566128061426
Category	Term	Count	%	PValue	Category	Term	Count	%	PValue	Genes	List Total	Pop Hits	Pop Total	Fold Enrichment	Bonferroni	Benjamini	FDR
GOTERM_BP_FAT	GO:0001558~regulation of cell growth	29	1.9437	2.95e-05	GOTERM_BP_FAT	GO:0001558~regulation of cell growth	29	1.9437	2.94871e-05	1380728_AT, 1370333_A_AT, 1368254_A_AT, 1367802_AT, 1388011_A_AT, 1367581_A_AT, 1387172_A_AT, 1370336_AT, 1386884_AT, 1369012_AT, 1367830_A_AT, 1387348_AT, 1370960_AT, 1368921_A_AT, 1378963_AT, 1373445_AT, 1387489_AT, 1371694_AT, 1367631_AT, 1368976_AT, 1392382_AT, 1376425_AT, 1370047_AT, 1386890_AT, 1370221_AT, 1387952_A_AT, 1395146_AT, 1396152_S_AT, 1368983_AT, 1370955_AT, 1368290_AT, 1373266_A…	876	169	12092	2.36867	0.101987	0.00429358	0.0542389
GOTERM_BP_FAT	GO:0045793~positive regulation of cell size	13	0.871314	0.000385	GOTERM_BP_FAT	GO:0045793~positive regulation of cell size	13	0.871314	0.000384672	1387489_AT, 1373445_AT, 1378963_AT, 1368976_AT, 1392382_AT, 1376425_AT, 1370333_A_AT, 1367802_AT, 1368254_A_AT, 1388011_A_AT, 1369519_AT, 1368983_AT, 1370955_AT, 1387172_A_AT, 1371785_AT, 1374806_AT, 1371259_AT	876	54	12092	3.3231	0.754278	0.0243231	0.705389
GOTERM_BP_FAT	GO:0030307~positive regulation of cell growth	12	0.80429	0.000609	GOTERM_BP_FAT	GO:0030307~positive regulation of cell growth	12	0.80429	0.00060926	1373445_AT, 1387489_AT, 1378963_AT, 1368976_AT, 1392382_AT, 1370333_A_AT, 1376425_AT, 1368254_A_AT, 1367802_AT, 1388011_A_AT, 1370955_AT, 1368983_AT, 1387172_A_AT, 1371785_AT, 1374806_AT, 1371259_AT	876	49	12092	3.38049	0.891744	0.0317075	1.11504
GOTERM_BP_FAT	GO:0032535~regulation of cellular component size	32	2.14477	0.00061	GOTERM_BP_FAT	GO:0032535~regulation of cellular component size	32	2.14477	0.000609855	1370333_A_AT, 1368254_A_AT, 1375137_AT, 1367802_AT, 1395886_AT, 1371947_AT, 1388011_A_AT, 1387276_AT, 1367581_A_AT, 1368431_AT, 1369519_AT, 1388460_AT, 1387172_A_AT, 1370336_AT, 1369012_AT, 1367830_A_AT, 1378963_AT, 1373445_AT, 1387489_AT, 1368976_AT, 1392382_AT, 1376425_AT, 1370047_AT, 1379331_AT, 1395146_AT, 1370955_AT, 1368983_AT, 1371785_AT, 1378262_AT, 1374806_AT, 1370301_AT, 1388027_A_AT, 1…	876	231	12092	1.91219	0.891979	0.0312918	1.11613
GOTERM_BP_FAT	GO:0008361~regulation of cell size	26	1.74263	0.00179461	GOTERM_BP_FAT	GO:0008361~regulation of cell size	26	1.74263	0.00179461	1370333_A_AT, 1367802_AT, 1368254_A_AT, 1371947_AT, 1388011_A_AT, 1387276_AT, 1367581_A_AT, 1368431_AT, 1369519_AT, 1387172_A_AT, 1370336_AT, 1367830_A_AT, 1369012_AT, 1378963_AT, 1373445_AT, 1387489_AT, 1368976_AT, 1392382_AT, 1376425_AT, 1370047_AT, 1379331_AT, 1395146_AT, 1370955_AT, 1368983_AT, 1371785_AT, 1374806_AT, 1370301_AT, 1388027_A_AT, 1398756_AT, 1371259_AT	876	185	12092	1.93997	0.998574	0.0653217	3.25083
GOTERM_BP_FAT	GO:0040008~regulation of growth	36	2.41287	0.00303857	GOTERM_BP_FAT	GO:0040008~regulation of growth	36	2.41287	0.00303857	1380728_AT, 1371179_A_AT, 1377508_AT, 1388168_A_AT, 1387172_A_AT, 1370336_AT, 1386884_AT, 1367830_A_AT, 1387348_AT, 1370960_AT, 1373445_AT, 1378963_AT, 1367631_AT, 1368976_AT, 1376425_AT, 1370862_AT, 1386890_AT, 1368290_AT, 1368983_AT, 1373266_AT, 1371785_AT, 1374806_AT, 1370630_A_AT, 1371462_AT, 1371259_AT, 1397830_AT, 1371762_AT, 1387338_S_AT, 1370333_A_AT, 1367802_AT, 1368254_A_AT, 1388011_A_A…	876	298	12092	1.66756	0.999985	0.0935722	5.44525
GOTERM_BP_FAT	GO:0030335~positive regulation of cell migration	13	0.871314	0.0329803	GOTERM_BP_FAT	GO:0030335~positive regulation of cell migration	13	0.871314	0.0329803	1378963_AT, 1392382_AT, 1376425_AT, 1369771_AT, 1370333_A_AT, 1386913_AT, 1368254_A_AT, 1388011_A_AT, 1388143_AT, 1369071_AT, 1373210_AT, 1370830_AT, 1368290_AT, 1368983_AT, 1370955_AT, 1387172_A_AT, 1367830_A_AT	876	92	12092	1.95052	1	0.409822	46.0456
GOTERM_BP_FAT	GO:0045927~positive regulation of growth	12	0.80429	0.0557356	GOTERM_BP_FAT	GO:0045927~positive regulation of growth	12	0.80429	0.0557356	1373445_AT, 1387489_AT, 1378963_AT, 1368976_AT, 1392382_AT, 1370333_A_AT, 1376425_AT, 1368254_A_AT, 1367802_AT, 1388011_A_AT, 1370955_AT, 1368983_AT, 1387172_A_AT, 1371785_AT, 1374806_AT, 1371259_AT	876	89	12092	1.86117	1	0.522531	65.1861
GOTERM_BP_FAT	GO:0051272~positive regulation of cell motion	13	0.871314	0.0567943	GOTERM_BP_FAT	GO:0051272~positive regulation of cell motion	13	0.871314	0.0567943	1378963_AT, 1392382_AT, 1376425_AT, 1369771_AT, 1370333_A_AT, 1386913_AT, 1368254_A_AT, 1388011_A_AT, 1388143_AT, 1369071_AT, 1373210_AT, 1370830_AT, 1368290_AT, 1368983_AT, 1370955_AT, 1387172_A_AT, 1367830_A_AT	876	100	12092	1.79447	1	0.52689	65.8974
GOTERM_BP_FAT	GO:0040017~positive regulation of locomotion	13	0.871314	0.0641881	GOTERM_BP_FAT	GO:0040017~positive regulation of locomotion	13	0.871314	0.0641881	1378963_AT, 1392382_AT, 1376425_AT, 1369771_AT, 1370333_A_AT, 1386913_AT, 1368254_A_AT, 1388011_A_AT, 1388143_AT, 1369071_AT, 1373210_AT, 1370830_AT, 1368290_AT, 1368983_AT, 1370955_AT, 1387172_A_AT, 1367830_A_AT	876	102	12092	1.75929	1	0.559734	70.4945
GOTERM_BP_FAT	GO:0045926~negative regulation of growth	10	0.670241	0.318043	GOTERM_BP_FAT	GO:0045926~negative regulation of growth	10	0.670241	0.318043	1378963_AT, 1368430_AT, 1392382_AT, 1376425_AT, 1370047_AT, 1388011_A_AT, 1367581_A_AT, 1368509_AT, 1395146_AT, 1387172_A_AT, 1370336_AT, 1388027_A_AT, 1369012_AT, 1367830_A_AT	876	102	12092	1.3533	1	0.925396	99.9126
GOTERM_BP_FAT	GO:0030308~negative regulation of cell growth	8	0.536193	0.346276	GOTERM_BP_FAT	GO:0030308~negative regulation of cell growth	8	0.536193	0.346276	1378963_AT, 1367581_A_AT, 1395146_AT, 1387172_A_AT, 1370336_AT, 1392382_AT, 1376425_AT, 1370047_AT, 1388027_A_AT, 1369012_AT, 1388011_A_AT, 1367830_A_AT	876	79	12092	1.39784	1	0.93913	99.9599
GOTERM_BP_FAT	GO:0045792~negative regulation of cell size	8	0.536193	0.442911	GOTERM_BP_FAT	GO:0045792~negative regulation of cell size	8	0.536193	0.442911	1378963_AT, 1367581_A_AT, 1395146_AT, 1387172_A_AT, 1370336_AT, 1392382_AT, 1376425_AT, 1370047_AT, 1388027_A_AT, 1369012_AT, 1388011_A_AT, 1367830_A_AT	876	87	12092	1.2693	1	0.971475	99.9979
Annotation Cluster 28	Enrichment Score: 1.9880543220334328				Annotation Cluster 28	Enrichment Score: 1.9880543220334328
Category	Term	Count	%	PValue	Category	Term	Count	%	PValue	Genes	List Total	Pop Hits	Pop Total	Fold Enrichment	Bonferroni	Benjamini	FDR
GOTERM_BP_FAT	GO:0006954~inflammatory response	33	2.2118	8.74e-05	GOTERM_BP_FAT	GO:0006954~inflammatory response	33	2.2118	8.73958e-05	1373025_AT, 1387893_AT, 1372254_AT, 1387050_S_AT, 1387277_AT, 1392072_AT, 1386913_AT, 1368254_A_AT, 1393038_AT, 1367581_A_AT, 1387868_AT, 1368742_AT, 1369225_AT, 1368592_AT, 1368921_A_AT, 1370148_AT, 1368442_AT, 1387316_AT, 1396208_AT, 1370215_AT, 1376652_AT, 1387835_AT, 1388033_AT, 1392737_AT, 1387952_A_AT, 1389470_AT, 1368683_AT, 1370234_AT, 1368000_AT, 1369953_A_AT, 1371462_AT, 1393182_AT, 136…	876	217	12092	2.09917	0.273004	0.00991409	0.160676
GOTERM_BP_FAT	GO:0002237~response to molecule of bacterial origin	17	1.13941	0.0222227	GOTERM_BP_FAT	GO:0002237~response to molecule of bacterial origin	17	1.13941	0.0222227	1370148_AT, 1367999_AT, 1377632_AT, 1370333_A_AT, 1370956_AT, 1374404_AT, 1387835_AT, 1367612_AT, 1392737_AT, 1368911_AT, 1389470_AT, 1368742_AT, 1387868_AT, 1367563_AT, 1369953_A_AT, 1368592_AT, 1371259_AT	876	128	12092	1.8333	1	0.33226	33.8658
GOTERM_BP_FAT	GO:0032496~response to lipopolysaccharide	15	1.00536	0.0428218	GOTERM_BP_FAT	GO:0032496~response to lipopolysaccharide	15	1.00536	0.0428218	1367999_AT, 1370148_AT, 1377632_AT, 1370956_AT, 1370333_A_AT, 1374404_AT, 1387835_AT, 1367612_AT, 1392737_AT, 1368911_AT, 1389470_AT, 1387868_AT, 1367563_AT, 1368592_AT, 1371259_AT	876	117	12092	1.7697	1	0.458854	55.3018
GOTERM_BP_FAT	GO:0009617~response to bacterium	21	1.40751	0.134224	GOTERM_BP_FAT	GO:0009617~response to bacterium	21	1.40751	0.134224	1370148_AT, 1367999_AT, 1377632_AT, 1376124_AT, 1370333_A_AT, 1370956_AT, 1391301_AT, 1374404_AT, 1393038_AT, 1387835_AT, 1367612_AT, 1392737_AT, 1368911_AT, 1389470_AT, 1387868_AT, 1368742_AT, 1367563_AT, 1369953_A_AT, 1373575_AT, 1368592_AT, 1371259_AT	876	212	12092	1.36734	1	0.735812	92.9476
Annotation Cluster 29	Enrichment Score: 1.9701515213922567				Annotation Cluster 29	Enrichment Score: 1.9701515213922567
Category	Term	Count	%	PValue	Category	Term	Count	%	PValue	Genes	List Total	Pop Hits	Pop Total	Fold Enrichment	Bonferroni	Benjamini	FDR
GOTERM_CC_FAT	GO:0060205~cytoplasmic membrane-bounded vesicle lumen	11	0.737265	0.00120507	GOTERM_CC_FAT	GO:0060205~cytoplasmic membrane-bounded vesicle lumen	11	0.737265	0.00120507	1378963_AT, 1376750_AT, 1392382_AT, 1376425_AT, 1372254_AT, 1370333_A_AT, 1388011_A_AT, 1374320_AT, 1373882_AT, 1387172_A_AT, 1367563_AT, 1370234_AT, 1374529_AT, 1394109_AT, 1367712_AT, 1397744_AT, 1385751_AT, 1367794_AT	824	43	10776	3.34545	0.44077	0.0198417	1.71261
GOTERM_CC_FAT	GO:0031093~platelet alpha granule lumen	10	0.670241	0.00267882	GOTERM_CC_FAT	GO:0031093~platelet alpha granule lumen	10	0.670241	0.00267882	1378963_AT, 1376750_AT, 1392382_AT, 1376425_AT, 1372254_AT, 1370333_A_AT, 1388011_A_AT, 1374320_AT, 1373882_AT, 1387172_A_AT, 1367563_AT, 1370234_AT, 1374529_AT, 1394109_AT, 1367712_AT, 1385751_AT, 1367794_AT	824	40	10776	3.26942	0.725533	0.0362667	3.76997
GOTERM_CC_FAT	GO:0031983~vesicle lumen	11	0.737265	0.00290523	GOTERM_CC_FAT	GO:0031983~vesicle lumen	11	0.737265	0.00290523	1378963_AT, 1376750_AT, 1392382_AT, 1376425_AT, 1372254_AT, 1370333_A_AT, 1388011_A_AT, 1374320_AT, 1373882_AT, 1387172_A_AT, 1367563_AT, 1370234_AT, 1374529_AT, 1394109_AT, 1367712_AT, 1397744_AT, 1385751_AT, 1367794_AT	824	48	10776	2.99697	0.753984	0.0382054	4.08246
GOTERM_CC_FAT	GO:0031982~vesicle	66	4.42359	0.00733931	GOTERM_CC_FAT	GO:0031982~vesicle	66	4.42359	0.00733931	1394490_AT, 1367787_AT, 1372254_AT, 1387176_AT, 1367594_AT, 1391434_AT, 1387610_AT, 1368081_AT, 1390800_A_AT, 1388101_AT, 1370830_AT, 1387172_A_AT, 1367563_AT, 1369773_AT, 1397218_AT, 1384183_AT, 1394109_AT, 1382431_AT, 1397744_AT, 1385751_AT, 1368735_A_AT, 1378963_AT, 1367687_A_AT, 1388034_AT, 1376750_AT, 1369358_A_AT, 1387907_AT, 1383355_AT, 1376425_AT, 1372104_AT, 1378225_AT, 1382142_AT, 13680…	824	631	10776	1.36787	0.971292	0.0775253	10.0154
GOTERM_CC_FAT	GO:0016023~cytoplasmic membrane-bounded vesicle	55	3.68633	0.0118125	GOTERM_CC_FAT	GO:0016023~cytoplasmic membrane-bounded vesicle	55	3.68633	0.0118125	1394490_AT, 1367787_AT, 1372254_AT, 1387176_AT, 1367594_AT, 1391434_AT, 1387610_AT, 1368081_AT, 1390800_A_AT, 1370830_AT, 1387172_A_AT, 1367563_AT, 1394109_AT, 1382431_AT, 1384183_AT, 1385751_AT, 1397744_AT, 1368735_A_AT, 1378963_AT, 1367687_A_AT, 1388034_AT, 1376750_AT, 1369358_A_AT, 1387907_AT, 1383355_AT, 1376425_AT, 1372104_AT, 1378225_AT, 1382142_AT, 1368034_AT, 1369640_AT, 1389511_S_AT, 137…	824	520	10776	1.38322	0.996745	0.104295	15.6533
GOTERM_CC_FAT	GO:0031988~membrane-bounded vesicle	57	3.82038	0.0122991	GOTERM_CC_FAT	GO:0031988~membrane-bounded vesicle	57	3.82038	0.0122991	1394490_AT, 1367787_AT, 1372254_AT, 1387176_AT, 1367594_AT, 1391434_AT, 1387610_AT, 1368081_AT, 1390800_A_AT, 1370830_AT, 1387172_A_AT, 1367563_AT, 1369773_AT, 1394109_AT, 1382431_AT, 1384183_AT, 1385751_AT, 1397744_AT, 1368735_A_AT, 1378963_AT, 1367687_A_AT, 1388034_AT, 1376750_AT, 1369358_A_AT, 1387907_AT, 1383355_AT, 1376425_AT, 1372104_AT, 1378225_AT, 1382142_AT, 1368034_AT, 1369640_AT, 13895…	824	543	10776	1.37279	0.997433	0.104579	16.2464
GOTERM_CC_FAT	GO:0031410~cytoplasmic vesicle	61	4.08847	0.0151455	GOTERM_CC_FAT	GO:0031410~cytoplasmic vesicle	61	4.08847	0.0151455	1394490_AT, 1367787_AT, 1372254_AT, 1387176_AT, 1367594_AT, 1391434_AT, 1387610_AT, 1368081_AT, 1390800_A_AT, 1370830_AT, 1387172_A_AT, 1367563_AT, 1384183_AT, 1394109_AT, 1382431_AT, 1385751_AT, 1397744_AT, 1368735_A_AT, 1378963_AT, 1367687_A_AT, 1388034_AT, 1376750_AT, 1369358_A_AT, 1387907_AT, 1383355_AT, 1376425_AT, 1372104_AT, 1378225_AT, 1382142_AT, 1368034_AT, 1369640_AT, 1389511_S_AT, 137…	824	595	10776	1.34074	0.999361	0.123095	19.6387
GOTERM_CC_FAT	GO:0031091~platelet alpha granule	10	0.670241	0.0178821	GOTERM_CC_FAT	GO:0031091~platelet alpha granule	10	0.670241	0.0178821	1378963_AT, 1376750_AT, 1392382_AT, 1376425_AT, 1372254_AT, 1370333_A_AT, 1388011_A_AT, 1374320_AT, 1373882_AT, 1387172_A_AT, 1367563_AT, 1370234_AT, 1374529_AT, 1394109_AT, 1367712_AT, 1385751_AT, 1367794_AT	824	53	10776	2.46748	0.999833	0.13706	22.7792
GOTERM_CC_FAT	GO:0030141~secretory granule	25	1.6756	0.0247856	GOTERM_CC_FAT	GO:0030141~secretory granule	25	1.6756	0.0247856	1377283_AT, 1367787_AT, 1387176_AT, 1372254_AT, 1370333_A_AT, 1388011_A_AT, 1374320_AT, 1387610_AT, 1387172_A_AT, 1367563_AT, 1374529_AT, 1367712_AT, 1394109_AT, 1385751_AT, 1397744_AT, 1378963_AT, 1386921_AT, 1367687_A_AT, 1376750_AT, 1387907_AT, 1392382_AT, 1376425_AT, 1372104_AT, 1367800_AT, 1368034_AT, 1387346_AT, 1373882_AT, 1382576_AT, 1370234_AT, 1390563_AT, 1367794_AT, 1368912_AT	824	206	10776	1.5871	0.999994	0.174709	30.2015
GOTERM_CC_FAT	GO:0044433~cytoplasmic vesicle part	21	1.40751	0.036703	GOTERM_CC_FAT	GO:0044433~cytoplasmic vesicle part	21	1.40751	0.036703	1367787_AT, 1387176_AT, 1372254_AT, 1370333_A_AT, 1391434_AT, 1388011_A_AT, 1374320_AT, 1387610_AT, 1381637_AT, 1387172_A_AT, 1367563_AT, 1374529_AT, 1394109_AT, 1367712_AT, 1385751_AT, 1397744_AT, 1378963_AT, 1388034_AT, 1376750_AT, 1387907_AT, 1392382_AT, 1376425_AT, 1372002_AT, 1373882_AT, 1370234_AT, 1369640_AT, 1389511_S_AT, 1367794_AT, 1391906_AT, 1368860_AT	824	171	10776	1.60603	1	0.227004	41.4744
GOTERM_BP_FAT	GO:0050777~negative regulation of immune response	6	0.402145	0.0864416	GOTERM_BP_FAT	GO:0050777~negative regulation of immune response	6	0.402145	0.0864416	1378963_AT, 1387172_A_AT, 1392382_AT, 1368547_AT, 1376425_AT, 1367794_AT, 1372254_AT, 1367929_AT, 1388011_A_AT, 1387610_AT	876	33	12092	2.50976	1	0.625278	81.0506
Annotation Cluster 30	Enrichment Score: 1.9476859956041916				Annotation Cluster 30	Enrichment Score: 1.9476859956041916
Category	Term	Count	%	PValue	Category	Term	Count	%	PValue	Genes	List Total	Pop Hits	Pop Total	Fold Enrichment	Bonferroni	Benjamini	FDR
GOTERM_MF_FAT	GO:0016715~oxidoreductase activity, acting on paired donors, with incorporation or reduction of molecular oxygen, reduced ascorbate as one donor, and incorporation of one atom of oxygen	4	0.268097	0.00131233	GOTERM_MF_FAT	GO:0016715~oxidoreductase activity, acting on paired donors, with incorporation or reduction of molecular oxygen, reduced ascorbate as one donor, and incorporation of one atom of oxygen	4	0.268097	0.00131233	1378430_AT, 1367687_A_AT, 1397744_AT, 1378160_AT	842	4	11963	14.2078	0.732799	0.058225	2.05472
GOTERM_MF_FAT	GO:0005507~copper ion binding	11	0.737265	0.0119009	GOTERM_MF_FAT	GO:0005507~copper ion binding	11	0.737265	0.0119009	1390710_X_AT, 1367687_A_AT, 1377457_A_AT, 1380474_AT, 1368172_A_AT, 1376435_AT, 1394786_AT, 1393933_AT, 1374320_AT, 1378430_AT, 1391450_AT, 1386269_X_AT, 1368420_AT, 1368171_AT, 1367563_AT, 1377458_AT, 1397744_AT, 1367830_A_AT, 1393626_AT	842	63	11963	2.48073	0.999994	0.277612	17.2444
INTERPRO	IPR014783:Copper type II, ascorbate-dependent monooxygenase, C-terminal	3	0.201072	0.0226977	INTERPRO	IPR014783:Copper type II, ascorbate-dependent monooxygenase, C-terminal	3	0.201072	0.0226977	1378430_AT, 1367687_A_AT, 1397744_AT	920	3	10240	11.1304	1	0.899991	31.5061
INTERPRO	IPR014784:Copper type II, ascorbate-dependent monooxygenase-like, C-terminal	3	0.201072	0.0226977	INTERPRO	IPR014784:Copper type II, ascorbate-dependent monooxygenase-like, C-terminal	3	0.201072	0.0226977	1378430_AT, 1367687_A_AT, 1397744_AT	920	3	10240	11.1304	1	0.899991	31.5061
INTERPRO	IPR000323:Copper type II, ascorbate-dependent monooxygenase, N-terminal	3	0.201072	0.0226977	INTERPRO	IPR000323:Copper type II, ascorbate-dependent monooxygenase, N-terminal	3	0.201072	0.0226977	1378430_AT, 1367687_A_AT, 1397744_AT	920	3	10240	11.1304	1	0.899991	31.5061
Annotation Cluster 31	Enrichment Score: 1.9271945506937027				Annotation Cluster 31	Enrichment Score: 1.9271945506937027
Category	Term	Count	%	PValue	Category	Term	Count	%	PValue	Genes	List Total	Pop Hits	Pop Total	Fold Enrichment	Bonferroni	Benjamini	FDR
GOTERM_BP_FAT	GO:0030162~regulation of proteolysis	15	1.00536	1.63e-05	GOTERM_BP_FAT	GO:0030162~regulation of proteolysis	15	1.00536	1.62971e-05	1372523_AT, 1367929_AT, 1372254_AT, 1387050_S_AT, 1370862_AT, 1387610_AT, 1367712_AT, 1389362_AT, 1370688_AT, 1386940_AT, 1367794_AT, 1375217_AT, 1368519_AT, 1369225_AT, 1380681_AT, 1384915_AT	876	53	12092	3.90669	0.0577195	0.0029682	0.0299805
GOTERM_BP_FAT	GO:0045861~negative regulation of proteolysis	10	0.670241	0.000103	GOTERM_BP_FAT	GO:0045861~negative regulation of proteolysis	10	0.670241	0.00010267	1367712_AT, 1386940_AT, 1389362_AT, 1367794_AT, 1387050_S_AT, 1372254_AT, 1367929_AT, 1368519_AT, 1369225_AT, 1387610_AT	876	28	12092	4.92988	0.312408	0.0106446	0.188732
GOTERM_BP_FAT	GO:0002673~regulation of acute inflammatory response	9	0.603217	0.00128303	GOTERM_BP_FAT	GO:0002673~regulation of acute inflammatory response	9	0.603217	0.00128303	1392737_AT, 1387868_AT, 1368000_AT, 1367794_AT, 1372254_AT, 1367929_AT, 1373575_AT, 1393038_AT, 1387610_AT	876	31	12092	4.00751	0.990753	0.051263	2.33446
GOTERM_BP_FAT	GO:0010955~negative regulation of protein maturation by peptide bond cleavage	4	0.268097	0.00338012	GOTERM_BP_FAT	GO:0010955~negative regulation of protein maturation by peptide bond cleavage	4	0.268097	0.00338012	1367794_AT, 1372254_AT, 1367929_AT, 1387610_AT	876	5	12092	11.0429	0.999996	0.101006	6.03948
GOTERM_BP_FAT	GO:0045916~negative regulation of complement activation	4	0.268097	0.00338012	GOTERM_BP_FAT	GO:0045916~negative regulation of complement activation	4	0.268097	0.00338012	1367794_AT, 1372254_AT, 1367929_AT, 1387610_AT	876	5	12092	11.0429	0.999996	0.101006	6.03948
GOTERM_BP_FAT	GO:0002921~negative regulation of humoral immune response	4	0.268097	0.00639727	GOTERM_BP_FAT	GO:0002921~negative regulation of humoral immune response	4	0.268097	0.00639727	1367794_AT, 1372254_AT, 1367929_AT, 1387610_AT	876	6	12092	9.20244	1	0.153995	11.1375
GOTERM_BP_FAT	GO:0048585~negative regulation of response to stimulus	16	1.07239	0.00769913	GOTERM_BP_FAT	GO:0048585~negative regulation of response to stimulus	16	1.07239	0.00769912	1378963_AT, 1391847_AT, 1387971_A_AT, 1392382_AT, 1376425_AT, 1372254_AT, 1367929_AT, 1369771_AT, 1368547_AT, 1370047_AT, 1368036_AT, 1396914_AT, 1388011_A_AT, 1387610_AT, 1387278_AT, 1370197_A_AT, 1367581_A_AT, 1388569_AT, 1381012_AT, 1387172_A_AT, 1371517_AT, 1367794_AT, 1375604_AT, 1384112_AT	876	104	12092	2.12364	1	0.17346	13.2555
GOTERM_BP_FAT	GO:0030449~regulation of complement activation	4	0.268097	0.0105965	GOTERM_BP_FAT	GO:0030449~regulation of complement activation	4	0.268097	0.0105965	1367794_AT, 1372254_AT, 1367929_AT, 1387610_AT	876	7	12092	7.8878	1	0.209847	17.799
GOTERM_BP_FAT	GO:0050727~regulation of inflammatory response	13	0.871314	0.0120182	GOTERM_BP_FAT	GO:0050727~regulation of inflammatory response	13	0.871314	0.0120182	1367566_AT, 1367929_AT, 1372254_AT, 1393038_AT, 1387610_AT, 1392737_AT, 1381012_AT, 1388569_AT, 1387868_AT, 1369953_A_AT, 1368000_AT, 1367794_AT, 1373575_AT, 1384112_AT	876	80	12092	2.24309	1	0.225052	19.9453
GOTERM_BP_FAT	GO:0010953~regulation of protein maturation by peptide bond cleavage	4	0.268097	0.0160512	GOTERM_BP_FAT	GO:0010953~regulation of protein maturation by peptide bond cleavage	4	0.268097	0.0160512	1367794_AT, 1372254_AT, 1367929_AT, 1387610_AT	876	8	12092	6.90183	1	0.267053	25.749
GOTERM_BP_FAT	GO:0070613~regulation of protein processing	4	0.268097	0.0227993	GOTERM_BP_FAT	GO:0070613~regulation of protein processing	4	0.268097	0.0227993	1367794_AT, 1372254_AT, 1367929_AT, 1387610_AT	876	9	12092	6.13496	1	0.336623	34.5796
GOTERM_BP_FAT	GO:0002683~negative regulation of immune system process	12	0.80429	0.0391208	GOTERM_BP_FAT	GO:0002683~negative regulation of immune system process	12	0.80429	0.0391208	1367566_AT, 1378963_AT, 1392382_AT, 1368547_AT, 1376425_AT, 1367929_AT, 1372254_AT, 1387050_S_AT, 1388011_A_AT, 1369651_AT, 1387610_AT, 1380134_AT, 1387172_A_AT, 1369953_A_AT, 1367794_AT, 1369225_AT	876	84	12092	1.97195	1	0.442702	52.0128
GOTERM_BP_FAT	GO:0002697~regulation of immune effector process	14	0.938338	0.0508153	GOTERM_BP_FAT	GO:0002697~regulation of immune effector process	14	0.938338	0.0508153	1371762_AT, 1392810_AT, 1389803_AT, 1370177_AT, 1367929_AT, 1368547_AT, 1372254_AT, 1393038_AT, 1387610_AT, 1387868_AT, 1369953_A_AT, 1368000_AT, 1367794_AT, 1373575_AT	876	109	12092	1.77295	1	0.499335	61.6929
GOTERM_BP_FAT	GO:0045088~regulation of innate immune response	8	0.536193	0.0729271	GOTERM_BP_FAT	GO:0045088~regulation of innate immune response	8	0.536193	0.0729271	1369587_AT, 1389803_AT, 1387868_AT, 1370177_AT, 1382531_AT, 1368547_AT, 1367794_AT, 1372254_AT	876	51	12092	2.16528	1	0.583948	75.1724
GOTERM_BP_FAT	GO:0002920~regulation of humoral immune response	4	0.268097	0.0754857	GOTERM_BP_FAT	GO:0002920~regulation of humoral immune response	4	0.268097	0.0754857	1367794_AT, 1372254_AT, 1367929_AT, 1387610_AT	876	14	12092	3.9439	1	0.594736	76.4033
GOTERM_BP_FAT	GO:0050777~negative regulation of immune response	6	0.402145	0.0864416	GOTERM_BP_FAT	GO:0050777~negative regulation of immune response	6	0.402145	0.0864416	1378963_AT, 1387172_A_AT, 1392382_AT, 1368547_AT, 1376425_AT, 1367794_AT, 1372254_AT, 1367929_AT, 1388011_A_AT, 1387610_AT	876	33	12092	2.50976	1	0.625278	81.0506
GOTERM_BP_FAT	GO:0002698~negative regulation of immune effector process	5	0.335121	0.0910949	GOTERM_BP_FAT	GO:0002698~negative regulation of immune effector process	5	0.335121	0.0910949	1368547_AT, 1367794_AT, 1372254_AT, 1367929_AT, 1387610_AT	876	24	12092	2.87576	1	0.637906	82.75
GOTERM_BP_FAT	GO:0045824~negative regulation of innate immune response	3	0.201072	0.160059	GOTERM_BP_FAT	GO:0045824~negative regulation of innate immune response	3	0.201072	0.160059	1368547_AT, 1367794_AT, 1372254_AT	876	10	12092	4.1411	1	0.775451	95.9611
GOTERM_BP_FAT	GO:0031348~negative regulation of defense response	5	0.335121	0.311264	GOTERM_BP_FAT	GO:0031348~negative regulation of defense response	5	0.335121	0.311264	1388569_AT, 1381012_AT, 1368547_AT, 1367794_AT, 1372254_AT, 1384112_AT	876	39	12092	1.7697	1	0.921344	99.8952
Annotation Cluster 32	Enrichment Score: 1.9255677595444443				Annotation Cluster 32	Enrichment Score: 1.9255677595444443
Category	Term	Count	%	PValue	Category	Term	Count	%	PValue	Genes	List Total	Pop Hits	Pop Total	Fold Enrichment	Bonferroni	Benjamini	FDR
GOTERM_BP_FAT	GO:0032268~regulation of cellular protein metabolic process	52	3.48525	0.00014	GOTERM_BP_FAT	GO:0032268~regulation of cellular protein metabolic process	52	3.48525	0.000139529	1370346_AT, 1372254_AT, 1367929_AT, 1387277_AT, 1374404_AT, 1387610_AT, 1370197_A_AT, 1370830_AT, 1384829_AT, 1386940_AT, 1370688_AT, 1392441_AT, 1384056_AT, 1367830_A_AT, 1370960_AT, 1387348_AT, 1380681_AT, 1383880_AT, 1368442_AT, 1397809_AT, 1392820_AT, 1389303_AT, 1388013_AT, 1381863_AT, 1370862_AT, 1387835_AT, 1367986_AT, 1398602_AT, 1369621_S_AT, 1378262_AT, 1389362_AT, 1367794_AT, 1368519_A…	876	416	12092	1.72546	0.398925	0.0123388	0.256405
GOTERM_BP_FAT	GO:0032269~negative regulation of cellular protein metabolic process	23	1.54155	0.00448347	GOTERM_BP_FAT	GO:0032269~negative regulation of cellular protein metabolic process	23	1.54155	0.00448347	1372523_AT, 1367929_AT, 1372254_AT, 1387050_S_AT, 1374404_AT, 1387610_AT, 1370197_A_AT, 1370688_AT, 1386940_AT, 1367712_AT, 1369225_AT, 1388484_AT, 1370960_AT, 1387348_AT, 1383880_AT, 1386581_AT, 1389506_X_AT, 1376951_AT, 1383926_AT, 1370047_AT, 1367986_AT, 1398602_AT, 1396152_S_AT, 1369621_S_AT, 1389362_AT, 1367794_AT, 1368519_AT, 1375217_AT, 1387347_AT, 1378028_AT, 1397830_AT	876	167	12092	1.9011	1	0.121992	7.93507
GOTERM_BP_FAT	GO:0051248~negative regulation of protein metabolic process	23	1.54155	0.00636892	GOTERM_BP_FAT	GO:0051248~negative regulation of protein metabolic process	23	1.54155	0.00636892	1372523_AT, 1367929_AT, 1372254_AT, 1387050_S_AT, 1374404_AT, 1387610_AT, 1370197_A_AT, 1370688_AT, 1386940_AT, 1367712_AT, 1369225_AT, 1388484_AT, 1370960_AT, 1387348_AT, 1383880_AT, 1386581_AT, 1389506_X_AT, 1376951_AT, 1383926_AT, 1370047_AT, 1367986_AT, 1398602_AT, 1396152_S_AT, 1369621_S_AT, 1389362_AT, 1367794_AT, 1368519_AT, 1375217_AT, 1387347_AT, 1378028_AT, 1397830_AT	876	172	12092	1.84584	1	0.154379	11.0909
GOTERM_BP_FAT	GO:0031399~regulation of protein modification process	33	2.2118	0.00642111	GOTERM_BP_FAT	GO:0031399~regulation of protein modification process	33	2.2118	0.00642111	1390940_AT, 1370346_AT, 1372523_AT, 1370333_A_AT, 1387277_AT, 1374404_AT, 1368254_A_AT, 1375449_AT, 1370197_A_AT, 1370830_AT, 1369519_AT, 1384829_AT, 1370688_AT, 1392441_AT, 1384056_AT, 1388484_AT, 1367830_A_AT, 1390398_AT, 1387971_A_AT, 1389506_X_AT, 1397809_AT, 1368442_AT, 1392820_AT, 1375835_AT, 1376951_AT, 1383926_AT, 1389463_AT, 1388013_AT, 1381863_AT, 1370047_AT, 1369651_AT, 1387835_AT, 138…	876	279	12092	1.63269	1	0.153517	11.1768
GOTERM_BP_FAT	GO:0031396~regulation of protein ubiquitination	9	0.603217	0.304069	GOTERM_BP_FAT	GO:0031396~regulation of protein ubiquitination	9	0.603217	0.304069	1389506_X_AT, 1370346_AT, 1372523_AT, 1376951_AT, 1383926_AT, 1398602_AT, 1369621_S_AT, 1384829_AT, 1370688_AT, 1388062_AT, 1388484_AT, 1384056_AT, 1378028_AT	876	88	12092	1.41174	1	0.916737	99.8731
GOTERM_BP_FAT	GO:0031400~negative regulation of protein modification process	10	0.670241	0.359473	GOTERM_BP_FAT	GO:0031400~negative regulation of protein modification process	10	0.670241	0.359473	1389506_X_AT, 1372523_AT, 1376951_AT, 1383926_AT, 1370047_AT, 1374404_AT, 1370197_A_AT, 1398602_AT, 1369621_S_AT, 1370688_AT, 1375217_AT, 1388484_AT, 1378028_AT	876	106	12092	1.30223	1	0.944795	99.9724
Annotation Cluster 33	Enrichment Score: 1.9118954369312133				Annotation Cluster 33	Enrichment Score: 1.9118954369312133
Category	Term	Count	%	PValue	Category	Term	Count	%	PValue	Genes	List Total	Pop Hits	Pop Total	Fold Enrichment	Bonferroni	Benjamini	FDR
GOTERM_BP_FAT	GO:0030278~regulation of ossification	16	1.07239	0.00054	GOTERM_BP_FAT	GO:0030278~regulation of ossification	16	1.07239	0.000539643	1378963_AT, 1392068_AT, 1385702_AT, 1375757_AT, 1385709_X_AT, 1379942_AT, 1392578_AT, 1392382_AT, 1376425_AT, 1370333_A_AT, 1370047_AT, 1388011_A_AT, 1393439_A_AT, 1394202_X_AT, 1370347_AT, 1387172_A_AT, 1378262_AT, 1387306_A_AT, 1368132_AT, 1387983_AT, 1390398_AT, 1387197_AT, 1394456_AT, 1383266_AT	876	80	12092	2.76073	0.860424	0.0302994	0.988232
GOTERM_BP_FAT	GO:0045667~regulation of osteoblast differentiation	8	0.536193	0.0332114	GOTERM_BP_FAT	GO:0045667~regulation of osteoblast differentiation	8	0.536193	0.0332114	1370347_AT, 1385702_AT, 1375757_AT, 1379942_AT, 1378262_AT, 1370333_A_AT, 1368132_AT, 1390398_AT	876	43	12092	2.56812	1	0.409361	46.2823
GOTERM_BP_FAT	GO:0045669~positive regulation of osteoblast differentiation	5	0.335121	0.102546	GOTERM_BP_FAT	GO:0045669~positive regulation of osteoblast differentiation	5	0.335121	0.102546	1370347_AT, 1385702_AT, 1378262_AT, 1370333_A_AT, 1390398_AT	876	25	12092	2.76073	1	0.667957	86.3392
Annotation Cluster 34	Enrichment Score: 1.8542650116047612				Annotation Cluster 34	Enrichment Score: 1.8542650116047612
Category	Term	Count	%	PValue	Category	Term	Count	%	PValue	Genes	List Total	Pop Hits	Pop Total	Fold Enrichment	Bonferroni	Benjamini	FDR
GOTERM_BP_FAT	GO:0040007~growth	30	2.01072	0.000831	GOTERM_BP_FAT	GO:0040007~growth	30	2.01072	0.000830893	1383719_AT, 1387269_S_AT, 1369587_AT, 1370346_AT, 1371179_A_AT, 1369931_AT, 1370333_A_AT, 1371947_AT, 1388011_A_AT, 1389566_AT, 1388168_A_AT, 1387276_AT, 1368431_AT, 1387172_A_AT, 1373923_AT, 1369012_AT, 1371356_AT, 1367830_A_AT, 1390398_AT, 1370960_AT, 1387348_AT, 1378963_AT, 1383417_AT, 1392916_AT, 1392382_AT, 1382620_AT, 1376425_AT, 1379331_AT, 1398287_AT, 1373829_AT, 1376231_AT, 1372002_AT, 1…	876	215	12092	1.92609	0.951798	0.0358751	1.51774
GOTERM_BP_FAT	GO:0043403~skeletal muscle regeneration	5	0.335121	0.00842352	GOTERM_BP_FAT	GO:0043403~skeletal muscle regeneration	5	0.335121	0.00842352	1398287_AT, 1387269_S_AT, 1372002_AT, 1387675_AT, 1369640_AT, 1369931_AT, 1370333_A_AT	876	12	12092	5.75152	1	0.180525	14.4132
GOTERM_BP_FAT	GO:0042246~tissue regeneration	8	0.536193	0.0413269	GOTERM_BP_FAT	GO:0042246~tissue regeneration	8	0.536193	0.0413269	1398287_AT, 1387269_S_AT, 1372002_AT, 1387675_AT, 1370346_AT, 1369640_AT, 1369931_AT, 1370333_A_AT, 1368519_AT, 1371414_AT	876	45	12092	2.45398	1	0.45326	53.9998
GOTERM_BP_FAT	GO:0031099~regeneration	15	1.00536	0.0428218	GOTERM_BP_FAT	GO:0031099~regeneration	15	1.00536	0.0428218	1387269_S_AT, 1370148_AT, 1369228_AT, 1370346_AT, 1388142_AT, 1369931_AT, 1384485_AT, 1370333_A_AT, 1388265_X_AT, 1370862_AT, 1368606_AT, 1398287_AT, 1372002_AT, 1388054_A_AT, 1395957_AT, 1371233_AT, 1387675_AT, 1369640_AT, 1370301_AT, 1371232_A_AT, 1368519_AT, 1371414_AT	876	117	12092	1.7697	1	0.458854	55.3018
GOTERM_BP_FAT	GO:0048589~developmental growth	16	1.07239	0.0432254	GOTERM_BP_FAT	GO:0048589~developmental growth	16	1.07239	0.0432254	1387269_S_AT, 1369587_AT, 1370346_AT, 1371179_A_AT, 1369931_AT, 1370333_A_AT, 1371947_AT, 1388168_A_AT, 1387276_AT, 1373923_AT, 1390398_AT, 1370960_AT, 1387348_AT, 1398287_AT, 1376231_AT, 1372002_AT, 1373829_AT, 1396152_S_AT, 1387675_AT, 1369640_AT, 1370630_A_AT, 1368519_AT, 1387347_AT, 1371414_AT, 1397830_AT	876	128	12092	1.72546	1	0.458229	55.6473
Annotation Cluster 35	Enrichment Score: 1.8157511029227973				Annotation Cluster 35	Enrichment Score: 1.8157511029227973
Category	Term	Count	%	PValue	Category	Term	Count	%	PValue	Genes	List Total	Pop Hits	Pop Total	Fold Enrichment	Bonferroni	Benjamini	FDR
GOTERM_BP_FAT	GO:0009410~response to xenobiotic stimulus	9	0.603217	0.000468	GOTERM_BP_FAT	GO:0009410~response to xenobiotic stimulus	9	0.603217	0.000467682	1368608_AT, 1367774_AT, 1370952_AT, 1388153_AT, 1371089_AT, 1387023_AT, 1372523_AT, 1370688_AT, 1382372_AT, 1370019_AT, 1370939_AT, 1370399_AT	876	27	12092	4.60122	0.818501	0.0280411	0.856988
GOTERM_BP_FAT	GO:0006805~xenobiotic metabolic process	7	0.469169	0.00613724	GOTERM_BP_FAT	GO:0006805~xenobiotic metabolic process	7	0.469169	0.00613724	1368608_AT, 1367774_AT, 1370952_AT, 1388153_AT, 1371089_AT, 1387023_AT, 1370019_AT, 1370939_AT, 1370399_AT	876	24	12092	4.02607	1	0.150185	10.7087
GOTERM_BP_FAT	GO:0042537~benzene and derivative metabolic process	4	0.268097	0.0160512	GOTERM_BP_FAT	GO:0042537~benzene and derivative metabolic process	4	0.268097	0.0160512	1368608_AT, 1387023_AT, 1370019_AT, 1370399_AT	876	8	12092	6.90183	1	0.267053	25.749
GOTERM_BP_FAT	GO:0042178~xenobiotic catabolic process	3	0.201072	0.0861061	GOTERM_BP_FAT	GO:0042178~xenobiotic catabolic process	3	0.201072	0.0861061	1367774_AT, 1388153_AT, 1371089_AT, 1387023_AT, 1370939_AT	876	7	12092	5.91585	1	0.624878	80.9222
GOTERM_BP_FAT	GO:0043449~cellular alkene metabolic process	4	0.268097	0.210271	GOTERM_BP_FAT	GO:0043449~cellular alkene metabolic process	4	0.268097	0.210271	1368608_AT, 1387023_AT, 1396208_AT, 1370399_AT	876	22	12092	2.50976	1	0.841824	98.7007
Annotation Cluster 36	Enrichment Score: 1.7871710662640525				Annotation Cluster 36	Enrichment Score: 1.7871710662640525
Category	Term	Count	%	PValue	Category	Term	Count	%	PValue	Genes	List Total	Pop Hits	Pop Total	Fold Enrichment	Bonferroni	Benjamini	FDR
GOTERM_BP_FAT	GO:0007585~respiratory gaseous exchange	8	0.536193	0.00197097	GOTERM_BP_FAT	GO:0007585~respiratory gaseous exchange	8	0.536193	0.00197097	1397809_AT, 1369519_AT, 1387315_AT, 1382108_AT, 1391434_AT, 1387460_AT, 1371947_AT, 1370980_AT, 1387947_AT	876	26	12092	4.24728	0.999251	0.0694429	3.56483
SP_PIR_KEYWORDS	surface film	3	0.201072	0.046979	SP_PIR_KEYWORDS	surface film	3	0.201072	0.046979	1387315_AT, 1387460_AT, 1370980_AT	849	4	8979	7.93198	1	0.547595	50.0948
SP_PIR_KEYWORDS	gaseous exchange	3	0.201072	0.046979	SP_PIR_KEYWORDS	gaseous exchange	3	0.201072	0.046979	1387315_AT, 1387460_AT, 1370980_AT	849	4	8979	7.93198	1	0.547595	50.0948
Annotation Cluster 37	Enrichment Score: 1.780157077483664				Annotation Cluster 37	Enrichment Score: 1.780157077483664
Category	Term	Count	%	PValue	Category	Term	Count	%	PValue	Genes	List Total	Pop Hits	Pop Total	Fold Enrichment	Bonferroni	Benjamini	FDR
GOTERM_CC_FAT	GO:0044420~extracellular matrix part	25	1.6756	1.79e-07	GOTERM_CC_FAT	GO:0044420~extracellular matrix part	25	1.6756	1.79097e-07	1396219_AT, 1395580_AT, 1395879_AT, 1369955_AT, 1373674_AT, 1388011_A_AT, 1393896_AT, 1367749_AT, 1368171_AT, 1387172_A_AT, 1367563_AT, 1367712_AT, 1386940_AT, 1371913_AT, 1373463_AT, 1370927_AT, 1378963_AT, 1370155_AT, 1370895_AT, 1368172_A_AT, 1392382_AT, 1376425_AT, 1379889_AT, 1398321_A_AT, 1388143_AT, 1398380_AT, 1376099_AT, 1368347_AT, 1387346_AT, 1387351_AT, 1373210_AT, 1370234_AT, 1377860…	824	97	10776	3.37053	8.6321e-05	9.59159e-06	0.000256577
GOTERM_CC_FAT	GO:0005581~collagen	9	0.603217	9.27e-05	GOTERM_CC_FAT	GO:0005581~collagen	9	0.603217	9.27405e-05	1370155_AT, 1370895_AT, 1368172_A_AT, 1395580_AT, 1369955_AT, 1398321_A_AT, 1376099_AT, 1388143_AT, 1368347_AT, 1368171_AT, 1367749_AT, 1373245_AT, 1373463_AT, 1370927_AT	824	21	10776	5.60472	0.0437185	0.00212645	0.13278
GOTERM_BP_FAT	GO:0030198~extracellular matrix organization	18	1.20643	0.000162	GOTERM_BP_FAT	GO:0030198~extracellular matrix organization	18	1.20643	0.000161731	1369955_AT, 1370956_AT, 1372325_AT, 1382072_AT, 1388011_A_AT, 1373911_AT, 1368171_AT, 1387172_A_AT, 1369320_AT, 1383096_AT, 1373463_AT, 1370155_AT, 1378963_AT, 1370895_AT, 1368172_A_AT, 1392382_AT, 1376425_AT, 1390075_AT, 1389295_AT, 1398380_AT, 1376099_AT, 1388143_AT, 1368290_AT, 1369621_S_AT, 1370234_AT, 1371310_S_AT	876	88	12092	2.82347	0.445696	0.0133205	0.297148
INTERPRO	IPR008160:Collagen triple helix repeat	12	0.80429	0.000211	INTERPRO	IPR008160:Collagen triple helix repeat	12	0.80429	0.000210611	1370155_AT, 1370895_AT, 1373025_AT, 1395580_AT, 1387315_AT, 1369955_AT, 1398321_A_AT, 1370215_AT, 1387460_AT, 1376652_AT, 1376099_AT, 1368347_AT, 1384063_AT, 1382474_AT, 1373463_AT, 1370927_AT	920	36	10240	3.71014	0.256011	0.256011	0.346573
SP_PIR_KEYWORDS	collagen	13	0.871314	0.000215	SP_PIR_KEYWORDS	collagen	13	0.871314	0.000214875	1370155_AT, 1370895_AT, 1373025_AT, 1395580_AT, 1387315_AT, 1369955_AT, 1370215_AT, 1398321_A_AT, 1387460_AT, 1376652_AT, 1388143_AT, 1376099_AT, 1368347_AT, 1384063_AT, 1373245_AT, 1373463_AT, 1370927_AT	849	40	8979	3.43719	0.103998	0.0136329	0.309928
GOTERM_MF_FAT	GO:0005201~extracellular matrix structural constituent	10	0.670241	0.000425	GOTERM_MF_FAT	GO:0005201~extracellular matrix structural constituent	10	0.670241	0.000424992	1370155_AT, 1370895_AT, 1395580_AT, 1369955_AT, 1398321_A_AT, 1372325_AT, 1376099_AT, 1368347_AT, 1387351_AT, 1373210_AT, 1370234_AT, 1373245_AT, 1368829_AT, 1373463_AT, 1370927_AT	842	34	11963	4.17878	0.347672	0.0463586	0.669792
SP_PIR_KEYWORDS	hydroxylation	10	0.670241	0.00218096	SP_PIR_KEYWORDS	hydroxylation	10	0.670241	0.00218096	1370155_AT, 1369703_AT, 1373025_AT, 1387893_AT, 1395580_AT, 1387315_AT, 1369955_AT, 1398321_A_AT, 1370215_AT, 1376652_AT, 1387460_AT, 1376099_AT, 1398333_AT, 1370927_AT	849	32	8979	3.30499	0.672311	0.10557	3.10451
UP_SEQ_FEATURE	domain:Collagen-like	6	0.402145	0.00875891	UP_SEQ_FEATURE	domain:Collagen-like	6	0.402145	0.00875891	1373025_AT, 1387315_AT, 1370215_AT, 1387460_AT, 1376652_AT, 1384063_AT	725	14	7317	4.32532	1	0.928899	13.8797
GOTERM_CC_FAT	GO:0005583~fibrillar collagen	5	0.335121	0.0101752	GOTERM_CC_FAT	GO:0005583~fibrillar collagen	5	0.335121	0.0101752	1370155_AT, 1370895_AT, 1367749_AT, 1369955_AT, 1373463_AT, 1376099_AT, 1368347_AT	824	12	10776	5.44903	0.99277	0.0957087	13.629
GOTERM_CC_FAT	GO:0005588~collagen type V	3	0.201072	0.0165911	GOTERM_CC_FAT	GO:0005588~collagen type V	3	0.201072	0.0165911	1370895_AT, 1369955_AT, 1373463_AT, 1376099_AT, 1368347_AT	824	3	10776	13.0777	0.999685	0.129802	21.3121
GOTERM_BP_FAT	GO:0030199~collagen fibril organization	6	0.402145	0.0183583	GOTERM_BP_FAT	GO:0030199~collagen fibril organization	6	0.402145	0.0183583	1378963_AT, 1370155_AT, 1370895_AT, 1368172_A_AT, 1369955_AT, 1392382_AT, 1376425_AT, 1376099_AT, 1388011_A_AT, 1368171_AT, 1387172_A_AT, 1371310_S_AT, 1373463_AT	876	22	12092	3.76463	1	0.29547	28.8877
PIR_SUPERFAMILY	PIRSF002477:complement subcomponent C1q chain A	3	0.201072	0.0524893	PIR_SUPERFAMILY	PIRSF002477:complement subcomponent C1q chain A	3	0.201072	0.0524893	1373025_AT, 1370215_AT, 1376652_AT	439	4	4368	7.46241	1	0.997379	53.36
INTERPRO	IPR000885:Fibrillar collagen, C-terminal	4	0.268097	0.0535707	INTERPRO	IPR000885:Fibrillar collagen, C-terminal	4	0.268097	0.0535707	1370155_AT, 1370895_AT, 1369955_AT, 1373463_AT, 1376099_AT, 1368347_AT	920	10	10240	4.45217	1	0.903914	59.647
SMART	SM00038:COLFI	4	0.268097	0.0659014	SMART	SM00038:COLFI	4	0.268097	0.0659014	1370155_AT, 1370895_AT, 1369955_AT, 1373463_AT, 1376099_AT, 1368347_AT	497	10	5083	4.09095	1	0.816862	58.7318
GOTERM_BP_FAT	GO:0007178~transmembrane receptor protein serine/threonine kinase signaling pathway	10	0.670241	0.144775	GOTERM_BP_FAT	GO:0007178~transmembrane receptor protein serine/threonine kinase signaling pathway	10	0.670241	0.144775	1370155_AT, 1378963_AT, 1368243_AT, 1392382_AT, 1376425_AT, 1374404_AT, 1388011_A_AT, 1368821_AT, 1371331_AT, 1369621_S_AT, 1387172_A_AT, 1372750_AT, 1368132_AT, 1387843_AT, 1390398_AT, 1368822_AT, 1367830_A_AT	876	83	12092	1.66309	1	0.749611	94.3719
UP_SEQ_FEATURE	domain:C1q	3	0.201072	0.183707	UP_SEQ_FEATURE	domain:C1q	3	0.201072	0.183707	1373025_AT, 1370215_AT, 1376652_AT	725	8	7317	3.78466	1	0.999934	96.8179
GOTERM_BP_FAT	GO:0007398~ectoderm development	12	0.80429	0.186288	GOTERM_BP_FAT	GO:0007398~ectoderm development	12	0.80429	0.186288	1370155_AT, 1391847_AT, 1378963_AT, 1370895_AT, 1370051_AT, 1369955_AT, 1392382_AT, 1376425_AT, 1382714_AT, 1388011_A_AT, 1376099_AT, 1387278_AT, 1370830_AT, 1387172_A_AT, 1374806_AT, 1368162_AT, 1372750_AT, 1373463_AT, 1387843_AT, 1390398_AT	876	112	12092	1.47896	1	0.811277	97.747
GOTERM_BP_FAT	GO:0008544~epidermis development	11	0.737265	0.210729	GOTERM_BP_FAT	GO:0008544~epidermis development	11	0.737265	0.210729	1370155_AT, 1391847_AT, 1378963_AT, 1370895_AT, 1370051_AT, 1369955_AT, 1392382_AT, 1376425_AT, 1382714_AT, 1388011_A_AT, 1376099_AT, 1387278_AT, 1370830_AT, 1387172_A_AT, 1374806_AT, 1368162_AT, 1372750_AT, 1373463_AT, 1387843_AT	876	103	12092	1.47418	1	0.841291	98.7145
INTERPRO	IPR001073:Complement C1q protein	3	0.201072	0.328006	INTERPRO	IPR001073:Complement C1q protein	3	0.201072	0.328006	1373025_AT, 1370215_AT, 1376652_AT	920	13	10240	2.56856	1	0.997524	99.8573
GOTERM_BP_FAT	GO:0043588~skin development	4	0.268097	0.350868	GOTERM_BP_FAT	GO:0043588~skin development	4	0.268097	0.350868	1370155_AT, 1370895_AT, 1369955_AT, 1374806_AT, 1373463_AT, 1376099_AT	876	29	12092	1.90395	1	0.940993	99.9648
SMART	SM00110:C1Q	3	0.201072	0.366861	SMART	SM00110:C1Q	3	0.201072	0.366861	1373025_AT, 1370215_AT, 1376652_AT	497	13	5083	2.36016	1	0.957632	99.7352
GOTERM_BP_FAT	GO:0048730~epidermis morphogenesis	3	0.201072	0.479827	GOTERM_BP_FAT	GO:0048730~epidermis morphogenesis	3	0.201072	0.479827	1370155_AT, 1378963_AT, 1387172_A_AT, 1392382_AT, 1376425_AT, 1372750_AT, 1387843_AT, 1388011_A_AT	876	22	12092	1.88232	1	0.978892	99.9994
GOTERM_BP_FAT	GO:0030216~keratinocyte differentiation	3	0.201072	0.611621	GOTERM_BP_FAT	GO:0030216~keratinocyte differentiation	3	0.201072	0.611621	1370051_AT, 1374806_AT, 1382714_AT	876	28	12092	1.47896	1	0.993361	100
INTERPRO	IPR008983:Tumour necrosis factor-like	3	0.201072	0.624482	INTERPRO	IPR008983:Tumour necrosis factor-like	3	0.201072	0.624482	1373025_AT, 1370215_AT, 1376652_AT	920	23	10240	1.4518	1	0.999965	100
GOTERM_BP_FAT	GO:0009913~epidermal cell differentiation	3	0.201072	0.68437	GOTERM_BP_FAT	GO:0009913~epidermal cell differentiation	3	0.201072	0.68437	1370051_AT, 1374806_AT, 1382714_AT	876	32	12092	1.29409	1	0.997238	100
Annotation Cluster 38	Enrichment Score: 1.7707326440005973				Annotation Cluster 38	Enrichment Score: 1.7707326440005973
Category	Term	Count	%	PValue	Category	Term	Count	%	PValue	Genes	List Total	Pop Hits	Pop Total	Fold Enrichment	Bonferroni	Benjamini	FDR
GOTERM_MF_FAT	GO:0008289~lipid binding	42	2.81501	0.00177605	GOTERM_MF_FAT	GO:0008289~lipid binding	42	2.81501	0.00177605	1373869_AT, 1382771_AT, 1392052_AT, 1387277_AT, 1393350_AT, 1396087_AT, 1371203_AT, 1370197_A_AT, 1387868_AT, 1392815_AT, 1381445_AT, 1383742_AT, 1370281_AT, 1387907_AT, 1370862_AT, 1369071_AT, 1386860_AT, 1389132_AT, 1379835_AT, 1369863_AT, 1388224_AT, 1370391_AT, 1368679_A_AT, 1386953_AT, 1371762_AT, 1374376_AT, 1378656_AT, 1391624_AT, 1387344_AT, 1398271_AT, 1370333_A_AT, 1373047_AT, 1386985_A…	842	364	11963	1.63937	0.832457	0.0747345	2.77126
GOTERM_MF_FAT	GO:0005543~phospholipid binding	17	1.13941	0.0346734	GOTERM_MF_FAT	GO:0005543~phospholipid binding	17	1.13941	0.0346734	1371050_AT, 1378656_AT, 1387907_AT, 1398271_AT, 1392052_AT, 1380570_AT, 1370862_AT, 1371203_AT, 1384341_AT, 1369651_AT, 1386860_AT, 1373047_AT, 1389132_AT, 1388445_AT, 1396255_AT, 1368717_AT, 1367916_AT, 1392815_AT, 1383742_AT, 1398756_AT	842	139	11963	1.73765	1	0.457447	42.7594
GOTERM_MF_FAT	GO:0035091~phosphoinositide binding	10	0.670241	0.0791318	GOTERM_MF_FAT	GO:0035091~phosphoinositide binding	10	0.670241	0.0791318	1378656_AT, 1387907_AT, 1396255_AT, 1392052_AT, 1367916_AT, 1392815_AT, 1383742_AT, 1369651_AT, 1389132_AT, 1398756_AT	842	75	11963	1.89438	1	0.67359	72.8374
Annotation Cluster 39	Enrichment Score: 1.7634021565301277				Annotation Cluster 39	Enrichment Score: 1.7634021565301277
Category	Term	Count	%	PValue	Category	Term	Count	%	PValue	Genes	List Total	Pop Hits	Pop Total	Fold Enrichment	Bonferroni	Benjamini	FDR
GOTERM_BP_FAT	GO:0001655~urogenital system development	25	1.6756	0.00031	GOTERM_BP_FAT	GO:0001655~urogenital system development	25	1.6756	0.000309822	1371762_AT, 1392068_AT, 1371179_A_AT, 1387338_S_AT, 1370333_A_AT, 1370956_AT, 1388885_AT, 1388011_A_AT, 1388168_A_AT, 1381012_AT, 1387172_A_AT, 1373923_AT, 1371356_AT, 1368921_A_AT, 1378963_AT, 1381120_AT, 1376755_AT, 1369834_AT, 1392382_AT, 1376425_AT, 1387022_AT, 1382372_AT, 1381303_AT, 1373829_AT, 1387351_AT, 1387952_A_AT, 1388569_AT, 1368911_AT, 1382848_AT, 1377223_AT, 1370630_A_AT, 1374904_A…	876	155	12092	2.2264	0.677098	0.021504	0.568503
GOTERM_BP_FAT	GO:0001822~kidney development	20	1.34048	0.000779	GOTERM_BP_FAT	GO:0001822~kidney development	20	1.34048	0.000779295	1371179_A_AT, 1387338_S_AT, 1370956_AT, 1388885_AT, 1388011_A_AT, 1388168_A_AT, 1381012_AT, 1387172_A_AT, 1373923_AT, 1371356_AT, 1368921_A_AT, 1381120_AT, 1378963_AT, 1376755_AT, 1392382_AT, 1376425_AT, 1387022_AT, 1381303_AT, 1373829_AT, 1387351_AT, 1387952_A_AT, 1388569_AT, 1368911_AT, 1370630_A_AT, 1377223_AT, 1374904_AT, 1367721_AT, 1368934_AT, 1368829_AT, 1369682_AT	876	118	12092	2.3396	0.941806	0.0345016	1.42413
GOTERM_BP_FAT	GO:0001656~metanephros development	8	0.536193	0.0668862	GOTERM_BP_FAT	GO:0001656~metanephros development	8	0.536193	0.0668862	1373829_AT, 1376755_AT, 1387952_A_AT, 1373923_AT, 1371179_A_AT, 1377223_AT, 1370630_A_AT, 1374904_AT, 1367721_AT, 1388885_AT, 1388168_A_AT, 1368921_A_AT	876	50	12092	2.20858	1	0.566663	72.021
GOTERM_BP_FAT	GO:0060562~epithelial tube morphogenesis	10	0.670241	0.287664	GOTERM_BP_FAT	GO:0060562~epithelial tube morphogenesis	10	0.670241	0.287664	1384834_AT, 1390940_AT, 1371179_A_AT, 1381863_AT, 1387046_AT, 1388168_A_AT, 1375449_AT, 1395059_AT, 1373829_AT, 1387952_A_AT, 1389759_AT, 1387563_AT, 1373923_AT, 1370630_A_AT, 1374904_AT, 1392441_AT, 1392556_AT, 1368921_A_AT	876	99	12092	1.39431	1	0.905295	99.8052
GOTERM_BP_FAT	GO:0001657~ureteric bud development	5	0.335121	0.32806	GOTERM_BP_FAT	GO:0001657~ureteric bud development	5	0.335121	0.32806	1373829_AT, 1376755_AT, 1387952_A_AT, 1371179_A_AT, 1370630_A_AT, 1374904_AT, 1367721_AT, 1388168_A_AT, 1368921_A_AT	876	40	12092	1.72546	1	0.930482	99.9335
Annotation Cluster 40	Enrichment Score: 1.748185929314666				Annotation Cluster 40	Enrichment Score: 1.748185929314666
Category	Term	Count	%	PValue	Category	Term	Count	%	PValue	Genes	List Total	Pop Hits	Pop Total	Fold Enrichment	Bonferroni	Benjamini	FDR
UP_SEQ_FEATURE	domain:NTR	7	0.469169	0.000275	UP_SEQ_FEATURE	domain:NTR	7	0.469169	0.000274618	1386912_AT, 1392068_AT, 1377632_AT, 1368000_AT, 1367712_AT, 1386940_AT, 1370892_AT, 1383266_AT	725	11	7317	6.42245	0.390554	0.390554	0.465417
INTERPRO	IPR001134:Netrin domain	7	0.469169	0.00187259	INTERPRO	IPR001134:Netrin domain	7	0.469169	0.00187259	1386912_AT, 1392068_AT, 1377632_AT, 1368000_AT, 1367712_AT, 1386940_AT, 1370892_AT, 1383266_AT	920	16	10240	4.86957	0.928036	0.584052	3.04215
GOTERM_MF_FAT	GO:0008191~metalloendopeptidase inhibitor activity	4	0.268097	0.0058937	GOTERM_MF_FAT	GO:0008191~metalloendopeptidase inhibitor activity	4	0.268097	0.0058937	1377632_AT, 1367768_AT, 1367712_AT, 1386940_AT	842	6	11963	9.47189	0.99737	0.197502	8.92197
GOTERM_MF_FAT	GO:0048551~metalloenzyme inhibitor activity	4	0.268097	0.0058937	GOTERM_MF_FAT	GO:0048551~metalloenzyme inhibitor activity	4	0.268097	0.0058937	1377632_AT, 1367768_AT, 1367712_AT, 1386940_AT	842	6	11963	9.47189	0.99737	0.197502	8.92197
GOTERM_MF_FAT	GO:0010576~metalloenzyme regulator activity	4	0.268097	0.00977795	GOTERM_MF_FAT	GO:0010576~metalloenzyme regulator activity	4	0.268097	0.00977795	1377632_AT, 1367768_AT, 1367712_AT, 1386940_AT	842	7	11963	8.11876	0.999949	0.245838	14.3883
SP_PIR_KEYWORDS	metalloprotease inhibitor	4	0.268097	0.013497	SP_PIR_KEYWORDS	metalloprotease inhibitor	4	0.268097	0.013497	1377632_AT, 1367768_AT, 1367712_AT, 1386940_AT	849	6	8979	7.05065	0.999036	0.370563	17.8222
SP_PIR_KEYWORDS	metalloenzyme inhibitor	4	0.268097	0.013497	SP_PIR_KEYWORDS	metalloenzyme inhibitor	4	0.268097	0.013497	1377632_AT, 1367768_AT, 1367712_AT, 1386940_AT	849	6	8979	7.05065	0.999036	0.370563	17.8222
INTERPRO	IPR001820:Proteinase inhibitor I35, tissue inhibitor of metalloproteinase	3	0.201072	0.0427062	INTERPRO	IPR001820:Proteinase inhibitor I35, tissue inhibitor of metalloproteinase	3	0.201072	0.0427062	1377632_AT, 1367712_AT, 1386940_AT	920	4	10240	8.34783	1	0.905279	51.2943
SMART	SM00206:NTR	3	0.201072	0.0499038	SMART	SM00206:NTR	3	0.201072	0.0499038	1377632_AT, 1367712_AT, 1386940_AT	497	4	5083	7.67052	0.999997	0.880503	48.5528
UP_SEQ_FEATURE	metal ion-binding site:Zinc; via amide nitrogen and carbonyl oxygen; shared with metalloproteinase partner	3	0.201072	0.051235	UP_SEQ_FEATURE	metal ion-binding site:Zinc; via amide nitrogen and carbonyl oxygen; shared with metalloproteinase partner	3	0.201072	0.051235	1377632_AT, 1367712_AT, 1386940_AT	725	4	7317	7.56931	1	0.997333	59.0702
UP_SEQ_FEATURE	region of interest:Involved in metalloproteinase-binding	3	0.201072	0.051235	UP_SEQ_FEATURE	region of interest:Involved in metalloproteinase-binding	3	0.201072	0.051235	1377632_AT, 1367712_AT, 1386940_AT	725	4	7317	7.56931	1	0.997333	59.0702
PIR_SUPERFAMILY	PIRSF001636:metalloproteinase inhibitor	3	0.201072	0.0524893	PIR_SUPERFAMILY	PIRSF001636:metalloproteinase inhibitor	3	0.201072	0.0524893	1377632_AT, 1367712_AT, 1386940_AT	439	4	4368	7.46241	1	0.997379	53.36
INTERPRO	IPR018933:Netrin module, non-TIMP type	4	0.268097	0.0688875	INTERPRO	IPR018933:Netrin module, non-TIMP type	4	0.268097	0.0688875	1386912_AT, 1392068_AT, 1368000_AT, 1370892_AT, 1383266_AT	920	11	10240	4.04743	1	0.923427	69.1624
SMART	SM00643:C345C	4	0.268097	0.0842662	SMART	SM00643:C345C	4	0.268097	0.0842662	1386912_AT, 1392068_AT, 1368000_AT, 1370892_AT, 1383266_AT	497	11	5083	3.71904	1	0.81476	68.1097
GOTERM_BP_FAT	GO:0034097~response to cytokine stimulus	13	0.871314	0.110387	GOTERM_BP_FAT	GO:0034097~response to cytokine stimulus	13	0.871314	0.110387	1378963_AT, 1369228_AT, 1387530_A_AT, 1377632_AT, 1368976_AT, 1392382_AT, 1376425_AT, 1374404_AT, 1368254_A_AT, 1388011_A_AT, 1395957_AT, 1387172_A_AT, 1370955_AT, 1367563_AT, 1386940_AT, 1370301_AT, 1367712_AT, 1367830_A_AT	876	112	12092	1.60221	1	0.687352	88.3759
Annotation Cluster 41	Enrichment Score: 1.6994209067716202				Annotation Cluster 41	Enrichment Score: 1.6994209067716202
Category	Term	Count	%	PValue	Category	Term	Count	%	PValue	Genes	List Total	Pop Hits	Pop Total	Fold Enrichment	Bonferroni	Benjamini	FDR
GOTERM_CC_FAT	GO:0000267~cell fraction	101	6.76944	0.000862	GOTERM_CC_FAT	GO:0000267~cell fraction	101	6.76944	0.000862132	1394490_AT, 1387277_AT, 1369771_AT, 1391434_AT, 1389566_AT, 1382358_AT, 1370609_A_AT, 1382431_AT, 1367830_A_AT, 1370399_AT, 1394828_AT, 1367687_A_AT, 1397809_AT, 1398255_AT, 1369061_AT, 1368177_AT, 1388153_AT, 1381518_AT, 1382142_AT, 1369926_AT, 1371969_AT, 1388253_AT, 1392798_AT, 1368519_AT, 1368150_AT, 1395166_AT, 1372532_AT, 1387338_S_AT, 1373678_AT, 1369931_AT, 1383248_AT, 1387050_S_AT, 13682…	824	967	10776	1.36592	0.340139	0.0152794	1.22803
GOTERM_CC_FAT	GO:0005783~endoplasmic reticulum	82	5.49598	0.00185398	GOTERM_CC_FAT	GO:0005783~endoplasmic reticulum	82	5.49598	0.00185398	1390419_A_AT, 1389213_AT, 1393350_AT, 1388439_AT, 1388885_AT, 1379344_AT, 1367830_A_AT, 1380681_AT, 1370399_AT, 1387145_AT, 1397809_AT, 1370148_AT, 1383509_AT, 1368177_AT, 1388153_AT, 1399149_X_AT, 1368248_AT, 1375600_AT, 1372897_AT, 1367986_AT, 1368097_A_AT, 1398994_AT, 1394550_AT, 1375643_AT, 1388253_AT, 1392798_AT, 1368150_AT, 1385187_AT, 1373678_AT, 1383248_AT, 1385334_AT, 1377765_AT, 1367751…	824	773	10776	1.38728	0.591168	0.0284409	2.62349
GOTERM_CC_FAT	GO:0005624~membrane fraction	75	5.02681	0.00409677	GOTERM_CC_FAT	GO:0005624~membrane fraction	75	5.02681	0.00409677	1386889_AT, 1394490_AT, 1368236_AT, 1373869_AT, 1370346_AT, 1387277_AT, 1369771_AT, 1391434_AT, 1389566_AT, 1382358_AT, 1390800_A_AT, 1370609_A_AT, 1370197_A_AT, 1382431_AT, 1370399_AT, 1368740_AT, 1367687_A_AT, 1398255_AT, 1387109_AT, 1368177_AT, 1368824_AT, 1388153_AT, 1368976_AT, 1387907_AT, 1368037_AT, 1383355_AT, 1372104_AT, 1368036_AT, 1384262_AT, 1371076_AT, 1381518_AT, 1382142_AT, 1368606…	824	716	10776	1.36987	0.861751	0.0494703	5.71156
GOTERM_CC_FAT	GO:0005626~insoluble fraction	78	5.22788	0.00493771	GOTERM_CC_FAT	GO:0005626~insoluble fraction	78	5.22788	0.00493771	1386889_AT, 1394490_AT, 1368236_AT, 1373869_AT, 1370346_AT, 1387277_AT, 1369771_AT, 1391434_AT, 1389566_AT, 1382358_AT, 1390800_A_AT, 1370609_A_AT, 1370197_A_AT, 1382431_AT, 1367830_A_AT, 1370399_AT, 1368740_AT, 1367687_A_AT, 1398255_AT, 1387109_AT, 1368177_AT, 1368824_AT, 1388153_AT, 1368976_AT, 1387907_AT, 1368037_AT, 1383355_AT, 1372104_AT, 1368036_AT, 1384262_AT, 1371076_AT, 1381518_AT, 13821…	824	755	10776	1.35107	0.907991	0.0565312	6.84577
GOTERM_CC_FAT	GO:0005792~microsome	32	2.14477	0.00963809	GOTERM_CC_FAT	GO:0005792~microsome	32	2.14477	0.00963809	1386889_AT, 1373869_AT, 1383394_AT, 1377635_AT, 1383248_AT, 1369771_AT, 1387050_S_AT, 1384544_AT, 1370197_A_AT, 1367751_AT, 1373923_AT, 1367668_A_AT, 1369225_AT, 1370399_AT, 1371050_AT, 1387109_AT, 1368177_AT, 1368976_AT, 1388153_AT, 1387907_AT, 1368037_AT, 1372728_AT, 1369002_AT, 1371076_AT, 1384262_AT, 1368036_AT, 1367612_AT, 1379835_AT, 1368608_AT, 1368911_AT, 1369621_S_AT, 1388253_AT, 1374976…	824	262	10776	1.59727	0.99061	0.0926726	12.9551
GOTERM_CC_FAT	GO:0042598~vesicular fraction	32	2.14477	0.0144435	GOTERM_CC_FAT	GO:0042598~vesicular fraction	32	2.14477	0.0144435	1386889_AT, 1373869_AT, 1383394_AT, 1377635_AT, 1383248_AT, 1369771_AT, 1387050_S_AT, 1384544_AT, 1370197_A_AT, 1367751_AT, 1373923_AT, 1367668_A_AT, 1369225_AT, 1370399_AT, 1371050_AT, 1387109_AT, 1368177_AT, 1368976_AT, 1388153_AT, 1387907_AT, 1368037_AT, 1372728_AT, 1369002_AT, 1371076_AT, 1384262_AT, 1368036_AT, 1367612_AT, 1379835_AT, 1368608_AT, 1368911_AT, 1369621_S_AT, 1388253_AT, 1374976…	824	270	10776	1.54995	0.999099	0.119707	18.8141
GOTERM_CC_FAT	GO:0044432~endoplasmic reticulum part	29	1.9437	0.0437948	GOTERM_CC_FAT	GO:0044432~endoplasmic reticulum part	29	1.9437	0.0437948	1390419_A_AT, 1373869_AT, 1383248_AT, 1377635_AT, 1393660_AT, 1367751_AT, 1375084_AT, 1380681_AT, 1370399_AT, 1387145_AT, 1387489_AT, 1388217_A_AT, 1376024_AT, 1387907_AT, 1387214_AT, 1369002_AT, 1368248_AT, 1375600_AT, 1377979_AT, 1379835_AT, 1368608_AT, 1372002_AT, 1369621_S_AT, 1369640_AT, 1374976_A_AT, 1395867_AT, 1368189_AT, 1388027_A_AT, 1371310_S_AT, 1386953_AT, 1370363_AT, 1368304_AT, 137…	824	262	10776	1.44753	1	0.255981	47.3532
GOTERM_CC_FAT	GO:0005789~endoplasmic reticulum membrane	24	1.60858	0.0482104	GOTERM_CC_FAT	GO:0005789~endoplasmic reticulum membrane	24	1.60858	0.0482104	1390419_A_AT, 1373869_AT, 1377635_AT, 1383248_AT, 1393660_AT, 1367751_AT, 1375084_AT, 1380681_AT, 1370399_AT, 1387145_AT, 1387489_AT, 1376024_AT, 1387907_AT, 1369002_AT, 1368248_AT, 1375600_AT, 1377979_AT, 1379835_AT, 1368608_AT, 1372002_AT, 1369621_S_AT, 1369640_AT, 1374976_A_AT, 1395867_AT, 1388027_A_AT, 1368189_AT, 1368304_AT, 1386953_AT	824	209	10776	1.50174	1	0.269022	50.731
GOTERM_CC_FAT	GO:0042175~nuclear envelope-endoplasmic reticulum network	25	1.6756	0.052584	GOTERM_CC_FAT	GO:0042175~nuclear envelope-endoplasmic reticulum network	25	1.6756	0.052584	1390419_A_AT, 1373869_AT, 1383248_AT, 1377635_AT, 1393660_AT, 1367751_AT, 1367774_AT, 1371089_AT, 1375084_AT, 1380681_AT, 1370399_AT, 1387145_AT, 1387489_AT, 1376024_AT, 1387907_AT, 1369002_AT, 1368248_AT, 1375600_AT, 1377979_AT, 1379835_AT, 1368608_AT, 1372002_AT, 1369621_S_AT, 1369640_AT, 1374976_A_AT, 1395867_AT, 1368189_AT, 1388027_A_AT, 1386953_AT, 1368304_AT	824	222	10776	1.47271	1	0.269254	53.8769
GOTERM_CC_FAT	GO:0031090~organelle membrane	82	5.49598	0.140448	GOTERM_CC_FAT	GO:0031090~organelle membrane	82	5.49598	0.140448	1390419_A_AT, 1376124_AT, 1379073_AT, 1368006_AT, 1383519_AT, 1387277_AT, 1391434_AT, 1392789_AT, 1395886_AT, 1379527_AT, 1387610_AT, 1389491_AT, 1380681_AT, 1370399_AT, 1387145_AT, 1397809_AT, 1388034_AT, 1368177_AT, 1379390_AT, 1388153_AT, 1368248_AT, 1373212_AT, 1392963_AT, 1375600_AT, 1375621_AT, 1388253_AT, 1368150_AT, 1368860_AT, 1368038_AT, 1376770_AT, 1383248_AT, 1369683_AT, 1387338_S_AT,…	824	941	10776	1.13961	1	0.517839	88.5614
SP_PIR_KEYWORDS	endoplasmic reticulum	45	3.01609	0.20916	SP_PIR_KEYWORDS	endoplasmic reticulum	45	3.01609	0.20916	1386889_AT, 1373869_AT, 1393350_AT, 1367830_A_AT, 1370399_AT, 1387109_AT, 1376024_AT, 1368177_AT, 1388153_AT, 1387907_AT, 1387214_AT, 1368248_AT, 1371076_AT, 1372897_AT, 1367986_AT, 1379835_AT, 1368097_A_AT, 1388253_AT, 1368150_AT, 1368189_AT, 1368934_AT, 1387182_AT, 1386953_AT, 1368304_AT, 1383248_AT, 1377635_AT, 1387975_AT, 1373678_AT, 1367802_AT, 1385334_AT, 1367751_AT, 1377765_AT, 1376546_AT,…	849	411	8979	1.15795	1	0.815275	96.6276
GOTERM_CC_FAT	GO:0012505~endomembrane system	54	3.6193	0.275568	GOTERM_CC_FAT	GO:0012505~endomembrane system	54	3.6193	0.275568	1390419_A_AT, 1386889_AT, 1373869_AT, 1376124_AT, 1367787_AT, 1393660_AT, 1387176_AT, 1391434_AT, 1379527_AT, 1395886_AT, 1387610_AT, 1380681_AT, 1370399_AT, 1387145_AT, 1388034_AT, 1397809_AT, 1376024_AT, 1379390_AT, 1387907_AT, 1372104_AT, 1374222_AT, 1368248_AT, 1392963_AT, 1375600_AT, 1379835_AT, 1398602_AT, 1369621_S_AT, 1369640_AT, 1388253_AT, 1389511_S_AT, 1368972_AT, 1368189_AT, 1368860_A…	824	639	10776	1.10516	1	0.726059	99.013
Annotation Cluster 42	Enrichment Score: 1.6665582302683444				Annotation Cluster 42	Enrichment Score: 1.6665582302683444
Category	Term	Count	%	PValue	Category	Term	Count	%	PValue	Genes	List Total	Pop Hits	Pop Total	Fold Enrichment	Bonferroni	Benjamini	FDR
GOTERM_BP_FAT	GO:0022403~cell cycle phase	34	2.27882	0.00015	GOTERM_BP_FAT	GO:0022403~cell cycle phase	34	2.27882	0.000150401	1374449_AT, 1369587_AT, 1370346_AT, 1376785_AT, 1381350_AT, 1383578_AT, 1371618_S_AT, 1369469_S_AT, 1368799_AT, 1370008_AT, 1371928_AT, 1370290_AT, 1370830_AT, 1381637_AT, 1390415_AT, 1385923_AT, 1375183_AT, 1382827_AT, 1376185_AT, 1384280_AT, 1369012_AT, 1387614_AT, 1381502_AT, 1389506_X_AT, 1375757_AT, 1389668_AT, 1376951_AT, 1387892_AT, 1374775_AT, 1376084_A_AT, 1383926_AT, 1373397_AT, 1368260…	876	233	12092	2.01427	0.422301	0.0129794	0.276358
GOTERM_BP_FAT	GO:0000278~mitotic cell cycle	27	1.80965	0.0118926	GOTERM_BP_FAT	GO:0000278~mitotic cell cycle	27	1.80965	0.0118926	1374449_AT, 1393487_AT, 1370346_AT, 1376785_AT, 1381350_AT, 1371618_S_AT, 1369469_S_AT, 1368799_AT, 1371928_AT, 1381637_AT, 1370830_AT, 1385923_AT, 1375183_AT, 1382827_AT, 1376185_AT, 1388484_AT, 1384280_AT, 1369012_AT, 1387614_AT, 1389506_X_AT, 1375757_AT, 1389668_AT, 1376951_AT, 1383926_AT, 1376084_A_AT, 1373397_AT, 1368260_AT, 1387346_AT, 1394022_AT, 1398602_AT, 1370792_AT, 1391317_AT, 1367682…	876	225	12092	1.65644	1	0.22411	19.7578
GOTERM_BP_FAT	GO:0051325~interphase	9	0.603217	0.109407	GOTERM_BP_FAT	GO:0051325~interphase	9	0.603217	0.109407	1394022_AT, 1373900_AT, 1370830_AT, 1381637_AT, 1381350_AT, 1375757_AT, 1375183_AT, 1385923_AT, 1369469_S_AT, 1368799_AT, 1369012_AT, 1387346_AT	876	67	12092	1.85422	1	0.685899	88.138
GOTERM_BP_FAT	GO:0000082~G1/S transition of mitotic cell cycle	6	0.402145	0.125951	GOTERM_BP_FAT	GO:0000082~G1/S transition of mitotic cell cycle	6	0.402145	0.125951	1394022_AT, 1370830_AT, 1381637_AT, 1381350_AT, 1375183_AT, 1385923_AT, 1369469_S_AT, 1369012_AT, 1387346_AT	876	37	12092	2.23843	1	0.719799	91.599
GOTERM_BP_FAT	GO:0051329~interphase of mitotic cell cycle	8	0.536193	0.188555	GOTERM_BP_FAT	GO:0051329~interphase of mitotic cell cycle	8	0.536193	0.188555	1394022_AT, 1370830_AT, 1381637_AT, 1381350_AT, 1375757_AT, 1375183_AT, 1385923_AT, 1369469_S_AT, 1368799_AT, 1369012_AT, 1387346_AT	876	65	12092	1.69891	1	0.814106	97.8597
Annotation Cluster 43	Enrichment Score: 1.632316521168847				Annotation Cluster 43	Enrichment Score: 1.632316521168847
Category	Term	Count	%	PValue	Category	Term	Count	%	PValue	Genes	List Total	Pop Hits	Pop Total	Fold Enrichment	Bonferroni	Benjamini	FDR
GOTERM_BP_FAT	GO:0007167~enzyme linked receptor protein signaling pathway	33	2.2118	0.00673177	GOTERM_BP_FAT	GO:0007167~enzyme linked receptor protein signaling pathway	33	2.2118	0.00673177	1369587_AT, 1368251_AT, 1371179_A_AT, 1368243_AT, 1370333_A_AT, 1369771_AT, 1374404_AT, 1371947_AT, 1396914_AT, 1388011_A_AT, 1388168_A_AT, 1370197_A_AT, 1370830_AT, 1371331_AT, 1387172_A_AT, 1368110_A_AT, 1384829_AT, 1371517_AT, 1375604_AT, 1384056_AT, 1367830_A_AT, 1390398_AT, 1368822_AT, 1378963_AT, 1370155_AT, 1369228_AT, 1392820_AT, 1367631_AT, 1372728_AT, 1392382_AT, 1373399_AT, 1376425_AT,…	876	280	12092	1.62686	1	0.158283	11.6863
GOTERM_MF_FAT	GO:0008083~growth factor activity	17	1.13941	0.027363	GOTERM_MF_FAT	GO:0008083~growth factor activity	17	1.13941	0.027363	1378963_AT, 1369587_AT, 1392820_AT, 1367631_AT, 1387316_AT, 1392382_AT, 1389649_AT, 1376425_AT, 1370333_A_AT, 1388011_A_AT, 1373882_AT, 1387172_A_AT, 1368983_AT, 1370336_AT, 1369773_AT, 1369320_AT, 1384829_AT, 1384056_AT, 1369012_AT, 1367682_AT, 1377163_AT, 1371259_AT	842	135	11963	1.78914	1	0.427454	35.5082
GOTERM_BP_FAT	GO:0007169~transmembrane receptor protein tyrosine kinase signaling pathway	21	1.40751	0.0688267	GOTERM_BP_FAT	GO:0007169~transmembrane receptor protein tyrosine kinase signaling pathway	21	1.40751	0.0688267	1369587_AT, 1371179_A_AT, 1369771_AT, 1370333_A_AT, 1371947_AT, 1396914_AT, 1388168_A_AT, 1370197_A_AT, 1370830_AT, 1368110_A_AT, 1371517_AT, 1384829_AT, 1375604_AT, 1384056_AT, 1392820_AT, 1367631_AT, 1372728_AT, 1373399_AT, 1367800_AT, 1387377_A_AT, 1373882_AT, 1373829_AT, 1384292_AT, 1368983_AT, 1370630_A_AT, 1368972_AT, 1371259_AT	876	194	12092	1.49421	1	0.572639	73.0724
Annotation Cluster 44	Enrichment Score: 1.6258665968620973				Annotation Cluster 44	Enrichment Score: 1.6258665968620973
Category	Term	Count	%	PValue	Category	Term	Count	%	PValue	Genes	List Total	Pop Hits	Pop Total	Fold Enrichment	Bonferroni	Benjamini	FDR
GOTERM_BP_FAT	GO:0030031~cell projection assembly	12	0.80429	0.00650149	GOTERM_BP_FAT	GO:0030031~cell projection assembly	12	0.80429	0.00650149	1368676_AT, 1383417_AT, 1378656_AT, 1375941_AT, 1371185_AT, 1387046_AT, 1390983_AT, 1390639_AT, 1368509_AT, 1388460_AT, 1383240_AT, 1393558_AT, 1370553_AT, 1367969_AT, 1394574_AT, 1388209_AT, 1379708_AT, 1371186_AT	876	65	12092	2.54837	1	0.154282	11.3089
GOTERM_BP_FAT	GO:0009296~flagellum assembly	3	0.201072	0.0451537	GOTERM_BP_FAT	GO:0009296~flagellum assembly	3	0.201072	0.0451537	1383417_AT, 1368509_AT, 1390639_AT	876	5	12092	8.28219	1	0.468097	57.2635
GOTERM_BP_FAT	GO:0043064~flagellum organization	3	0.201072	0.0451537	GOTERM_BP_FAT	GO:0043064~flagellum organization	3	0.201072	0.0451537	1383417_AT, 1368509_AT, 1390639_AT	876	5	12092	8.28219	1	0.468097	57.2635
Annotation Cluster 45	Enrichment Score: 1.583060714798518				Annotation Cluster 45	Enrichment Score: 1.583060714798518
Category	Term	Count	%	PValue	Category	Term	Count	%	PValue	Genes	List Total	Pop Hits	Pop Total	Fold Enrichment	Bonferroni	Benjamini	FDR
GOTERM_BP_FAT	GO:0060271~cilium morphogenesis	7	0.469169	0.00489736	GOTERM_BP_FAT	GO:0060271~cilium morphogenesis	7	0.469169	0.00489736	1368676_AT, 1383417_AT, 1368509_AT, 1378656_AT, 1382932_AT, 1387046_AT, 1384915_AT	876	23	12092	4.20111	1	0.13057	8.63677
GOTERM_BP_FAT	GO:0030031~cell projection assembly	12	0.80429	0.00650149	GOTERM_BP_FAT	GO:0030031~cell projection assembly	12	0.80429	0.00650149	1368676_AT, 1383417_AT, 1378656_AT, 1375941_AT, 1371185_AT, 1387046_AT, 1390983_AT, 1390639_AT, 1368509_AT, 1388460_AT, 1383240_AT, 1393558_AT, 1370553_AT, 1367969_AT, 1394574_AT, 1388209_AT, 1379708_AT, 1371186_AT	876	65	12092	2.54837	1	0.154282	11.3089
GOTERM_CC_FAT	GO:0034464~BBSome	3	0.201072	0.0946141	GOTERM_CC_FAT	GO:0034464~BBSome	3	0.201072	0.0946141	1383417_AT, 1368509_AT, 1378656_AT	824	7	10776	5.60472	1	0.416255	75.9235
GOTERM_BP_FAT	GO:0042384~cilium assembly	4	0.268097	0.154464	GOTERM_BP_FAT	GO:0042384~cilium assembly	4	0.268097	0.154464	1368676_AT, 1383417_AT, 1378656_AT, 1387046_AT	876	19	12092	2.90603	1	0.763918	95.4363
Annotation Cluster 46	Enrichment Score: 1.5437910220575635				Annotation Cluster 46	Enrichment Score: 1.5437910220575635
Category	Term	Count	%	PValue	Category	Term	Count	%	PValue	Genes	List Total	Pop Hits	Pop Total	Fold Enrichment	Bonferroni	Benjamini	FDR
GOTERM_BP_FAT	GO:0030162~regulation of proteolysis	15	1.00536	1.63e-05	GOTERM_BP_FAT	GO:0030162~regulation of proteolysis	15	1.00536	1.62971e-05	1372523_AT, 1367929_AT, 1372254_AT, 1387050_S_AT, 1370862_AT, 1387610_AT, 1367712_AT, 1389362_AT, 1370688_AT, 1386940_AT, 1367794_AT, 1375217_AT, 1368519_AT, 1369225_AT, 1380681_AT, 1384915_AT	876	53	12092	3.90669	0.0577195	0.0029682	0.0299805
GOTERM_BP_FAT	GO:0045861~negative regulation of proteolysis	10	0.670241	0.000103	GOTERM_BP_FAT	GO:0045861~negative regulation of proteolysis	10	0.670241	0.00010267	1367712_AT, 1386940_AT, 1389362_AT, 1367794_AT, 1387050_S_AT, 1372254_AT, 1367929_AT, 1368519_AT, 1369225_AT, 1387610_AT	876	28	12092	4.92988	0.312408	0.0106446	0.188732
GOTERM_MF_FAT	GO:0004866~endopeptidase inhibitor activity	20	1.34048	0.00771202	GOTERM_MF_FAT	GO:0004866~endopeptidase inhibitor activity	20	1.34048	0.00771202	1390765_AT, 1368256_AT, 1377632_AT, 1367768_AT, 1388320_AT, 1368799_AT, 1387050_S_AT, 1372254_AT, 1376258_AT, 1388569_AT, 1381012_AT, 1368000_AT, 1383096_AT, 1367712_AT, 1386940_AT, 1367794_AT, 1368162_AT, 1368519_AT, 1371310_S_AT, 1369225_AT, 1370892_AT	842	148	11963	1.91998	0.999582	0.215842	11.5204
GOTERM_MF_FAT	GO:0030414~peptidase inhibitor activity	20	1.34048	0.0159552	GOTERM_MF_FAT	GO:0030414~peptidase inhibitor activity	20	1.34048	0.0159552	1390765_AT, 1368256_AT, 1377632_AT, 1367768_AT, 1388320_AT, 1368799_AT, 1387050_S_AT, 1372254_AT, 1376258_AT, 1388569_AT, 1381012_AT, 1368000_AT, 1383096_AT, 1367712_AT, 1386940_AT, 1367794_AT, 1368162_AT, 1368519_AT, 1371310_S_AT, 1369225_AT, 1370892_AT	842	159	11963	1.78715	1	0.319457	22.4527
GOTERM_MF_FAT	GO:0004857~enzyme inhibitor activity	27	1.80965	0.0165249	GOTERM_MF_FAT	GO:0004857~enzyme inhibitor activity	27	1.80965	0.0165249	1377632_AT, 1368799_AT, 1387050_S_AT, 1372254_AT, 1376258_AT, 1387610_AT, 1381012_AT, 1383096_AT, 1367712_AT, 1386940_AT, 1372208_AT, 1368162_AT, 1388924_AT, 1369225_AT, 1367566_AT, 1390765_AT, 1368256_AT, 1388454_AT, 1375835_AT, 1367768_AT, 1388320_AT, 1370191_AT, 1388569_AT, 1368000_AT, 1367794_AT, 1368519_AT, 1371310_S_AT, 1370892_AT	842	238	11963	1.61181	1	0.32257	23.1595
GOTERM_BP_FAT	GO:0002683~negative regulation of immune system process	12	0.80429	0.0391208	GOTERM_BP_FAT	GO:0002683~negative regulation of immune system process	12	0.80429	0.0391208	1367566_AT, 1378963_AT, 1392382_AT, 1368547_AT, 1376425_AT, 1367929_AT, 1372254_AT, 1387050_S_AT, 1388011_A_AT, 1369651_AT, 1387610_AT, 1380134_AT, 1387172_A_AT, 1369953_A_AT, 1367794_AT, 1369225_AT	876	84	12092	1.97195	1	0.442702	52.0128
SP_PIR_KEYWORDS	protease inhibitor	10	0.670241	0.0707723	SP_PIR_KEYWORDS	protease inhibitor	10	0.670241	0.0707723	1390765_AT, 1368256_AT, 1383096_AT, 1368799_AT, 1367794_AT, 1387050_S_AT, 1372254_AT, 1368519_AT, 1376258_AT, 1369225_AT	849	55	8979	1.9229	1	0.668186	65.3629
SP_PIR_KEYWORDS	Serine protease inhibitor	7	0.469169	0.107017	SP_PIR_KEYWORDS	Serine protease inhibitor	7	0.469169	0.107017	1390765_AT, 1368256_AT, 1383096_AT, 1367794_AT, 1372254_AT, 1368519_AT, 1376258_AT	849	35	8979	2.11519	1	0.700302	80.5036
UP_SEQ_FEATURE	site:Reactive bond	5	0.335121	0.187452	UP_SEQ_FEATURE	site:Reactive bond	5	0.335121	0.187452	1368256_AT, 1383096_AT, 1372254_AT, 1368519_AT, 1376258_AT	725	23	7317	2.194	1	0.999891	97.057
GOTERM_MF_FAT	GO:0004867~serine-type endopeptidase inhibitor activity	10	0.670241	0.197116	GOTERM_MF_FAT	GO:0004867~serine-type endopeptidase inhibitor activity	10	0.670241	0.197116	1390765_AT, 1368256_AT, 1388569_AT, 1381012_AT, 1388320_AT, 1383096_AT, 1367794_AT, 1372254_AT, 1368519_AT, 1376258_AT, 1371310_S_AT	842	92	11963	1.54433	1	0.865453	96.8912
INTERPRO	IPR000215:Protease inhibitor I4, serpin	6	0.402145	0.201297	INTERPRO	IPR000215:Protease inhibitor I4, serpin	6	0.402145	0.201297	1368256_AT, 1388569_AT, 1381012_AT, 1372254_AT, 1368519_AT, 1376258_AT, 1371310_S_AT	920	35	10240	1.90807	1	0.99035	97.5392
SMART	SM00093:SERPIN	6	0.402145	0.252285	SMART	SM00093:SERPIN	6	0.402145	0.252285	1368256_AT, 1388569_AT, 1381012_AT, 1372254_AT, 1368519_AT, 1376258_AT, 1371310_S_AT	497	35	5083	1.75326	1	0.931519	97.7052
GOTERM_MF_FAT	GO:0002020~protease binding	4	0.268097	0.314299	GOTERM_MF_FAT	GO:0002020~protease binding	4	0.268097	0.314299	1370234_AT, 1387050_S_AT, 1368519_AT, 1369225_AT	842	28	11963	2.02969	1	0.937205	99.7434
PIR_SUPERFAMILY	PIRSF001630:serpin	4	0.268097	0.40997	PIR_SUPERFAMILY	PIRSF001630:serpin	4	0.268097	0.40997	1368256_AT, 1368519_AT, 1376258_AT, 1371310_S_AT	439	23	4368	1.73041	1	1	99.9426
Annotation Cluster 47	Enrichment Score: 1.5271117928017972				Annotation Cluster 47	Enrichment Score: 1.5271117928017972
Category	Term	Count	%	PValue	Category	Term	Count	%	PValue	Genes	List Total	Pop Hits	Pop Total	Fold Enrichment	Bonferroni	Benjamini	FDR
GOTERM_CC_FAT	GO:0043005~neuron projection	50	3.35121	0.00386907	GOTERM_CC_FAT	GO:0043005~neuron projection	50	3.35121	0.00386907	1390707_AT, 1380728_AT, 1367787_AT, 1371618_S_AT, 1379526_AT, 1375032_AT, 1388101_AT, 1387856_AT, 1369977_AT, 1369689_AT, 1387172_A_AT, 1382294_AT, 1382995_AT, 1397218_AT, 1386940_AT, 1383499_AT, 1397744_AT, 1379344_AT, 1396437_AT, 1378963_AT, 1374688_AT, 1368740_AT, 1397809_AT, 1384264_AT, 1368824_AT, 1367574_AT, 1376425_AT, 1368036_AT, 1370862_AT, 1371969_AT, 1374432_AT, 1369621_S_AT, 1368667_A…	824	436	10776	1.49973	0.845646	0.0479819	5.40224
GOTERM_CC_FAT	GO:0030424~axon	24	1.60858	0.0269719	GOTERM_CC_FAT	GO:0030424~axon	24	1.60858	0.0269719	1390707_AT, 1380728_AT, 1369824_AT, 1371618_S_AT, 1379526_AT, 1368254_A_AT, 1388011_A_AT, 1383284_AT, 1369977_AT, 1387172_A_AT, 1382294_AT, 1382995_AT, 1383499_AT, 1397744_AT, 1375393_AT, 1384812_AT, 1378963_AT, 1374688_AT, 1371694_AT, 1397809_AT, 1384264_AT, 1368320_AT, 1392382_AT, 1367574_AT, 1376425_AT, 1374432_AT, 1368344_AT, 1387377_A_AT, 1369621_S_AT, 1368667_AT, 1370444_AT, 1378171_AT, 137…	824	197	10776	1.59322	0.999998	0.186104	32.4101
GOTERM_CC_FAT	GO:0043025~cell soma	29	1.9437	0.0298209	GOTERM_CC_FAT	GO:0043025~cell soma	29	1.9437	0.0298209	1390707_AT, 1390710_X_AT, 1380728_AT, 1394786_AT, 1379526_AT, 1387050_S_AT, 1369898_A_AT, 1375032_AT, 1393933_AT, 1388011_A_AT, 1386269_X_AT, 1387856_AT, 1369977_AT, 1383284_AT, 1387172_A_AT, 1382294_AT, 1377458_AT, 1386940_AT, 1379344_AT, 1396437_AT, 1378849_AT, 1384812_AT, 1369225_AT, 1378963_AT, 1371694_AT, 1374688_AT, 1368740_AT, 1367687_A_AT, 1377457_A_AT, 1368824_AT, 1368320_AT, 1372728_AT,…	824	253	10776	1.49902	1	0.201083	35.1906
GOTERM_CC_FAT	GO:0030425~dendrite	22	1.47453	0.25033	GOTERM_CC_FAT	GO:0030425~dendrite	22	1.47453	0.25033	1390707_AT, 1380728_AT, 1367787_AT, 1375032_AT, 1387856_AT, 1381637_AT, 1369689_AT, 1368110_A_AT, 1393155_AT, 1379344_AT, 1396437_AT, 1374688_AT, 1371694_AT, 1368740_AT, 1397809_AT, 1368824_AT, 1372728_AT, 1370862_AT, 1369651_AT, 1371969_AT, 1387377_A_AT, 1368667_AT, 1387393_AT, 1370444_AT, 1369181_AT, 1368972_AT, 1369138_A_AT	824	234	10776	1.22952	1	0.704239	98.388
Annotation Cluster 48	Enrichment Score: 1.4833601413587514				Annotation Cluster 48	Enrichment Score: 1.4833601413587514
Category	Term	Count	%	PValue	Category	Term	Count	%	PValue	Genes	List Total	Pop Hits	Pop Total	Fold Enrichment	Bonferroni	Benjamini	FDR
GOTERM_BP_FAT	GO:0010827~regulation of glucose transport	9	0.603217	0.00128303	GOTERM_BP_FAT	GO:0010827~regulation of glucose transport	9	0.603217	0.00128303	1370197_A_AT, 1395146_AT, 1371517_AT, 1369771_AT, 1370047_AT, 1375217_AT, 1375604_AT, 1388339_AT, 1371203_AT, 1369898_A_AT, 1396914_AT, 1373047_AT	876	31	12092	4.00751	0.990753	0.051263	2.33446
GOTERM_BP_FAT	GO:0046324~regulation of glucose import	8	0.536193	0.00386646	GOTERM_BP_FAT	GO:0046324~regulation of glucose import	8	0.536193	0.00386647	1370197_A_AT, 1395146_AT, 1371517_AT, 1369771_AT, 1370047_AT, 1375217_AT, 1375604_AT, 1388339_AT, 1371203_AT, 1396914_AT, 1373047_AT	876	29	12092	3.8079	0.999999	0.110232	6.87954
GOTERM_BP_FAT	GO:0010828~positive regulation of glucose transport	6	0.402145	0.0220974	GOTERM_BP_FAT	GO:0010828~positive regulation of glucose transport	6	0.402145	0.0220974	1370197_A_AT, 1395146_AT, 1369771_AT, 1375217_AT, 1371203_AT, 1369898_A_AT, 1373047_AT	876	23	12092	3.60095	1	0.333389	33.7096
GOTERM_BP_FAT	GO:0046627~negative regulation of insulin receptor signaling pathway	5	0.335121	0.0245737	GOTERM_BP_FAT	GO:0046627~negative regulation of insulin receptor signaling pathway	5	0.335121	0.0245737	1370197_A_AT, 1371517_AT, 1369771_AT, 1368036_AT, 1370047_AT, 1375604_AT, 1396914_AT	876	16	12092	4.31364	1	0.35227	36.7311
GOTERM_MF_FAT	GO:0005158~insulin receptor binding	6	0.402145	0.0431998	GOTERM_MF_FAT	GO:0005158~insulin receptor binding	6	0.402145	0.0431998	1384292_AT, 1371517_AT, 1370333_A_AT, 1369771_AT, 1368036_AT, 1370047_AT, 1375604_AT, 1396914_AT	842	28	11963	3.04454	1	0.505628	50.2505
GOTERM_BP_FAT	GO:0009968~negative regulation of signal transduction	22	1.47453	0.0542379	GOTERM_BP_FAT	GO:0009968~negative regulation of signal transduction	22	1.47453	0.0542379	1390707_AT, 1392068_AT, 1379942_AT, 1370333_A_AT, 1369771_AT, 1387176_AT, 1393954_AT, 1396914_AT, 1377733_AT, 1370197_A_AT, 1386884_AT, 1371517_AT, 1386940_AT, 1375604_AT, 1379281_AT, 1367830_A_AT, 1370960_AT, 1387348_AT, 1375854_AT, 1387971_A_AT, 1374688_AT, 1370047_AT, 1368036_AT, 1369651_AT, 1387835_AT, 1388859_AT, 1396152_S_AT, 1387347_AT, 1368132_AT, 1397830_AT, 1383266_AT	876	200	12092	1.5184	1	0.517672	64.1561
GOTERM_BP_FAT	GO:0046626~regulation of insulin receptor signaling pathway	5	0.335121	0.0607529	GOTERM_BP_FAT	GO:0046626~regulation of insulin receptor signaling pathway	5	0.335121	0.0607529	1370197_A_AT, 1371517_AT, 1369771_AT, 1368036_AT, 1370047_AT, 1375604_AT, 1396914_AT	876	21	12092	3.28658	1	0.54668	68.4368
GOTERM_BP_FAT	GO:0046325~negative regulation of glucose import	3	0.201072	0.064532	GOTERM_BP_FAT	GO:0046325~negative regulation of glucose import	3	0.201072	0.064532	1371517_AT, 1370047_AT, 1375604_AT, 1388339_AT, 1396914_AT	876	6	12092	6.90183	1	0.560507	70.6933
GOTERM_BP_FAT	GO:0046326~positive regulation of glucose import	5	0.335121	0.0701739	GOTERM_BP_FAT	GO:0046326~positive regulation of glucose import	5	0.335121	0.0701739	1370197_A_AT, 1395146_AT, 1369771_AT, 1375217_AT, 1371203_AT, 1373047_AT	876	22	12092	3.13719	1	0.5764	73.7802
GOTERM_BP_FAT	GO:0010829~negative regulation of glucose transport	3	0.201072	0.0861061	GOTERM_BP_FAT	GO:0010829~negative regulation of glucose transport	3	0.201072	0.0861061	1371517_AT, 1370047_AT, 1375604_AT, 1388339_AT, 1396914_AT	876	7	12092	5.91585	1	0.624878	80.9222
GOTERM_BP_FAT	GO:0032869~cellular response to insulin stimulus	8	0.536193	0.322358	GOTERM_BP_FAT	GO:0032869~cellular response to insulin stimulus	8	0.536193	0.322358	1370197_A_AT, 1387377_A_AT, 1368669_AT, 1373399_AT, 1369771_AT, 1370047_AT, 1371203_AT, 1367802_AT, 1373047_AT	876	77	12092	1.43415	1	0.927838	99.9223
Annotation Cluster 49	Enrichment Score: 1.4743485173150745				Annotation Cluster 49	Enrichment Score: 1.4743485173150745
Category	Term	Count	%	PValue	Category	Term	Count	%	PValue	Genes	List Total	Pop Hits	Pop Total	Fold Enrichment	Bonferroni	Benjamini	FDR
GOTERM_BP_FAT	GO:0042063~gliogenesis	15	1.00536	0.000745	GOTERM_BP_FAT	GO:0042063~gliogenesis	15	1.00536	0.000745216	1378963_AT, 1387893_AT, 1393376_AT, 1375757_AT, 1392382_AT, 1376425_AT, 1378225_AT, 1370333_A_AT, 1387277_AT, 1381303_AT, 1371947_AT, 1388011_A_AT, 1381489_AT, 1370830_AT, 1376263_AT, 1387172_A_AT, 1374954_AT, 1367860_A_AT, 1387306_A_AT, 1371414_AT, 1368679_A_AT, 1368105_AT	876	74	12092	2.79804	0.934096	0.0334232	1.36226
GOTERM_BP_FAT	GO:0010001~glial cell differentiation	11	0.737265	0.00916028	GOTERM_BP_FAT	GO:0010001~glial cell differentiation	11	0.737265	0.00916028	1387893_AT, 1393376_AT, 1387277_AT, 1370333_A_AT, 1381303_AT, 1381489_AT, 1370830_AT, 1376263_AT, 1374954_AT, 1387306_A_AT, 1371414_AT, 1368679_A_AT, 1368105_AT	876	59	12092	2.57356	1	0.191418	15.5757
GOTERM_BP_FAT	GO:0014003~oligodendrocyte development	4	0.268097	0.137034	GOTERM_BP_FAT	GO:0014003~oligodendrocyte development	4	0.268097	0.137034	1374954_AT, 1387277_AT, 1381303_AT, 1371414_AT, 1368679_A_AT	876	18	12092	3.06748	1	0.739227	93.3571
GOTERM_BP_FAT	GO:0021782~glial cell development	5	0.335121	0.168451	GOTERM_BP_FAT	GO:0021782~glial cell development	5	0.335121	0.168451	1370830_AT, 1374954_AT, 1387277_AT, 1381303_AT, 1371414_AT, 1368679_A_AT	876	30	12092	2.30061	1	0.790901	96.6424
GOTERM_BP_FAT	GO:0048709~oligodendrocyte differentiation	4	0.268097	0.269628	GOTERM_BP_FAT	GO:0048709~oligodendrocyte differentiation	4	0.268097	0.269628	1374954_AT, 1387277_AT, 1381303_AT, 1371414_AT, 1368679_A_AT	876	25	12092	2.20858	1	0.890601	99.6914
Annotation Cluster 50	Enrichment Score: 1.4548728189045095				Annotation Cluster 50	Enrichment Score: 1.4548728189045095
Category	Term	Count	%	PValue	Category	Term	Count	%	PValue	Genes	List Total	Pop Hits	Pop Total	Fold Enrichment	Bonferroni	Benjamini	FDR
INTERPRO	IPR001715:Calponin-like actin-binding	8	0.536193	0.0177824	INTERPRO	IPR001715:Calponin-like actin-binding	8	0.536193	0.0177824	1387856_AT, 1374810_AT, 1370792_AT, 1390127_AT, 1373503_AT, 1373397_AT, 1396437_AT, 1371139_AT, 1369335_AT, 1389654_AT	920	31	10240	2.87237	1	0.898744	25.6015
SMART	SM00033:CH	8	0.536193	0.0267431	SMART	SM00033:CH	8	0.536193	0.0267431	1387856_AT, 1374810_AT, 1370792_AT, 1390127_AT, 1373503_AT, 1373397_AT, 1396437_AT, 1371139_AT, 1369335_AT, 1389654_AT	497	31	5083	2.63932	0.998829	0.965777	29.6668
UP_SEQ_FEATURE	domain:CH	5	0.335121	0.0328725	UP_SEQ_FEATURE	domain:CH	5	0.335121	0.0328725	1387856_AT, 1374810_AT, 1370792_AT, 1390127_AT, 1373397_AT, 1396437_AT, 1369335_AT	725	13	7317	3.8817	1	0.982005	43.3185
SP_PIR_KEYWORDS	actin binding	4	0.268097	0.0969335	SP_PIR_KEYWORDS	actin binding	4	0.268097	0.0969335	1387856_AT, 1374810_AT, 1386931_AT, 1396437_AT, 1371139_AT	849	12	8979	3.52532	1	0.693983	77.0705
Annotation Cluster 51	Enrichment Score: 1.4515035774049525				Annotation Cluster 51	Enrichment Score: 1.4515035774049525
Category	Term	Count	%	PValue	Category	Term	Count	%	PValue	Genes	List Total	Pop Hits	Pop Total	Fold Enrichment	Bonferroni	Benjamini	FDR
GOTERM_BP_FAT	GO:0044057~regulation of system process	41	2.74799	0.000448	GOTERM_BP_FAT	GO:0044057~regulation of system process	41	2.74799	0.000447712	1386023_AT, 1391434_AT, 1385590_AT, 1370197_A_AT, 1370830_AT, 1387259_AT, 1387172_A_AT, 1386931_AT, 1397744_AT, 1387983_AT, 1368592_AT, 1378963_AT, 1368976_AT, 1392426_X_AT, 1372104_AT, 1376425_AT, 1382616_AT, 1368667_AT, 1368983_AT, 1369640_AT, 1368972_AT, 1375217_AT, 1367721_AT, 1371259_AT, 1377163_AT, 1380962_AT, 1369898_A_AT, 1368254_A_AT, 1388011_A_AT, 1367726_AT, 1369519_AT, 1381637_AT, 139…	876	319	12092	1.77414	0.804778	0.0273087	0.820537
GOTERM_BP_FAT	GO:0060341~regulation of cellular localization	33	2.2118	0.00574852	GOTERM_BP_FAT	GO:0060341~regulation of cellular localization	33	2.2118	0.00574852	1371762_AT, 1398271_AT, 1387176_AT, 1388044_AT, 1368254_A_AT, 1369898_A_AT, 1391434_AT, 1388011_A_AT, 1385590_AT, 1368081_AT, 1369689_AT, 1381637_AT, 1369519_AT, 1387172_A_AT, 1368930_AT, 1373575_AT, 1390398_AT, 1368592_AT, 1378963_AT, 1367592_AT, 1368976_AT, 1392382_AT, 1376425_AT, 1380570_AT, 1369999_A_AT, 1387835_AT, 1370444_AT, 1368972_AT, 1372750_AT, 1375217_AT, 1367916_AT, 1387843_AT, 13683…	876	277	12092	1.64448	1	0.145252	10.0639
GOTERM_BP_FAT	GO:0051046~regulation of secretion	30	2.01072	0.00591611	GOTERM_BP_FAT	GO:0051046~regulation of secretion	30	2.01072	0.00591611	1371762_AT, 1398271_AT, 1387176_AT, 1388044_AT, 1368254_A_AT, 1391434_AT, 1369898_A_AT, 1388011_A_AT, 1385590_AT, 1381637_AT, 1369519_AT, 1369689_AT, 1387172_A_AT, 1368930_AT, 1373575_AT, 1368592_AT, 1378963_AT, 1368976_AT, 1392382_AT, 1376425_AT, 1372104_AT, 1380570_AT, 1369999_A_AT, 1387835_AT, 1370444_AT, 1368972_AT, 1372750_AT, 1375217_AT, 1367916_AT, 1387843_AT, 1368371_AT, 1368912_AT, 13771…	876	245	12092	1.69024	1	0.148147	10.3424
GOTERM_BP_FAT	GO:0050804~regulation of synaptic transmission	21	1.40751	0.0157676	GOTERM_BP_FAT	GO:0050804~regulation of synaptic transmission	21	1.40751	0.0157676	1368976_AT, 1392426_X_AT, 1372104_AT, 1386023_AT, 1368254_A_AT, 1369898_A_AT, 1391434_AT, 1367800_AT, 1379483_AT, 1370197_A_AT, 1381637_AT, 1370830_AT, 1369519_AT, 1368667_AT, 1370444_AT, 1368110_A_AT, 1393155_AT, 1368972_AT, 1387306_A_AT, 1369415_AT, 1371259_AT, 1369138_A_AT	876	165	12092	1.75683	1	0.267809	25.3543
GOTERM_BP_FAT	GO:0051969~regulation of transmission of nerve impulse	22	1.47453	0.0160313	GOTERM_BP_FAT	GO:0051969~regulation of transmission of nerve impulse	22	1.47453	0.0160313	1368976_AT, 1392426_X_AT, 1372104_AT, 1386023_AT, 1368254_A_AT, 1369898_A_AT, 1391434_AT, 1367800_AT, 1379483_AT, 1370197_A_AT, 1381637_AT, 1370830_AT, 1369519_AT, 1368667_AT, 1387259_AT, 1370444_AT, 1368110_A_AT, 1393155_AT, 1368972_AT, 1387306_A_AT, 1369415_AT, 1371259_AT, 1369138_A_AT	876	176	12092	1.72546	1	0.267972	25.7213
GOTERM_BP_FAT	GO:0031644~regulation of neurological system process	23	1.54155	0.0171517	GOTERM_BP_FAT	GO:0031644~regulation of neurological system process	23	1.54155	0.0171517	1368976_AT, 1392426_X_AT, 1372104_AT, 1386023_AT, 1368254_A_AT, 1369898_A_AT, 1391434_AT, 1367800_AT, 1379483_AT, 1370197_A_AT, 1381637_AT, 1370830_AT, 1369519_AT, 1368667_AT, 1387259_AT, 1370444_AT, 1368110_A_AT, 1393155_AT, 1368972_AT, 1387306_A_AT, 1369415_AT, 1368592_AT, 1371259_AT, 1369138_A_AT	876	188	12092	1.68874	1	0.280147	27.2621
GOTERM_BP_FAT	GO:0048167~regulation of synaptic plasticity	10	0.670241	0.130039	GOTERM_BP_FAT	GO:0048167~regulation of synaptic plasticity	10	0.670241	0.130039	1381637_AT, 1368667_AT, 1368976_AT, 1393155_AT, 1368110_A_AT, 1392426_X_AT, 1387306_A_AT, 1369898_A_AT, 1367800_AT, 1369415_AT, 1379483_AT	876	81	12092	1.70415	1	0.72921	92.2934
GOTERM_BP_FAT	GO:0050806~positive regulation of synaptic transmission	5	0.335121	0.24529	GOTERM_BP_FAT	GO:0050806~positive regulation of synaptic transmission	5	0.335121	0.24529	1370197_A_AT, 1370830_AT, 1368972_AT, 1386023_AT, 1369898_A_AT	876	35	12092	1.97195	1	0.87221	99.436
GOTERM_BP_FAT	GO:0051971~positive regulation of transmission of nerve impulse	5	0.335121	0.311264	GOTERM_BP_FAT	GO:0051971~positive regulation of transmission of nerve impulse	5	0.335121	0.311264	1370197_A_AT, 1370830_AT, 1368972_AT, 1386023_AT, 1369898_A_AT	876	39	12092	1.7697	1	0.921344	99.8952
GOTERM_BP_FAT	GO:0031646~positive regulation of neurological system process	5	0.335121	0.344906	GOTERM_BP_FAT	GO:0031646~positive regulation of neurological system process	5	0.335121	0.344906	1370197_A_AT, 1370830_AT, 1368972_AT, 1386023_AT, 1369898_A_AT	876	41	12092	1.68337	1	0.938595	99.9583
GOTERM_BP_FAT	GO:0048168~regulation of neuronal synaptic plasticity	5	0.335121	0.477797	GOTERM_BP_FAT	GO:0048168~regulation of neuronal synaptic plasticity	5	0.335121	0.477797	1381637_AT, 1393155_AT, 1368110_A_AT, 1387306_A_AT, 1369415_AT, 1379483_AT	876	49	12092	1.40854	1	0.978668	99.9994
Annotation Cluster 52	Enrichment Score: 1.4421886800436763				Annotation Cluster 52	Enrichment Score: 1.4421886800436763
Category	Term	Count	%	PValue	Category	Term	Count	%	PValue	Genes	List Total	Pop Hits	Pop Total	Fold Enrichment	Bonferroni	Benjamini	FDR
GOTERM_CC_FAT	GO:0005886~plasma membrane	249	16.689	2.5e-08	GOTERM_CC_FAT	GO:0005886~plasma membrane	249	16.689	2.50443e-08	1383719_AT, 1394490_AT, 1384044_AT, 1369909_S_AT, 1368799_AT, 1387277_AT, 1368006_AT, 1386913_AT, 1388885_AT, 1372468_AT, 1370830_AT, 1398335_AT, 1382431_AT, 1372422_AT, 1376036_AT, 1379344_AT, 1380765_AT, 1384302_AT, 1372492_AT, 1383880_AT, 1392916_AT, 1368442_AT, 1383509_AT, 1369061_AT, 1367574_AT, 1381518_AT, 1373397_AT, 1382142_AT, 1371222_AT, 1371969_AT, 1373210_AT, 1381557_AT, 1371785_AT, 1…	824	2396	10776	1.35907	1.20713e-05	1.50892e-06	3.58789e-05
GOTERM_CC_FAT	GO:0044459~plasma membrane part	150	10.0536	1.5e-06	GOTERM_CC_FAT	GO:0044459~plasma membrane part	150	10.0536	1.49518e-06	1370891_AT, 1387269_S_AT, 1394490_AT, 1384750_AT, 1384044_AT, 1367902_AT, 1368243_AT, 1379008_AT, 1368799_AT, 1379526_AT, 1368006_AT, 1387277_AT, 1369771_AT, 1386913_AT, 1391434_AT, 1388885_AT, 1370383_S_AT, 1395886_AT, 1393439_A_AT, 1387610_AT, 1382358_AT, 1371071_AT, 1370830_AT, 1370423_AT, 1382294_AT, 1376302_AT, 1382431_AT, 1383499_AT, 1372422_AT, 1379344_AT, 1380765_AT, 1384056_AT, 1384302_A…	824	1358	10776	1.44451	0.00072042	6.00548e-05	0.002142
SP_PIR_KEYWORDS	glycoprotein	212	14.2091	0.0114567	SP_PIR_KEYWORDS	glycoprotein	212	14.2091	0.0114567	1367722_AT, 1367944_AT, 1369909_S_AT, 1370885_AT, 1386023_AT, 1386913_AT, 1396160_AT, 1369773_AT, 1397744_AT, 1380765_AT, 1384302_AT, 1368822_AT, 1378963_AT, 1368442_AT, 1370148_AT, 1383509_AT, 1370220_AT, 1377630_AT, 1381518_AT, 1376652_AT, 1371222_AT, 1372897_AT, 1398994_AT, 1370301_AT, 1367721_AT, 1369086_A_AT, 1369824_AT, 1370850_AT, 1368529_AT, 1383096_AT, 1387434_AT, 1375393_AT, 1388924_AT,…	849	1949	8979	1.15039	0.997228	0.343337	15.3328
UP_SEQ_FEATURE	glycosylation site:N-linked (GlcNAc...)	197	13.2038	0.100414	UP_SEQ_FEATURE	glycosylation site:N-linked (GlcNAc...)	197	13.2038	0.100414	1367722_AT, 1367944_AT, 1369909_S_AT, 1370885_AT, 1386023_AT, 1396160_AT, 1369773_AT, 1397744_AT, 1380765_AT, 1384302_AT, 1368822_AT, 1378963_AT, 1368442_AT, 1370148_AT, 1383509_AT, 1370220_AT, 1377630_AT, 1381518_AT, 1376652_AT, 1371222_AT, 1372897_AT, 1398994_AT, 1370301_AT, 1369086_A_AT, 1369824_AT, 1370850_AT, 1387434_AT, 1375393_AT, 1388924_AT, 1373787_AT, 1379281_AT, 1384112_AT, 1376767_AT,…	725	1831	7317	1.08586	1	0.99935	83.4266
UP_SEQ_FEATURE	topological domain:Extracellular	118	7.90885	0.511317	UP_SEQ_FEATURE	topological domain:Extracellular	118	7.90885	0.511317	1369909_S_AT, 1374296_AT, 1368243_AT, 1386913_AT, 1376709_AT, 1385590_AT, 1393439_A_AT, 1387610_AT, 1382358_AT, 1396160_AT, 1370609_A_AT, 1382294_AT, 1370367_AT, 1382995_AT, 1383499_AT, 1372422_AT, 1380765_AT, 1368735_A_AT, 1387389_AT, 1384302_AT, 1387145_AT, 1383509_AT, 1393845_A_AT, 1378225_AT, 1398387_AT, 1377630_AT, 1381518_AT, 1368610_AT, 1371222_AT, 1372455_AT, 1367986_AT, 1368981_AT, 13677…	725	1181	7317	1.00839	1	1	99.9995
SP_PIR_KEYWORDS	cell membrane	97	6.50134	0.587718	SP_PIR_KEYWORDS	cell membrane	97	6.50134	0.587718	1370891_AT, 1387269_S_AT, 1367902_AT, 1369909_S_AT, 1379526_AT, 1387277_AT, 1386913_AT, 1391434_AT, 1385590_AT, 1372468_AT, 1370609_A_AT, 1372422_AT, 1376036_AT, 1368735_A_AT, 1380765_AT, 1372492_AT, 1387145_AT, 1383509_AT, 1371222_AT, 1372455_AT, 1384680_AT, 1398500_AT, 1370894_AT, 1395166_AT, 1380962_AT, 1374620_AT, 1369527_AT, 1373678_AT, 1368547_AT, 1368948_AT, 1392939_AT, 1384442_AT, 1376546…	849	1033	8979	0.993097	1	0.970907	99.9997
SP_PIR_KEYWORDS	membrane	285	19.1019	0.668983	SP_PIR_KEYWORDS	membrane	285	19.1019	0.668983	1367944_AT, 1369909_S_AT, 1387277_AT, 1386913_AT, 1376709_AT, 1372468_AT, 1396160_AT, 1368930_AT, 1389491_AT, 1376036_AT, 1372422_AT, 1397744_AT, 1379344_AT, 1389467_AT, 1380765_AT, 1384302_AT, 1372492_AT, 1370399_AT, 1383509_AT, 1378225_AT, 1377630_AT, 1368248_AT, 1381518_AT, 1371222_AT, 1372897_AT, 1372455_AT, 1368097_A_AT, 1398994_AT, 1375621_AT, 1388253_AT, 1370301_AT, 1367721_AT, 1368860_AT,…	849	3063	8979	0.984052	1	0.981287	100
UP_SEQ_FEATURE	topological domain:Cytoplasmic	144	9.65147	0.764651	UP_SEQ_FEATURE	topological domain:Cytoplasmic	144	9.65147	0.764651	1367944_AT, 1368243_AT, 1369909_S_AT, 1374296_AT, 1386913_AT, 1376709_AT, 1385590_AT, 1393439_A_AT, 1387610_AT, 1382358_AT, 1396160_AT, 1370609_A_AT, 1382294_AT, 1370367_AT, 1382995_AT, 1383499_AT, 1372422_AT, 1397744_AT, 1380765_AT, 1368735_A_AT, 1387389_AT, 1384302_AT, 1387145_AT, 1367687_A_AT, 1383509_AT, 1368177_AT, 1388153_AT, 1393845_A_AT, 1378225_AT, 1398387_AT, 1377630_AT, 1381518_AT, 136…	725	1516	7317	0.958646	1	1	100
SP_PIR_KEYWORDS	transmembrane	225	15.0804	0.801952	SP_PIR_KEYWORDS	transmembrane	225	15.0804	0.801952	1367944_AT, 1369909_S_AT, 1368006_AT, 1386913_AT, 1376709_AT, 1396160_AT, 1372468_AT, 1368930_AT, 1389491_AT, 1372422_AT, 1397744_AT, 1376036_AT, 1379344_AT, 1387833_AT, 1389467_AT, 1380765_AT, 1384302_AT, 1372492_AT, 1383509_AT, 1378225_AT, 1377630_AT, 1368248_AT, 1381518_AT, 1371222_AT, 1372455_AT, 1368097_A_AT, 1398994_AT, 1375621_AT, 1371785_AT, 1388253_AT, 1367721_AT, 1397013_AT, 1369086_A_A…	849	2478	8979	0.960288	1	0.993361	100
UP_SEQ_FEATURE	transmembrane region	192	12.8686	0.93023	UP_SEQ_FEATURE	transmembrane region	192	12.8686	0.93023	1367944_AT, 1369909_S_AT, 1386913_AT, 1376709_AT, 1396160_AT, 1368930_AT, 1389491_AT, 1372422_AT, 1397744_AT, 1376036_AT, 1389467_AT, 1380765_AT, 1384302_AT, 1383509_AT, 1378225_AT, 1368248_AT, 1377630_AT, 1381518_AT, 1371222_AT, 1372455_AT, 1368097_A_AT, 1398994_AT, 1375621_AT, 1388253_AT, 1367721_AT, 1397013_AT, 1369086_A_AT, 1369824_AT, 1370850_AT, 1368207_AT, 1373678_AT, 1383129_AT, 1380123_A…	725	2097	7317	0.924055	1	1	100
GOTERM_CC_FAT	GO:0031224~intrinsic to membrane	269	18.0295	1	GOTERM_CC_FAT	GO:0031224~intrinsic to membrane	269	18.0295	1	1394490_AT, 1384044_AT, 1367944_AT, 1369909_S_AT, 1387277_AT, 1368006_AT, 1386913_AT, 1388885_AT, 1376709_AT, 1372468_AT, 1396160_AT, 1370830_AT, 1368930_AT, 1389491_AT, 1382431_AT, 1372422_AT, 1397744_AT, 1376036_AT, 1379344_AT, 1387833_AT, 1389467_AT, 1380765_AT, 1384302_AT, 1372492_AT, 1383880_AT, 1377457_A_AT, 1383509_AT, 1378225_AT, 1377630_AT, 1368248_AT, 1381518_AT, 1382142_AT, 1371222_AT,…	824	4467	10776	0.787529	1	1	100
GOTERM_CC_FAT	GO:0016021~integral to membrane	257	17.2252	1	GOTERM_CC_FAT	GO:0016021~integral to membrane	257	17.2252	1	1394490_AT, 1384044_AT, 1367944_AT, 1369909_S_AT, 1387277_AT, 1368006_AT, 1386913_AT, 1388885_AT, 1376709_AT, 1372468_AT, 1396160_AT, 1370830_AT, 1368930_AT, 1389491_AT, 1382431_AT, 1372422_AT, 1397744_AT, 1376036_AT, 1379344_AT, 1387833_AT, 1389467_AT, 1380765_AT, 1384302_AT, 1372492_AT, 1383880_AT, 1377457_A_AT, 1383509_AT, 1378225_AT, 1377630_AT, 1368248_AT, 1381518_AT, 1382142_AT, 1371222_AT,…	824	4336	10776	0.775129	1	1	100
Annotation Cluster 53	Enrichment Score: 1.440498295992605				Annotation Cluster 53	Enrichment Score: 1.440498295992605
Category	Term	Count	%	PValue	Category	Term	Count	%	PValue	Genes	List Total	Pop Hits	Pop Total	Fold Enrichment	Bonferroni	Benjamini	FDR
GOTERM_BP_FAT	GO:0051302~regulation of cell division	9	0.603217	0.00507131	GOTERM_BP_FAT	GO:0051302~regulation of cell division	9	0.603217	0.00507131	1378963_AT, 1392820_AT, 1392382_AT, 1376425_AT, 1387772_AT, 1375977_AT, 1388011_A_AT, 1375943_AT, 1373882_AT, 1387172_A_AT, 1396168_AT, 1367682_AT, 1368592_AT	876	38	12092	3.26929	1	0.133919	8.93017
SP_PIR_KEYWORDS	mitogen	8	0.536193	0.016045	SP_PIR_KEYWORDS	mitogen	8	0.536193	0.016045	1378963_AT, 1373882_AT, 1392820_AT, 1387172_A_AT, 1396168_AT, 1392382_AT, 1367712_AT, 1386940_AT, 1376425_AT, 1388011_A_AT, 1368592_AT, 1367682_AT	849	29	8979	2.91751	0.999743	0.368206	20.8354
GOTERM_BP_FAT	GO:0051781~positive regulation of cell division	6	0.402145	0.0618466	GOTERM_BP_FAT	GO:0051781~positive regulation of cell division	6	0.402145	0.0618466	1378963_AT, 1373882_AT, 1392820_AT, 1387172_A_AT, 1396168_AT, 1392382_AT, 1376425_AT, 1388011_A_AT, 1368592_AT, 1367682_AT	876	30	12092	2.76073	1	0.549585	69.1062
SP_PIR_KEYWORDS	growth factor	12	0.80429	0.343741	SP_PIR_KEYWORDS	growth factor	12	0.80429	0.343741	1378963_AT, 1392820_AT, 1387316_AT, 1392382_AT, 1376425_AT, 1370333_A_AT, 1388011_A_AT, 1373882_AT, 1368983_AT, 1387172_A_AT, 1369320_AT, 1369773_AT, 1369012_AT, 1367682_AT, 1371259_AT, 1377163_AT	849	100	8979	1.26912	1	0.90607	99.7721
Annotation Cluster 54	Enrichment Score: 1.4382724442894241				Annotation Cluster 54	Enrichment Score: 1.4382724442894241
Category	Term	Count	%	PValue	Category	Term	Count	%	PValue	Genes	List Total	Pop Hits	Pop Total	Fold Enrichment	Bonferroni	Benjamini	FDR
GOTERM_BP_FAT	GO:0010675~regulation of cellular carbohydrate metabolic process	12	0.80429	0.000505	GOTERM_BP_FAT	GO:0010675~regulation of cellular carbohydrate metabolic process	12	0.80429	0.000504966	1390990_AT, 1369794_A_AT, 1370089_AT, 1375835_AT, 1370333_A_AT, 1369771_AT, 1388044_AT, 1370047_AT, 1384262_AT, 1375217_AT, 1367916_AT, 1386953_AT	876	48	12092	3.45091	0.841592	0.0292818	0.925009
GOTERM_BP_FAT	GO:0006109~regulation of carbohydrate metabolic process	12	0.80429	0.000731	GOTERM_BP_FAT	GO:0006109~regulation of carbohydrate metabolic process	12	0.80429	0.000730894	1390990_AT, 1369794_A_AT, 1370089_AT, 1375835_AT, 1370333_A_AT, 1369771_AT, 1388044_AT, 1370047_AT, 1384262_AT, 1375217_AT, 1367916_AT, 1386953_AT	876	50	12092	3.31288	0.930559	0.0340469	1.33624
GOTERM_BP_FAT	GO:0010906~regulation of glucose metabolic process	10	0.670241	0.00314403	GOTERM_BP_FAT	GO:0010906~regulation of glucose metabolic process	10	0.670241	0.00314403	1390990_AT, 1369794_A_AT, 1370089_AT, 1375835_AT, 1370333_A_AT, 1369771_AT, 1388044_AT, 1370047_AT, 1384262_AT, 1386953_AT	876	43	12092	3.21015	0.99999	0.0958567	5.62911
GOTERM_BP_FAT	GO:0031329~regulation of cellular catabolic process	12	0.80429	0.00914598	GOTERM_BP_FAT	GO:0031329~regulation of cellular catabolic process	12	0.80429	0.00914598	1390990_AT, 1375835_AT, 1372523_AT, 1369771_AT, 1370333_A_AT, 1384262_AT, 1370862_AT, 1369794_A_AT, 1389362_AT, 1367712_AT, 1370688_AT, 1386953_AT, 1380681_AT	876	68	12092	2.43594	1	0.19224	15.5533
SP_PIR_KEYWORDS	multifunctional enzyme	9	0.603217	0.0199421	SP_PIR_KEYWORDS	multifunctional enzyme	9	0.603217	0.0199421	1369794_A_AT, 1367687_A_AT, 1368283_AT, 1388526_AT, 1367905_AT, 1388044_AT, 1370047_AT, 1375217_AT, 1367969_AT, 1394574_AT	849	37	8979	2.57253	0.999966	0.418274	25.2457
GOTERM_BP_FAT	GO:0043467~regulation of generation of precursor metabolites and energy	7	0.469169	0.0252602	GOTERM_BP_FAT	GO:0043467~regulation of generation of precursor metabolites and energy	7	0.469169	0.0252602	1390990_AT, 1369794_A_AT, 1375835_AT, 1370333_A_AT, 1369771_AT, 1370047_AT, 1384262_AT	876	32	12092	3.01955	1	0.357467	37.5453
GOTERM_BP_FAT	GO:0043255~regulation of carbohydrate biosynthetic process	6	0.402145	0.0777453	GOTERM_BP_FAT	GO:0043255~regulation of carbohydrate biosynthetic process	6	0.402145	0.0777453	1390990_AT, 1370089_AT, 1369771_AT, 1370047_AT, 1384262_AT, 1367916_AT	876	32	12092	2.58818	1	0.602534	77.4422
GOTERM_BP_FAT	GO:0010962~regulation of glucan biosynthetic process	4	0.268097	0.154464	GOTERM_BP_FAT	GO:0010962~regulation of glucan biosynthetic process	4	0.268097	0.154464	1390990_AT, 1369771_AT, 1370047_AT, 1384262_AT	876	19	12092	2.90603	1	0.763918	95.4363
GOTERM_BP_FAT	GO:0032885~regulation of polysaccharide biosynthetic process	4	0.268097	0.154464	GOTERM_BP_FAT	GO:0032885~regulation of polysaccharide biosynthetic process	4	0.268097	0.154464	1390990_AT, 1369771_AT, 1370047_AT, 1384262_AT	876	19	12092	2.90603	1	0.763918	95.4363
GOTERM_BP_FAT	GO:0005979~regulation of glycogen biosynthetic process	4	0.268097	0.154464	GOTERM_BP_FAT	GO:0005979~regulation of glycogen biosynthetic process	4	0.268097	0.154464	1390990_AT, 1369771_AT, 1370047_AT, 1384262_AT	876	19	12092	2.90603	1	0.763918	95.4363
GOTERM_BP_FAT	GO:0032881~regulation of polysaccharide metabolic process	4	0.268097	0.210271	GOTERM_BP_FAT	GO:0032881~regulation of polysaccharide metabolic process	4	0.268097	0.210271	1390990_AT, 1369771_AT, 1370047_AT, 1384262_AT	876	22	12092	2.50976	1	0.841824	98.7007
GOTERM_BP_FAT	GO:0045913~positive regulation of carbohydrate metabolic process	4	0.268097	0.229768	GOTERM_BP_FAT	GO:0045913~positive regulation of carbohydrate metabolic process	4	0.268097	0.229768	1370089_AT, 1370333_A_AT, 1369771_AT, 1367916_AT	876	23	12092	2.40064	1	0.857947	99.1797
GOTERM_BP_FAT	GO:0010676~positive regulation of cellular carbohydrate metabolic process	4	0.268097	0.229768	GOTERM_BP_FAT	GO:0010676~positive regulation of cellular carbohydrate metabolic process	4	0.268097	0.229768	1370089_AT, 1370333_A_AT, 1369771_AT, 1367916_AT	876	23	12092	2.40064	1	0.857947	99.1797
GOTERM_BP_FAT	GO:0010907~positive regulation of glucose metabolic process	3	0.201072	0.430164	GOTERM_BP_FAT	GO:0010907~positive regulation of glucose metabolic process	3	0.201072	0.430164	1370089_AT, 1370333_A_AT, 1369771_AT	876	20	12092	2.07055	1	0.968012	99.9968
Annotation Cluster 55	Enrichment Score: 1.4307444235798292				Annotation Cluster 55	Enrichment Score: 1.4307444235798292
Category	Term	Count	%	PValue	Category	Term	Count	%	PValue	Genes	List Total	Pop Hits	Pop Total	Fold Enrichment	Bonferroni	Benjamini	FDR
GOTERM_CC_FAT	GO:0000775~chromosome, centromeric region	15	1.00536	0.00211904	GOTERM_CC_FAT	GO:0000775~chromosome, centromeric region	15	1.00536	0.00211903	1393487_AT, 1380482_AT, 1380837_AT, 1389668_AT, 1383323_AT, 1368799_AT, 1376951_AT, 1374775_AT, 1383926_AT, 1373026_AT, 1368260_AT, 1378983_AT, 1383975_AT, 1371928_AT, 1398602_AT, 1393451_AT, 1380678_AT, 1391317_AT, 1397539_AT, 1378028_AT	824	78	10776	2.51494	0.64029	0.0314468	2.99327
GOTERM_CC_FAT	GO:0000779~condensed chromosome, centromeric region	9	0.603217	0.00698851	GOTERM_CC_FAT	GO:0000779~condensed chromosome, centromeric region	9	0.603217	0.00698851	1393487_AT, 1380482_AT, 1380837_AT, 1383323_AT, 1389668_AT, 1393451_AT, 1380678_AT, 1391317_AT, 1383926_AT, 1368260_AT, 1383975_AT, 1378983_AT	824	38	10776	3.09734	0.965962	0.0773294	9.55878
GOTERM_CC_FAT	GO:0000777~condensed chromosome kinetochore	8	0.536193	0.00767373	GOTERM_CC_FAT	GO:0000777~condensed chromosome kinetochore	8	0.536193	0.00767373	1393487_AT, 1380482_AT, 1380837_AT, 1383323_AT, 1389668_AT, 1393451_AT, 1380678_AT, 1391317_AT, 1383926_AT, 1383975_AT, 1378983_AT	824	31	10776	3.37488	0.975596	0.0791989	10.4488
GOTERM_CC_FAT	GO:0000776~kinetochore	10	0.670241	0.00950443	GOTERM_CC_FAT	GO:0000776~kinetochore	10	0.670241	0.00950443	1393487_AT, 1380482_AT, 1389668_AT, 1383323_AT, 1380837_AT, 1376951_AT, 1383926_AT, 1373026_AT, 1378983_AT, 1383975_AT, 1398602_AT, 1380678_AT, 1393451_AT, 1391317_AT, 1378028_AT	824	48	10776	2.72451	0.989979	0.0932941	12.7867
GOTERM_CC_FAT	GO:0000793~condensed chromosome	15	1.00536	0.0106336	GOTERM_CC_FAT	GO:0000793~condensed chromosome	15	1.00536	0.0106336	1388650_AT, 1393487_AT, 1376785_AT, 1380482_AT, 1380837_AT, 1389668_AT, 1383323_AT, 1383578_AT, 1374775_AT, 1383926_AT, 1368260_AT, 1378983_AT, 1383975_AT, 1393451_AT, 1380678_AT, 1381958_AT, 1391317_AT, 1397539_AT, 1387614_AT	824	93	10776	2.1093	0.994217	0.0979239	14.2002
GOTERM_BP_FAT	GO:0007059~chromosome segregation	10	0.670241	0.0129497	GOTERM_BP_FAT	GO:0007059~chromosome segregation	10	0.670241	0.0129497	1388650_AT, 1376785_AT, 1389668_AT, 1380837_AT, 1368799_AT, 1376951_AT, 1376084_A_AT, 1398602_AT, 1391317_AT, 1397539_AT, 1384280_AT, 1387614_AT, 1378028_AT	876	53	12092	2.60446	1	0.234426	21.3227
GOTERM_CC_FAT	GO:0032133~chromosome passenger complex	3	0.201072	0.0165911	GOTERM_CC_FAT	GO:0032133~chromosome passenger complex	3	0.201072	0.0165911	1368799_AT, 1368260_AT, 1371928_AT	824	3	10776	13.0777	0.999685	0.129802	21.3121
SP_PIR_KEYWORDS	centromere	5	0.335121	0.0366559	SP_PIR_KEYWORDS	centromere	5	0.335121	0.0366559	1380482_AT, 1393451_AT, 1380678_AT, 1368799_AT, 1368260_AT, 1371928_AT, 1383975_AT, 1378983_AT	849	14	8979	3.77713	1	0.50677	41.6915
SP_PIR_KEYWORDS	mitosis	11	0.737265	0.0895317	SP_PIR_KEYWORDS	mitosis	11	0.737265	0.0895317	1374449_AT, 1389506_X_AT, 1370346_AT, 1389668_AT, 1370792_AT, 1368799_AT, 1391317_AT, 1382827_AT, 1373397_AT, 1376185_AT, 1368260_AT, 1371928_AT	849	66	8979	1.76266	1	0.716718	74.201
GOTERM_CC_FAT	GO:0044427~chromosomal part	27	1.80965	0.330381	GOTERM_CC_FAT	GO:0044427~chromosomal part	27	1.80965	0.330381	1371989_AT, 1393487_AT, 1376785_AT, 1383323_AT, 1383578_AT, 1368799_AT, 1371332_AT, 1391301_AT, 1374404_AT, 1373026_AT, 1371928_AT, 1383975_AT, 1388780_AT, 1372516_AT, 1397539_AT, 1367830_A_AT, 1379529_AT, 1387614_AT, 1380482_AT, 1380837_AT, 1389668_AT, 1376951_AT, 1388962_AT, 1374775_AT, 1383926_AT, 1368260_AT, 1378983_AT, 1398602_AT, 1393451_AT, 1380678_AT, 1391317_AT, 1390003_AT, 1378028_AT	824	309	10776	1.14271	1	0.786993	99.6803
SP_PIR_KEYWORDS	kinetochore	4	0.268097	0.398568	SP_PIR_KEYWORDS	kinetochore	4	0.268097	0.398568	1380482_AT, 1389668_AT, 1393451_AT, 1380678_AT, 1391317_AT, 1383975_AT, 1378983_AT	849	24	8979	1.76266	1	0.919739	99.9354
GOTERM_CC_FAT	GO:0005694~chromosome	29	1.9437	0.425184	GOTERM_CC_FAT	GO:0005694~chromosome	29	1.9437	0.425184	1371989_AT, 1393487_AT, 1376785_AT, 1383323_AT, 1383578_AT, 1368799_AT, 1371332_AT, 1391301_AT, 1374404_AT, 1373026_AT, 1388780_AT, 1383975_AT, 1371928_AT, 1372516_AT, 1381958_AT, 1397539_AT, 1367830_A_AT, 1379529_AT, 1387614_AT, 1388650_AT, 1380482_AT, 1380837_AT, 1389668_AT, 1376951_AT, 1388962_AT, 1374775_AT, 1383926_AT, 1368260_AT, 1378983_AT, 1398602_AT, 1393451_AT, 1380678_AT, 1391317_AT, 1…	824	350	10776	1.08358	1	0.857451	99.9641
SP_PIR_KEYWORDS	chromosomal protein	7	0.469169	0.554421	SP_PIR_KEYWORDS	chromosomal protein	7	0.469169	0.554421	1393487_AT, 1380482_AT, 1393451_AT, 1380678_AT, 1368799_AT, 1391301_AT, 1368260_AT, 1371928_AT, 1383975_AT, 1378983_AT	849	63	8979	1.17511	1	0.964254	99.9992
Annotation Cluster 56	Enrichment Score: 1.4201621880569475				Annotation Cluster 56	Enrichment Score: 1.4201621880569475
Category	Term	Count	%	PValue	Category	Term	Count	%	PValue	Genes	List Total	Pop Hits	Pop Total	Fold Enrichment	Bonferroni	Benjamini	FDR
GOTERM_BP_FAT	GO:0051050~positive regulation of transport	36	2.41287	2.55e-05	GOTERM_BP_FAT	GO:0051050~positive regulation of transport	36	2.41287	2.54657e-05	1371762_AT, 1368251_AT, 1370333_A_AT, 1369771_AT, 1388044_AT, 1368254_A_AT, 1369898_A_AT, 1371203_AT, 1367802_AT, 1388011_A_AT, 1393038_AT, 1385590_AT, 1373047_AT, 1370197_A_AT, 1369519_AT, 1387172_A_AT, 1368930_AT, 1373575_AT, 1390398_AT, 1368592_AT, 1378963_AT, 1371050_AT, 1368442_AT, 1376024_AT, 1368976_AT, 1392382_AT, 1376425_AT, 1370862_AT, 1369651_AT, 1386860_AT, 1389132_AT, 1369999_A_AT, 1…	876	232	12092	2.14195	0.0887154	0.00386335	0.0468435
GOTERM_BP_FAT	GO:0046887~positive regulation of hormone secretion	11	0.737265	0.000966	GOTERM_BP_FAT	GO:0046887~positive regulation of hormone secretion	11	0.737265	0.000965874	1371762_AT, 1369519_AT, 1368976_AT, 1388044_AT, 1375217_AT, 1369898_A_AT, 1385590_AT, 1368912_AT, 1377163_AT, 1370539_AT, 1369999_A_AT	876	44	12092	3.45091	0.970554	0.040162	1.76224
GOTERM_BP_FAT	GO:0051047~positive regulation of secretion	18	1.20643	0.00522216	GOTERM_BP_FAT	GO:0051047~positive regulation of secretion	18	1.20643	0.00522216	1378963_AT, 1371762_AT, 1368976_AT, 1392382_AT, 1376425_AT, 1388044_AT, 1368254_A_AT, 1369898_A_AT, 1388011_A_AT, 1385590_AT, 1369999_A_AT, 1369519_AT, 1387172_A_AT, 1370444_AT, 1368930_AT, 1375217_AT, 1367916_AT, 1373575_AT, 1368592_AT, 1368912_AT, 1370539_AT, 1377163_AT	876	119	12092	2.08795	1	0.135673	9.18387
GOTERM_BP_FAT	GO:0060341~regulation of cellular localization	33	2.2118	0.00574852	GOTERM_BP_FAT	GO:0060341~regulation of cellular localization	33	2.2118	0.00574852	1371762_AT, 1398271_AT, 1387176_AT, 1388044_AT, 1368254_A_AT, 1369898_A_AT, 1391434_AT, 1388011_A_AT, 1385590_AT, 1368081_AT, 1369689_AT, 1381637_AT, 1369519_AT, 1387172_A_AT, 1368930_AT, 1373575_AT, 1390398_AT, 1368592_AT, 1378963_AT, 1367592_AT, 1368976_AT, 1392382_AT, 1376425_AT, 1380570_AT, 1369999_A_AT, 1387835_AT, 1370444_AT, 1368972_AT, 1372750_AT, 1375217_AT, 1367916_AT, 1387843_AT, 13683…	876	277	12092	1.64448	1	0.145252	10.0639
GOTERM_BP_FAT	GO:0051046~regulation of secretion	30	2.01072	0.00591611	GOTERM_BP_FAT	GO:0051046~regulation of secretion	30	2.01072	0.00591611	1371762_AT, 1398271_AT, 1387176_AT, 1388044_AT, 1368254_A_AT, 1391434_AT, 1369898_A_AT, 1388011_A_AT, 1385590_AT, 1381637_AT, 1369519_AT, 1369689_AT, 1387172_A_AT, 1368930_AT, 1373575_AT, 1368592_AT, 1378963_AT, 1368976_AT, 1392382_AT, 1376425_AT, 1372104_AT, 1380570_AT, 1369999_A_AT, 1387835_AT, 1370444_AT, 1368972_AT, 1372750_AT, 1375217_AT, 1367916_AT, 1387843_AT, 1368371_AT, 1368912_AT, 13771…	876	245	12092	1.69024	1	0.148147	10.3424
GOTERM_BP_FAT	GO:0032024~positive regulation of insulin secretion	7	0.469169	0.00927651	GOTERM_BP_FAT	GO:0032024~positive regulation of insulin secretion	7	0.469169	0.00927651	1371762_AT, 1368976_AT, 1388044_AT, 1375217_AT, 1369898_A_AT, 1368912_AT, 1369999_A_AT	876	26	12092	3.71637	1	0.192513	15.7577
GOTERM_BP_FAT	GO:0046883~regulation of hormone secretion	13	0.871314	0.0188981	GOTERM_BP_FAT	GO:0046883~regulation of hormone secretion	13	0.871314	0.0188981	1371762_AT, 1368976_AT, 1388044_AT, 1369898_A_AT, 1385590_AT, 1369999_A_AT, 1369519_AT, 1372750_AT, 1375217_AT, 1387843_AT, 1368371_AT, 1368912_AT, 1370539_AT, 1377163_AT	876	85	12092	2.11115	1	0.300174	29.6038
GOTERM_BP_FAT	GO:0002793~positive regulation of peptide secretion	7	0.469169	0.0252602	GOTERM_BP_FAT	GO:0002793~positive regulation of peptide secretion	7	0.469169	0.0252602	1371762_AT, 1368976_AT, 1388044_AT, 1375217_AT, 1369898_A_AT, 1368912_AT, 1369999_A_AT	876	32	12092	3.01955	1	0.357467	37.5453
GOTERM_BP_FAT	GO:0050796~regulation of insulin secretion	9	0.603217	0.0430058	GOTERM_BP_FAT	GO:0050796~regulation of insulin secretion	9	0.603217	0.0430058	1371762_AT, 1368976_AT, 1388044_AT, 1375217_AT, 1369898_A_AT, 1368371_AT, 1368912_AT, 1377163_AT, 1369999_A_AT	876	55	12092	2.25878	1	0.457765	55.4596
GOTERM_BP_FAT	GO:0009743~response to carbohydrate stimulus	12	0.80429	0.0595465	GOTERM_BP_FAT	GO:0009743~response to carbohydrate stimulus	12	0.80429	0.0595465	1370362_AT, 1368669_AT, 1371369_AT, 1396055_AT, 1387277_AT, 1388044_AT, 1369898_A_AT, 1395886_AT, 1369999_A_AT, 1368667_AT, 1369682_AT, 1368679_A_AT, 1368912_AT	876	90	12092	1.84049	1	0.541757	67.6825
GOTERM_BP_FAT	GO:0002791~regulation of peptide secretion	9	0.603217	0.071554	GOTERM_BP_FAT	GO:0002791~regulation of peptide secretion	9	0.603217	0.071554	1371762_AT, 1368976_AT, 1388044_AT, 1375217_AT, 1369898_A_AT, 1368371_AT, 1368912_AT, 1377163_AT, 1369999_A_AT	876	61	12092	2.0366	1	0.58141	74.4871
SP_PIR_KEYWORDS	cleavage on pair of basic residues	22	1.47453	0.0967537	SP_PIR_KEYWORDS	cleavage on pair of basic residues	22	1.47453	0.0967537	1369898_A_AT, 1388011_A_AT, 1369519_AT, 1387259_AT, 1387172_A_AT, 1369773_AT, 1367860_A_AT, 1372422_AT, 1369012_AT, 1378963_AT, 1367687_A_AT, 1388034_AT, 1386921_AT, 1368442_AT, 1372728_AT, 1392382_AT, 1378225_AT, 1376425_AT, 1367800_AT, 1368034_AT, 1373882_AT, 1370955_AT, 1368000_AT, 1370892_AT, 1391906_AT, 1371259_AT, 1377163_AT, 1368912_AT	849	165	8979	1.41013	1	0.71006	77.0044
GOTERM_BP_FAT	GO:0009749~response to glucose stimulus	9	0.603217	0.147852	GOTERM_BP_FAT	GO:0009749~response to glucose stimulus	9	0.603217	0.147852	1370362_AT, 1368669_AT, 1371369_AT, 1396055_AT, 1388044_AT, 1369898_A_AT, 1369682_AT, 1368912_AT, 1369999_A_AT	876	72	12092	1.72546	1	0.75498	94.7331
GOTERM_BP_FAT	GO:0034284~response to monosaccharide stimulus	9	0.603217	0.182716	GOTERM_BP_FAT	GO:0034284~response to monosaccharide stimulus	9	0.603217	0.182716	1370362_AT, 1368669_AT, 1371369_AT, 1396055_AT, 1388044_AT, 1369898_A_AT, 1369682_AT, 1368912_AT, 1369999_A_AT	876	76	12092	1.63464	1	0.809437	97.5579
GOTERM_BP_FAT	GO:0009746~response to hexose stimulus	9	0.603217	0.182716	GOTERM_BP_FAT	GO:0009746~response to hexose stimulus	9	0.603217	0.182716	1370362_AT, 1368669_AT, 1371369_AT, 1396055_AT, 1388044_AT, 1369898_A_AT, 1369682_AT, 1368912_AT, 1369999_A_AT	876	76	12092	1.63464	1	0.809437	97.5579
GOTERM_BP_FAT	GO:0051051~negative regulation of transport	14	0.938338	0.212897	GOTERM_BP_FAT	GO:0051051~negative regulation of transport	14	0.938338	0.212897	1383880_AT, 1378963_AT, 1386581_AT, 1392382_AT, 1376425_AT, 1372104_AT, 1370047_AT, 1396914_AT, 1388011_A_AT, 1387835_AT, 1369519_AT, 1387172_A_AT, 1371517_AT, 1372750_AT, 1375604_AT, 1388339_AT, 1387843_AT, 1368371_AT, 1368912_AT, 1389507_AT, 1372886_AT, 1377163_AT	876	140	12092	1.38037	1	0.842802	98.7779
GOTERM_BP_FAT	GO:0051048~negative regulation of secretion	7	0.469169	0.448472	GOTERM_BP_FAT	GO:0051048~negative regulation of secretion	7	0.469169	0.448472	1369519_AT, 1372750_AT, 1372104_AT, 1387843_AT, 1368371_AT, 1387835_AT, 1368912_AT, 1377163_AT	876	74	12092	1.30575	1	0.972839	99.9982
GOTERM_BP_FAT	GO:0046888~negative regulation of hormone secretion	4	0.268097	0.488732	GOTERM_BP_FAT	GO:0046888~negative regulation of hormone secretion	4	0.268097	0.488732	1369519_AT, 1372750_AT, 1387843_AT, 1368371_AT, 1377163_AT	876	36	12092	1.53374	1	0.980446	99.9996
GOTERM_MF_FAT	GO:0005179~hormone activity	10	0.670241	0.530245	GOTERM_MF_FAT	GO:0005179~hormone activity	10	0.670241	0.530245	1388034_AT, 1369519_AT, 1374840_AT, 1375984_AT, 1370333_A_AT, 1384781_AT, 1369898_A_AT, 1391906_AT, 1369012_AT, 1369120_A_AT, 1368912_AT, 1377163_AT	842	126	11963	1.12761	1	0.986624	99.9994
SP_PIR_KEYWORDS	hormone	6	0.402145	0.94337	SP_PIR_KEYWORDS	hormone	6	0.402145	0.94337	1388034_AT, 1369898_A_AT, 1391906_AT, 1369012_AT, 1369120_A_AT, 1368912_AT, 1377163_AT	849	92	8979	0.689737	1	0.999439	100
Annotation Cluster 57	Enrichment Score: 1.3925356111387301				Annotation Cluster 57	Enrichment Score: 1.3925356111387301
Category	Term	Count	%	PValue	Category	Term	Count	%	PValue	Genes	List Total	Pop Hits	Pop Total	Fold Enrichment	Bonferroni	Benjamini	FDR
GOTERM_BP_FAT	GO:0030278~regulation of ossification	16	1.07239	0.00054	GOTERM_BP_FAT	GO:0030278~regulation of ossification	16	1.07239	0.000539643	1378963_AT, 1392068_AT, 1385702_AT, 1375757_AT, 1385709_X_AT, 1379942_AT, 1392578_AT, 1392382_AT, 1376425_AT, 1370333_A_AT, 1370047_AT, 1388011_A_AT, 1393439_A_AT, 1394202_X_AT, 1370347_AT, 1387172_A_AT, 1378262_AT, 1387306_A_AT, 1368132_AT, 1387983_AT, 1390398_AT, 1387197_AT, 1394456_AT, 1383266_AT	876	80	12092	2.76073	0.860424	0.0302994	0.988232
GOTERM_BP_FAT	GO:0030500~regulation of bone mineralization	4	0.268097	0.350868	GOTERM_BP_FAT	GO:0030500~regulation of bone mineralization	4	0.268097	0.350868	1394202_X_AT, 1385709_X_AT, 1392578_AT, 1390398_AT, 1393439_A_AT, 1387197_AT	876	29	12092	1.90395	1	0.940993	99.9648
GOTERM_BP_FAT	GO:0070167~regulation of biomineral formation	4	0.268097	0.350868	GOTERM_BP_FAT	GO:0070167~regulation of biomineral formation	4	0.268097	0.350868	1394202_X_AT, 1385709_X_AT, 1392578_AT, 1390398_AT, 1393439_A_AT, 1387197_AT	876	29	12092	1.90395	1	0.940993	99.9648
Annotation Cluster 58	Enrichment Score: 1.3864276477721482				Annotation Cluster 58	Enrichment Score: 1.3864276477721482
Category	Term	Count	%	PValue	Category	Term	Count	%	PValue	Genes	List Total	Pop Hits	Pop Total	Fold Enrichment	Bonferroni	Benjamini	FDR
KEGG_PATHWAY	rno04610:Complement and coagulation cascades	20	1.34048	3.95e-07	KEGG_PATHWAY	rno04610:Complement and coagulation cascades	20	1.34048	3.94878e-07	1387269_S_AT, 1368442_AT, 1373025_AT, 1387893_AT, 1387050_S_AT, 1367929_AT, 1372254_AT, 1370215_AT, 1376652_AT, 1367800_AT, 1374320_AT, 1387610_AT, 1398287_AT, 1389470_AT, 1387675_AT, 1368742_AT, 1368000_AT, 1367794_AT, 1368519_AT, 1369225_AT, 1370892_AT	414	70	5590	3.85783	7.02858e-05	3.51435e-05	0.000485481
GOTERM_BP_FAT	GO:0006954~inflammatory response	33	2.2118	8.74e-05	GOTERM_BP_FAT	GO:0006954~inflammatory response	33	2.2118	8.73958e-05	1373025_AT, 1387893_AT, 1372254_AT, 1387050_S_AT, 1387277_AT, 1392072_AT, 1386913_AT, 1368254_A_AT, 1393038_AT, 1367581_A_AT, 1387868_AT, 1368742_AT, 1369225_AT, 1368592_AT, 1368921_A_AT, 1370148_AT, 1368442_AT, 1387316_AT, 1396208_AT, 1370215_AT, 1376652_AT, 1387835_AT, 1388033_AT, 1392737_AT, 1387952_A_AT, 1389470_AT, 1368683_AT, 1370234_AT, 1368000_AT, 1369953_A_AT, 1371462_AT, 1393182_AT, 136…	876	217	12092	2.09917	0.273004	0.00991409	0.160676
GOTERM_BP_FAT	GO:0002526~acute inflammatory response	18	1.20643	0.000215	GOTERM_BP_FAT	GO:0002526~acute inflammatory response	18	1.20643	0.000214978	1370148_AT, 1368442_AT, 1373025_AT, 1387893_AT, 1387277_AT, 1372254_AT, 1387050_S_AT, 1370215_AT, 1376652_AT, 1393038_AT, 1387835_AT, 1389470_AT, 1387868_AT, 1370234_AT, 1368000_AT, 1367794_AT, 1368679_A_AT, 1370892_AT, 1368592_AT	876	90	12092	2.76073	0.543572	0.0158792	0.394796
GOTERM_BP_FAT	GO:0050778~positive regulation of immune response	23	1.54155	0.000487	GOTERM_BP_FAT	GO:0050778~positive regulation of immune response	23	1.54155	0.000487402	1369587_AT, 1373025_AT, 1387893_AT, 1369103_AT, 1368251_AT, 1370177_AT, 1372254_AT, 1387277_AT, 1388011_A_AT, 1393038_AT, 1368742_AT, 1387868_AT, 1387172_A_AT, 1373575_AT, 1378963_AT, 1389803_AT, 1392382_AT, 1376425_AT, 1370215_AT, 1376652_AT, 1369651_AT, 1389470_AT, 1368000_AT, 1369953_A_AT, 1382531_AT, 1370892_AT, 1368679_A_AT, 1370883_AT	876	141	12092	2.25166	0.831104	0.0287344	0.892969
GOTERM_BP_FAT	GO:0002455~humoral immune response mediated by circulating immunoglobulin	8	0.536193	0.000659	GOTERM_BP_FAT	GO:0002455~humoral immune response mediated by circulating immunoglobulin	8	0.536193	0.000659288	1373025_AT, 1387893_AT, 1385733_AT, 1368000_AT, 1372254_AT, 1370215_AT, 1376652_AT, 1370892_AT	876	22	12092	5.01951	0.909814	0.03242	1.20608
GOTERM_BP_FAT	GO:0002673~regulation of acute inflammatory response	9	0.603217	0.00128303	GOTERM_BP_FAT	GO:0002673~regulation of acute inflammatory response	9	0.603217	0.00128303	1392737_AT, 1387868_AT, 1368000_AT, 1367794_AT, 1372254_AT, 1367929_AT, 1373575_AT, 1393038_AT, 1387610_AT	876	31	12092	4.00751	0.990753	0.051263	2.33446
GOTERM_BP_FAT	GO:0002684~positive regulation of immune system process	31	2.07775	0.00135649	GOTERM_BP_FAT	GO:0002684~positive regulation of immune system process	31	2.07775	0.00135649	1369587_AT, 1373025_AT, 1387893_AT, 1369103_AT, 1368251_AT, 1370177_AT, 1387277_AT, 1367929_AT, 1372254_AT, 1388011_A_AT, 1393038_AT, 1387172_A_AT, 1387868_AT, 1368742_AT, 1369629_AT, 1373575_AT, 1367830_A_AT, 1378963_AT, 1389803_AT, 1369665_A_AT, 1368976_AT, 1392382_AT, 1389092_AT, 1376425_AT, 1388013_AT, 1370215_AT, 1376652_AT, 1369651_AT, 1389470_AT, 1370955_AT, 1368000_AT, 1382531_AT, 1369953…	876	232	12092	1.84445	0.99293	0.0513157	2.46655
GOTERM_BP_FAT	GO:0006959~humoral immune response	11	0.737265	0.00139106	GOTERM_BP_FAT	GO:0006959~humoral immune response	11	0.737265	0.00139106	1389803_AT, 1373025_AT, 1387893_AT, 1389470_AT, 1385733_AT, 1379403_AT, 1368000_AT, 1372254_AT, 1370215_AT, 1376652_AT, 1370892_AT	876	46	12092	3.30087	0.993768	0.0520504	2.52865
GOTERM_BP_FAT	GO:0016064~immunoglobulin mediated immune response	11	0.737265	0.00195712	GOTERM_BP_FAT	GO:0016064~immunoglobulin mediated immune response	11	0.737265	0.00195712	1373025_AT, 1387893_AT, 1385733_AT, 1368000_AT, 1372254_AT, 1373575_AT, 1370215_AT, 1376652_AT, 1370883_AT, 1370892_AT, 1393038_AT	876	48	12092	3.16334	0.999212	0.0696435	3.54021
SP_PIR_KEYWORDS	hydroxylation	10	0.670241	0.00218096	SP_PIR_KEYWORDS	hydroxylation	10	0.670241	0.00218096	1370155_AT, 1369703_AT, 1373025_AT, 1387893_AT, 1395580_AT, 1387315_AT, 1369955_AT, 1398321_A_AT, 1370215_AT, 1376652_AT, 1387460_AT, 1376099_AT, 1398333_AT, 1370927_AT	849	32	8979	3.30499	0.672311	0.10557	3.10451
GOTERM_BP_FAT	GO:0006958~complement activation, classical pathway	7	0.469169	0.00226624	GOTERM_BP_FAT	GO:0006958~complement activation, classical pathway	7	0.469169	0.00226624	1373025_AT, 1387893_AT, 1368000_AT, 1372254_AT, 1370215_AT, 1376652_AT, 1370892_AT	876	20	12092	4.83128	0.999746	0.0764986	4.08842
GOTERM_BP_FAT	GO:0050900~leukocyte migration	12	0.80429	0.00227048	GOTERM_BP_FAT	GO:0050900~leukocyte migration	12	0.80429	0.00227048	1378963_AT, 1369527_AT, 1387316_AT, 1371185_AT, 1392382_AT, 1376425_AT, 1368948_AT, 1388011_A_AT, 1390983_AT, 1388033_AT, 1392737_AT, 1387172_A_AT, 1368742_AT, 1387868_AT, 1383240_AT, 1393558_AT, 1369953_A_AT, 1393182_AT, 1397744_AT, 1373575_AT, 1371186_AT	876	57	12092	2.90603	0.99975	0.0759346	4.09591
GOTERM_BP_FAT	GO:0019724~B cell mediated immunity	11	0.737265	0.00269568	GOTERM_BP_FAT	GO:0019724~B cell mediated immunity	11	0.737265	0.00269568	1373025_AT, 1387893_AT, 1385733_AT, 1368000_AT, 1372254_AT, 1373575_AT, 1370215_AT, 1376652_AT, 1370883_AT, 1370892_AT, 1393038_AT	876	50	12092	3.0368	0.999947	0.0863799	4.84512
GOTERM_BP_FAT	GO:0048584~positive regulation of response to stimulus	30	2.01072	0.00270319	GOTERM_BP_FAT	GO:0048584~positive regulation of response to stimulus	30	2.01072	0.00270319	1369587_AT, 1373025_AT, 1387893_AT, 1369103_AT, 1370177_AT, 1368251_AT, 1369771_AT, 1387277_AT, 1372254_AT, 1388011_A_AT, 1393038_AT, 1387172_A_AT, 1368742_AT, 1387868_AT, 1373575_AT, 1368592_AT, 1378963_AT, 1389803_AT, 1392382_AT, 1376425_AT, 1370215_AT, 1376652_AT, 1369651_AT, 1369071_AT, 1392737_AT, 1389470_AT, 1370955_AT, 1368000_AT, 1382531_AT, 1369953_A_AT, 1378262_AT, 1390127_AT, 1368679_A…	876	232	12092	1.78496	0.999949	0.0858577	4.85831
GOTERM_BP_FAT	GO:0032101~regulation of response to external stimulus	22	1.47453	0.00606989	GOTERM_BP_FAT	GO:0032101~regulation of response to external stimulus	22	1.47453	0.00606989	1372254_AT, 1367929_AT, 1389244_X_AT, 1387050_S_AT, 1386913_AT, 1393038_AT, 1387610_AT, 1387278_AT, 1367581_A_AT, 1381012_AT, 1387868_AT, 1373575_AT, 1384112_AT, 1391847_AT, 1367566_AT, 1368442_AT, 1370862_AT, 1373661_A_AT, 1369071_AT, 1392737_AT, 1388569_AT, 1370955_AT, 1368000_AT, 1369953_A_AT, 1367794_AT	876	161	12092	1.88621	1	0.149661	10.5973
SP_PIR_KEYWORDS	complement pathway	7	0.469169	0.00644994	SP_PIR_KEYWORDS	complement pathway	7	0.469169	0.00644994	1373025_AT, 1387893_AT, 1368000_AT, 1372254_AT, 1370215_AT, 1376652_AT, 1370892_AT	849	19	8979	3.89641	0.963359	0.224582	8.92326
GOTERM_BP_FAT	GO:0051604~protein maturation	16	1.07239	0.00704525	GOTERM_BP_FAT	GO:0051604~protein maturation	16	1.07239	0.00704525	1368676_AT, 1386921_AT, 1373025_AT, 1387893_AT, 1378225_AT, 1372254_AT, 1387046_AT, 1370215_AT, 1388885_AT, 1376652_AT, 1389470_AT, 1368000_AT, 1367860_A_AT, 1370892_AT, 1371310_S_AT, 1371259_AT, 1384915_AT	876	103	12092	2.14426	1	0.163987	12.1978
GOTERM_BP_FAT	GO:0002443~leukocyte mediated immunity	13	0.871314	0.00724647	GOTERM_BP_FAT	GO:0002443~leukocyte mediated immunity	13	0.871314	0.00724647	1373025_AT, 1387893_AT, 1385733_AT, 1387277_AT, 1372254_AT, 1370215_AT, 1376652_AT, 1393038_AT, 1368000_AT, 1397744_AT, 1373575_AT, 1368679_A_AT, 1370892_AT, 1370883_AT	876	75	12092	2.39263	1	0.167211	12.5245
GOTERM_BP_FAT	GO:0002250~adaptive immune response	12	0.80429	0.00730594	GOTERM_BP_FAT	GO:0002250~adaptive immune response	12	0.80429	0.00730594	1373025_AT, 1387893_AT, 1369665_A_AT, 1385733_AT, 1368000_AT, 1372254_AT, 1373575_AT, 1370215_AT, 1376652_AT, 1370883_AT, 1370892_AT, 1393038_AT	876	66	12092	2.50976	1	0.167414	12.6209
GOTERM_BP_FAT	GO:0002460~adaptive immune response based on somatic recombination of immune receptors built from immunoglobulin superfamily domains	12	0.80429	0.00730594	GOTERM_BP_FAT	GO:0002460~adaptive immune response based on somatic recombination of immune receptors built from immunoglobulin superfamily domains	12	0.80429	0.00730594	1373025_AT, 1387893_AT, 1369665_A_AT, 1385733_AT, 1368000_AT, 1372254_AT, 1373575_AT, 1370215_AT, 1376652_AT, 1370883_AT, 1370892_AT, 1393038_AT	876	66	12092	2.50976	1	0.167414	12.6209
GOTERM_BP_FAT	GO:0006956~complement activation	8	0.536193	0.00822213	GOTERM_BP_FAT	GO:0006956~complement activation	8	0.536193	0.00822213	1373025_AT, 1387893_AT, 1389470_AT, 1368000_AT, 1372254_AT, 1370215_AT, 1376652_AT, 1370892_AT	876	33	12092	3.34634	1	0.177637	14.0928
UP_SEQ_FEATURE	domain:Collagen-like	6	0.402145	0.00875891	UP_SEQ_FEATURE	domain:Collagen-like	6	0.402145	0.00875891	1373025_AT, 1387315_AT, 1370215_AT, 1387460_AT, 1376652_AT, 1384063_AT	725	14	7317	4.32532	1	0.928899	13.8797
GOTERM_BP_FAT	GO:0002541~activation of plasma proteins involved in acute inflammatory response	8	0.536193	0.00972278	GOTERM_BP_FAT	GO:0002541~activation of plasma proteins involved in acute inflammatory response	8	0.536193	0.00972278	1373025_AT, 1387893_AT, 1389470_AT, 1368000_AT, 1372254_AT, 1370215_AT, 1376652_AT, 1370892_AT	876	34	12092	3.24792	1	0.198588	16.4532
GOTERM_BP_FAT	GO:0002449~lymphocyte mediated immunity	11	0.737265	0.0115454	GOTERM_BP_FAT	GO:0002449~lymphocyte mediated immunity	11	0.737265	0.0115454	1373025_AT, 1387893_AT, 1385733_AT, 1368000_AT, 1372254_AT, 1373575_AT, 1370215_AT, 1376652_AT, 1370883_AT, 1370892_AT, 1393038_AT	876	61	12092	2.48918	1	0.221718	19.2375
GOTERM_BP_FAT	GO:0016485~protein processing	15	1.00536	0.0116336	GOTERM_BP_FAT	GO:0016485~protein processing	15	1.00536	0.0116336	1368676_AT, 1386921_AT, 1373025_AT, 1387893_AT, 1378225_AT, 1372254_AT, 1387046_AT, 1388885_AT, 1370215_AT, 1376652_AT, 1389470_AT, 1368000_AT, 1367860_A_AT, 1370892_AT, 1371259_AT, 1384915_AT	876	99	12092	2.09146	1	0.222061	19.37
GOTERM_BP_FAT	GO:0050727~regulation of inflammatory response	13	0.871314	0.0120182	GOTERM_BP_FAT	GO:0050727~regulation of inflammatory response	13	0.871314	0.0120182	1367566_AT, 1367929_AT, 1372254_AT, 1393038_AT, 1387610_AT, 1392737_AT, 1381012_AT, 1388569_AT, 1387868_AT, 1369953_A_AT, 1368000_AT, 1367794_AT, 1373575_AT, 1384112_AT	876	80	12092	2.24309	1	0.225052	19.9453
GOTERM_BP_FAT	GO:0002253~activation of immune response	14	0.938338	0.0124441	GOTERM_BP_FAT	GO:0002253~activation of immune response	14	0.938338	0.0124441	1373025_AT, 1387893_AT, 1369103_AT, 1387277_AT, 1372254_AT, 1370215_AT, 1376652_AT, 1369651_AT, 1389470_AT, 1368742_AT, 1382531_AT, 1368000_AT, 1373575_AT, 1368679_A_AT, 1370892_AT	876	90	12092	2.14723	1	0.228602	20.5779
GOTERM_BP_FAT	GO:0002252~immune effector process	17	1.13941	0.0135992	GOTERM_BP_FAT	GO:0002252~immune effector process	17	1.13941	0.0135992	1373025_AT, 1387893_AT, 1385733_AT, 1387277_AT, 1372254_AT, 1370215_AT, 1376652_AT, 1393038_AT, 1382358_AT, 1368911_AT, 1389470_AT, 1382531_AT, 1368000_AT, 1397744_AT, 1373575_AT, 1370883_AT, 1368679_A_AT, 1370892_AT	876	121	12092	1.93936	1	0.242326	22.2699
GOTERM_BP_FAT	GO:0051605~protein maturation by peptide bond cleavage	12	0.80429	0.013879	GOTERM_BP_FAT	GO:0051605~protein maturation by peptide bond cleavage	12	0.80429	0.013879	1386921_AT, 1373025_AT, 1387893_AT, 1372254_AT, 1378225_AT, 1388885_AT, 1370215_AT, 1376652_AT, 1389470_AT, 1368000_AT, 1367860_A_AT, 1370892_AT, 1371259_AT	876	72	12092	2.30061	1	0.244321	22.6744
GOTERM_BP_FAT	GO:0006952~defense response	42	2.81501	0.0142968	GOTERM_BP_FAT	GO:0006952~defense response	42	2.81501	0.0142968	1373025_AT, 1387893_AT, 1372254_AT, 1391301_AT, 1387050_S_AT, 1387277_AT, 1392072_AT, 1386913_AT, 1368254_A_AT, 1393038_AT, 1382358_AT, 1367581_A_AT, 1387868_AT, 1368742_AT, 1373575_AT, 1379344_AT, 1369225_AT, 1368592_AT, 1368921_A_AT, 1392810_AT, 1370148_AT, 1389803_AT, 1368442_AT, 1387316_AT, 1396208_AT, 1370215_AT, 1376652_AT, 1388033_AT, 1387835_AT, 1392737_AT, 1387952_A_AT, 1368911_AT, 13894…	876	399	12092	1.45302	1	0.249531	23.2751
GOTERM_BP_FAT	GO:0002863~positive regulation of inflammatory response to antigenic stimulus	4	0.268097	0.0160512	GOTERM_BP_FAT	GO:0002863~positive regulation of inflammatory response to antigenic stimulus	4	0.268097	0.0160512	1369953_A_AT, 1368000_AT, 1373575_AT, 1393038_AT	876	8	12092	6.90183	1	0.267053	25.749
GOTERM_BP_FAT	GO:0006955~immune response	43	2.88204	0.0161658	GOTERM_BP_FAT	GO:0006955~immune response	43	2.88204	0.0161658	1373025_AT, 1387893_AT, 1369527_AT, 1367905_AT, 1381428_A_AT, 1372254_AT, 1387277_AT, 1370383_S_AT, 1393038_AT, 1382358_AT, 1380134_AT, 1387868_AT, 1383597_AT, 1397744_AT, 1373575_AT, 1379344_AT, 1368332_AT, 1367830_A_AT, 1390398_AT, 1368592_AT, 1392810_AT, 1389803_AT, 1369665_A_AT, 1377522_A_AT, 1385733_AT, 1387316_AT, 1379403_AT, 1389092_AT, 1389649_AT, 1390741_AT, 1370215_AT, 1376652_AT, 13878…	876	414	12092	1.43371	1	0.267492	25.908
GOTERM_BP_FAT	GO:0002675~positive regulation of acute inflammatory response	5	0.335121	0.0245737	GOTERM_BP_FAT	GO:0002675~positive regulation of acute inflammatory response	5	0.335121	0.0245737	1392737_AT, 1387868_AT, 1368000_AT, 1373575_AT, 1393038_AT	876	16	12092	4.31364	1	0.35227	36.7311
GOTERM_BP_FAT	GO:0016050~vesicle organization	9	0.603217	0.0289147	GOTERM_BP_FAT	GO:0016050~vesicle organization	9	0.603217	0.0289147	1394490_AT, 1372728_AT, 1383355_AT, 1372104_AT, 1382142_AT, 1391434_AT, 1371203_AT, 1373047_AT, 1390800_A_AT, 1389132_AT, 1369689_AT, 1370553_AT, 1382431_AT	876	51	12092	2.43594	1	0.386606	41.7158
KEGG_PATHWAY	rno05322:Systemic lupus erythematosus	13	0.871314	0.0319749	KEGG_PATHWAY	rno05322:Systemic lupus erythematosus	13	0.871314	0.0319749	1373025_AT, 1387893_AT, 1391301_AT, 1388013_AT, 1370383_S_AT, 1370215_AT, 1376652_AT, 1393038_AT, 1368000_AT, 1368098_A_AT, 1370882_AT, 1370892_AT, 1370883_AT	414	90	5590	1.95035	0.996925	0.338457	32.937
GOTERM_BP_FAT	GO:0006911~phagocytosis, engulfment	4	0.268097	0.0401855	GOTERM_BP_FAT	GO:0006911~phagocytosis, engulfment	4	0.268097	0.0401855	1394490_AT, 1382431_AT, 1383355_AT, 1373575_AT, 1382142_AT, 1393038_AT, 1386860_AT	876	11	12092	5.01951	1	0.446447	52.9816
GOTERM_BP_FAT	GO:0045087~innate immune response	12	0.80429	0.0421269	GOTERM_BP_FAT	GO:0045087~innate immune response	12	0.80429	0.0421269	1392810_AT, 1373025_AT, 1387893_AT, 1372254_AT, 1370215_AT, 1376652_AT, 1389470_AT, 1387868_AT, 1368000_AT, 1382531_AT, 1369181_AT, 1379344_AT, 1370892_AT	876	85	12092	1.94875	1	0.457156	54.701
GOTERM_BP_FAT	GO:0002888~positive regulation of myeloid leukocyte mediated immunity	3	0.201072	0.0451537	GOTERM_BP_FAT	GO:0002888~positive regulation of myeloid leukocyte mediated immunity	3	0.201072	0.0451537	1368000_AT, 1373575_AT, 1393038_AT	876	5	12092	8.28219	1	0.468097	57.2635
GOTERM_BP_FAT	GO:0002894~positive regulation of type II hypersensitivity	3	0.201072	0.0451537	GOTERM_BP_FAT	GO:0002894~positive regulation of type II hypersensitivity	3	0.201072	0.0451537	1368000_AT, 1373575_AT, 1393038_AT	876	5	12092	8.28219	1	0.468097	57.2635
GOTERM_BP_FAT	GO:0002892~regulation of type II hypersensitivity	3	0.201072	0.0451537	GOTERM_BP_FAT	GO:0002892~regulation of type II hypersensitivity	3	0.201072	0.0451537	1368000_AT, 1373575_AT, 1393038_AT	876	5	12092	8.28219	1	0.468097	57.2635
GOTERM_BP_FAT	GO:0001796~regulation of type IIa hypersensitivity	3	0.201072	0.0451537	GOTERM_BP_FAT	GO:0001796~regulation of type IIa hypersensitivity	3	0.201072	0.0451537	1368000_AT, 1373575_AT, 1393038_AT	876	5	12092	8.28219	1	0.468097	57.2635
GOTERM_BP_FAT	GO:0001798~positive regulation of type IIa hypersensitivity	3	0.201072	0.0451537	GOTERM_BP_FAT	GO:0001798~positive regulation of type IIa hypersensitivity	3	0.201072	0.0451537	1368000_AT, 1373575_AT, 1393038_AT	876	5	12092	8.28219	1	0.468097	57.2635
GOTERM_BP_FAT	GO:0002861~regulation of inflammatory response to antigenic stimulus	4	0.268097	0.0507728	GOTERM_BP_FAT	GO:0002861~regulation of inflammatory response to antigenic stimulus	4	0.268097	0.0507728	1369953_A_AT, 1368000_AT, 1373575_AT, 1393038_AT	876	12	12092	4.60122	1	0.5003	61.6613
GOTERM_BP_FAT	GO:0002697~regulation of immune effector process	14	0.938338	0.0508153	GOTERM_BP_FAT	GO:0002697~regulation of immune effector process	14	0.938338	0.0508153	1371762_AT, 1392810_AT, 1389803_AT, 1370177_AT, 1367929_AT, 1368547_AT, 1372254_AT, 1393038_AT, 1387610_AT, 1387868_AT, 1369953_A_AT, 1368000_AT, 1367794_AT, 1373575_AT	876	109	12092	1.77295	1	0.499335	61.6929
GOTERM_BP_FAT	GO:0031349~positive regulation of defense response	10	0.670241	0.0511862	GOTERM_BP_FAT	GO:0031349~positive regulation of defense response	10	0.670241	0.0511862	1392737_AT, 1369587_AT, 1389803_AT, 1387868_AT, 1370177_AT, 1369953_A_AT, 1382531_AT, 1368000_AT, 1373575_AT, 1393038_AT	876	67	12092	2.06025	1	0.500664	61.9673
PIR_SUPERFAMILY	PIRSF002477:complement subcomponent C1q chain A	3	0.201072	0.0524893	PIR_SUPERFAMILY	PIRSF002477:complement subcomponent C1q chain A	3	0.201072	0.0524893	1373025_AT, 1370215_AT, 1376652_AT	439	4	4368	7.46241	1	0.997379	53.36
GOTERM_BP_FAT	GO:0002866~positive regulation of acute inflammatory response to antigenic stimulus	3	0.201072	0.064532	GOTERM_BP_FAT	GO:0002866~positive regulation of acute inflammatory response to antigenic stimulus	3	0.201072	0.064532	1368000_AT, 1373575_AT, 1393038_AT	876	6	12092	6.90183	1	0.560507	70.6933
GOTERM_BP_FAT	GO:0002885~positive regulation of hypersensitivity	3	0.201072	0.064532	GOTERM_BP_FAT	GO:0002885~positive regulation of hypersensitivity	3	0.201072	0.064532	1368000_AT, 1373575_AT, 1393038_AT	876	6	12092	6.90183	1	0.560507	70.6933
GOTERM_BP_FAT	GO:0045088~regulation of innate immune response	8	0.536193	0.0729271	GOTERM_BP_FAT	GO:0045088~regulation of innate immune response	8	0.536193	0.0729271	1369587_AT, 1389803_AT, 1387868_AT, 1370177_AT, 1382531_AT, 1368547_AT, 1367794_AT, 1372254_AT	876	51	12092	2.16528	1	0.583948	75.1724
GOTERM_BP_FAT	GO:0050729~positive regulation of inflammatory response	6	0.402145	0.0956234	GOTERM_BP_FAT	GO:0050729~positive regulation of inflammatory response	6	0.402145	0.0956234	1392737_AT, 1387868_AT, 1369953_A_AT, 1368000_AT, 1373575_AT, 1393038_AT	876	34	12092	2.43594	1	0.650271	84.2646
GOTERM_BP_FAT	GO:0002864~regulation of acute inflammatory response to antigenic stimulus	3	0.201072	0.109458	GOTERM_BP_FAT	GO:0002864~regulation of acute inflammatory response to antigenic stimulus	3	0.201072	0.109458	1368000_AT, 1373575_AT, 1393038_AT	876	8	12092	5.17637	1	0.685083	88.1504
GOTERM_BP_FAT	GO:0002883~regulation of hypersensitivity	3	0.201072	0.109458	GOTERM_BP_FAT	GO:0002883~regulation of hypersensitivity	3	0.201072	0.109458	1368000_AT, 1373575_AT, 1393038_AT	876	8	12092	5.17637	1	0.685083	88.1504
KEGG_PATHWAY	rno05020:Prion diseases	6	0.402145	0.112159	KEGG_PATHWAY	rno05020:Prion diseases	6	0.402145	0.112159	1373025_AT, 1383284_AT, 1369103_AT, 1368320_AT, 1370215_AT, 1376652_AT, 1384812_AT, 1368592_AT	414	35	5590	2.3147	1	0.51818	76.8364
SP_PIR_KEYWORDS	innate immunity	7	0.469169	0.118751	SP_PIR_KEYWORDS	innate immunity	7	0.469169	0.118751	1373025_AT, 1387893_AT, 1368000_AT, 1372254_AT, 1370215_AT, 1376652_AT, 1370892_AT	849	36	8979	2.05644	1	0.732417	83.8943
GOTERM_BP_FAT	GO:0050766~positive regulation of phagocytosis	4	0.268097	0.154464	GOTERM_BP_FAT	GO:0050766~positive regulation of phagocytosis	4	0.268097	0.154464	1368000_AT, 1373575_AT, 1393038_AT, 1386860_AT	876	19	12092	2.90603	1	0.763918	95.4363
GOTERM_BP_FAT	GO:0002699~positive regulation of immune effector process	7	0.469169	0.160953	GOTERM_BP_FAT	GO:0002699~positive regulation of immune effector process	7	0.469169	0.160953	1389803_AT, 1387868_AT, 1370177_AT, 1369953_A_AT, 1368000_AT, 1373575_AT, 1393038_AT	876	51	12092	1.89462	1	0.776704	96.0394
GOTERM_BP_FAT	GO:0002705~positive regulation of leukocyte mediated immunity	6	0.402145	0.172236	GOTERM_BP_FAT	GO:0002705~positive regulation of leukocyte mediated immunity	6	0.402145	0.172236	1389803_AT, 1370177_AT, 1369953_A_AT, 1368000_AT, 1373575_AT, 1393038_AT	876	41	12092	2.02005	1	0.795098	96.9127
GOTERM_BP_FAT	GO:0002708~positive regulation of lymphocyte mediated immunity	6	0.402145	0.172236	GOTERM_BP_FAT	GO:0002708~positive regulation of lymphocyte mediated immunity	6	0.402145	0.172236	1389803_AT, 1370177_AT, 1369953_A_AT, 1368000_AT, 1373575_AT, 1393038_AT	876	41	12092	2.02005	1	0.795098	96.9127
UP_SEQ_FEATURE	domain:C1q	3	0.201072	0.183707	UP_SEQ_FEATURE	domain:C1q	3	0.201072	0.183707	1373025_AT, 1370215_AT, 1376652_AT	725	8	7317	3.78466	1	0.999934	96.8179
GOTERM_BP_FAT	GO:0032103~positive regulation of response to external stimulus	8	0.536193	0.209196	GOTERM_BP_FAT	GO:0032103~positive regulation of response to external stimulus	8	0.536193	0.209196	1392737_AT, 1370955_AT, 1387868_AT, 1369953_A_AT, 1368000_AT, 1373575_AT, 1393038_AT, 1369071_AT	876	67	12092	1.6482	1	0.841389	98.6677
GOTERM_BP_FAT	GO:0050764~regulation of phagocytosis	4	0.268097	0.229768	GOTERM_BP_FAT	GO:0050764~regulation of phagocytosis	4	0.268097	0.229768	1368000_AT, 1373575_AT, 1393038_AT, 1386860_AT	876	23	12092	2.40064	1	0.857947	99.1797
GOTERM_BP_FAT	GO:0002714~positive regulation of B cell mediated immunity	3	0.201072	0.241396	GOTERM_BP_FAT	GO:0002714~positive regulation of B cell mediated immunity	3	0.201072	0.241396	1368000_AT, 1373575_AT, 1393038_AT	876	13	12092	3.18546	1	0.868922	99.38
GOTERM_BP_FAT	GO:0002891~positive regulation of immunoglobulin mediated immune response	3	0.201072	0.241396	GOTERM_BP_FAT	GO:0002891~positive regulation of immunoglobulin mediated immune response	3	0.201072	0.241396	1368000_AT, 1373575_AT, 1393038_AT	876	13	12092	3.18546	1	0.868922	99.38
GOTERM_BP_FAT	GO:0045807~positive regulation of endocytosis	5	0.335121	0.261527	GOTERM_BP_FAT	GO:0045807~positive regulation of endocytosis	5	0.335121	0.261527	1368000_AT, 1373575_AT, 1393038_AT, 1386860_AT, 1389132_AT	876	36	12092	1.91717	1	0.885658	99.622
GOTERM_BP_FAT	GO:0006909~phagocytosis	5	0.335121	0.277961	GOTERM_BP_FAT	GO:0006909~phagocytosis	5	0.335121	0.277961	1383880_AT, 1386581_AT, 1394490_AT, 1382431_AT, 1383355_AT, 1373575_AT, 1382142_AT, 1393038_AT, 1386860_AT	876	37	12092	1.86536	1	0.897304	99.7501
GOTERM_BP_FAT	GO:0002886~regulation of myeloid leukocyte mediated immunity	3	0.201072	0.296674	GOTERM_BP_FAT	GO:0002886~regulation of myeloid leukocyte mediated immunity	3	0.201072	0.296674	1368000_AT, 1373575_AT, 1393038_AT	876	15	12092	2.76073	1	0.911695	99.8459
GOTERM_BP_FAT	GO:0002821~positive regulation of adaptive immune response	5	0.335121	0.311264	GOTERM_BP_FAT	GO:0002821~positive regulation of adaptive immune response	5	0.335121	0.311264	1370177_AT, 1369953_A_AT, 1368000_AT, 1373575_AT, 1393038_AT	876	39	12092	1.7697	1	0.921344	99.8952
GOTERM_BP_FAT	GO:0002824~positive regulation of adaptive immune response based on somatic recombination of immune receptors built from immunoglobulin superfamily domains	5	0.335121	0.311264	GOTERM_BP_FAT	GO:0002824~positive regulation of adaptive immune response based on somatic recombination of immune receptors built from immunoglobulin superfamily domains	5	0.335121	0.311264	1370177_AT, 1369953_A_AT, 1368000_AT, 1373575_AT, 1393038_AT	876	39	12092	1.7697	1	0.921344	99.8952
INTERPRO	IPR001073:Complement C1q protein	3	0.201072	0.328006	INTERPRO	IPR001073:Complement C1q protein	3	0.201072	0.328006	1373025_AT, 1370215_AT, 1376652_AT	920	13	10240	2.56856	1	0.997524	99.8573
GOTERM_BP_FAT	GO:0002706~regulation of lymphocyte mediated immunity	7	0.469169	0.329935	GOTERM_BP_FAT	GO:0002706~regulation of lymphocyte mediated immunity	7	0.469169	0.329935	1389803_AT, 1370177_AT, 1369953_A_AT, 1368000_AT, 1368547_AT, 1373575_AT, 1393038_AT	876	65	12092	1.48655	1	0.931098	99.9368
SMART	SM00110:C1Q	3	0.201072	0.366861	SMART	SM00110:C1Q	3	0.201072	0.366861	1373025_AT, 1370215_AT, 1376652_AT	497	13	5083	2.36016	1	0.957632	99.7352
SP_PIR_KEYWORDS	immune response	11	0.737265	0.408522	SP_PIR_KEYWORDS	immune response	11	0.737265	0.408522	1373025_AT, 1387893_AT, 1368683_AT, 1368000_AT, 1381428_A_AT, 1383597_AT, 1372254_AT, 1370215_AT, 1376652_AT, 1370892_AT, 1380134_AT	849	95	8979	1.22459	1	0.922357	99.9492
GOTERM_BP_FAT	GO:0060627~regulation of vesicle-mediated transport	10	0.670241	0.422555	GOTERM_BP_FAT	GO:0060627~regulation of vesicle-mediated transport	10	0.670241	0.422555	1369689_AT, 1368000_AT, 1398271_AT, 1387176_AT, 1373575_AT, 1391434_AT, 1380570_AT, 1368038_AT, 1393038_AT, 1386860_AT, 1389132_AT	876	112	12092	1.23247	1	0.966279	99.9959
GOTERM_BP_FAT	GO:0002703~regulation of leukocyte mediated immunity	7	0.469169	0.448472	GOTERM_BP_FAT	GO:0002703~regulation of leukocyte mediated immunity	7	0.469169	0.448472	1389803_AT, 1370177_AT, 1369953_A_AT, 1368000_AT, 1368547_AT, 1373575_AT, 1393038_AT	876	74	12092	1.30575	1	0.972839	99.9982
GOTERM_BP_FAT	GO:0031341~regulation of cell killing	4	0.268097	0.469798	GOTERM_BP_FAT	GO:0031341~regulation of cell killing	4	0.268097	0.469798	1389803_AT, 1370177_AT, 1368547_AT, 1375217_AT	876	35	12092	1.57756	1	0.977084	99.9991
GOTERM_BP_FAT	GO:0002715~regulation of natural killer cell mediated immunity	3	0.201072	0.479827	GOTERM_BP_FAT	GO:0002715~regulation of natural killer cell mediated immunity	3	0.201072	0.479827	1389803_AT, 1370177_AT, 1368547_AT	876	22	12092	1.88232	1	0.978892	99.9994
GOTERM_BP_FAT	GO:0042269~regulation of natural killer cell mediated cytotoxicity	3	0.201072	0.479827	GOTERM_BP_FAT	GO:0042269~regulation of natural killer cell mediated cytotoxicity	3	0.201072	0.479827	1389803_AT, 1370177_AT, 1368547_AT	876	22	12092	1.88232	1	0.978892	99.9994
GOTERM_BP_FAT	GO:0030100~regulation of endocytosis	6	0.402145	0.483214	GOTERM_BP_FAT	GO:0030100~regulation of endocytosis	6	0.402145	0.483214	1368000_AT, 1373575_AT, 1368038_AT, 1393038_AT, 1386860_AT, 1389132_AT	876	63	12092	1.31463	1	0.979562	99.9995
GOTERM_BP_FAT	GO:0002712~regulation of B cell mediated immunity	3	0.201072	0.591543	GOTERM_BP_FAT	GO:0002712~regulation of B cell mediated immunity	3	0.201072	0.591543	1368000_AT, 1373575_AT, 1393038_AT	876	27	12092	1.53374	1	0.991913	100
GOTERM_BP_FAT	GO:0002889~regulation of immunoglobulin mediated immune response	3	0.201072	0.591543	GOTERM_BP_FAT	GO:0002889~regulation of immunoglobulin mediated immune response	3	0.201072	0.591543	1368000_AT, 1373575_AT, 1393038_AT	876	27	12092	1.53374	1	0.991913	100
INTERPRO	IPR008983:Tumour necrosis factor-like	3	0.201072	0.624482	INTERPRO	IPR008983:Tumour necrosis factor-like	3	0.201072	0.624482	1373025_AT, 1370215_AT, 1376652_AT	920	23	10240	1.4518	1	0.999965	100
GOTERM_BP_FAT	GO:0001910~regulation of leukocyte mediated cytotoxicity	3	0.201072	0.6673	GOTERM_BP_FAT	GO:0001910~regulation of leukocyte mediated cytotoxicity	3	0.201072	0.6673	1389803_AT, 1370177_AT, 1368547_AT	876	31	12092	1.33584	1	0.996554	100
GOTERM_BP_FAT	GO:0002819~regulation of adaptive immune response	5	0.335121	0.677884	GOTERM_BP_FAT	GO:0002819~regulation of adaptive immune response	5	0.335121	0.677884	1370177_AT, 1369953_A_AT, 1368000_AT, 1373575_AT, 1393038_AT	876	63	12092	1.09553	1	0.99701	100
GOTERM_BP_FAT	GO:0002822~regulation of adaptive immune response based on somatic recombination of immune receptors built from immunoglobulin superfamily domains	5	0.335121	0.677884	GOTERM_BP_FAT	GO:0002822~regulation of adaptive immune response based on somatic recombination of immune receptors built from immunoglobulin superfamily domains	5	0.335121	0.677884	1370177_AT, 1369953_A_AT, 1368000_AT, 1373575_AT, 1393038_AT	876	63	12092	1.09553	1	0.99701	100
GOTERM_BP_FAT	GO:0010324~membrane invagination	11	0.737265	0.684876	GOTERM_BP_FAT	GO:0010324~membrane invagination	11	0.737265	0.684876	1383880_AT, 1386581_AT, 1394490_AT, 1372728_AT, 1383355_AT, 1370862_AT, 1382142_AT, 1391434_AT, 1393038_AT, 1386860_AT, 1389132_AT, 1388955_AT, 1369953_A_AT, 1382431_AT, 1373575_AT, 1395166_AT	876	154	12092	0.985975	1	0.997238	100
GOTERM_BP_FAT	GO:0006897~endocytosis	11	0.737265	0.684876	GOTERM_BP_FAT	GO:0006897~endocytosis	11	0.737265	0.684876	1383880_AT, 1386581_AT, 1394490_AT, 1372728_AT, 1383355_AT, 1370862_AT, 1382142_AT, 1391434_AT, 1393038_AT, 1386860_AT, 1389132_AT, 1388955_AT, 1369953_A_AT, 1382431_AT, 1373575_AT, 1395166_AT	876	154	12092	0.985975	1	0.997238	100
GOTERM_BP_FAT	GO:0016044~membrane organization	20	1.34048	0.708364	GOTERM_BP_FAT	GO:0016044~membrane organization	20	1.34048	0.708364	1394490_AT, 1369955_AT, 1369683_AT, 1371203_AT, 1391434_AT, 1393038_AT, 1373047_AT, 1390800_A_AT, 1369689_AT, 1388955_AT, 1368930_AT, 1382431_AT, 1373575_AT, 1367830_A_AT, 1383880_AT, 1386581_AT, 1372728_AT, 1383355_AT, 1372104_AT, 1370862_AT, 1382142_AT, 1376099_AT, 1386860_AT, 1389132_AT, 1369953_A_AT, 1370553_AT, 1377759_AT, 1395166_AT	876	290	12092	0.951976	1	0.997936	100
GOTERM_BP_FAT	GO:0016192~vesicle-mediated transport	29	1.9437	0.781909	GOTERM_BP_FAT	GO:0016192~vesicle-mediated transport	29	1.9437	0.781909	1394490_AT, 1387841_AT, 1398271_AT, 1387176_AT, 1387277_AT, 1371203_AT, 1391434_AT, 1393038_AT, 1373047_AT, 1369944_AT, 1390800_A_AT, 1388101_AT, 1369689_AT, 1390219_AT, 1388955_AT, 1397218_AT, 1382431_AT, 1373575_AT, 1383880_AT, 1386581_AT, 1387971_A_AT, 1397809_AT, 1369358_A_AT, 1398906_AT, 1372728_AT, 1383355_AT, 1372104_AT, 1388479_AT, 1382142_AT, 1380570_AT, 1370862_AT, 1392963_AT, 1386860_A…	876	438	12092	0.91394	1	0.999356	100
GOTERM_BP_FAT	GO:0042742~defense response to bacterium	6	0.402145	0.812335	GOTERM_BP_FAT	GO:0042742~defense response to bacterium	6	0.402145	0.812335	1392737_AT, 1387868_AT, 1368742_AT, 1391301_AT, 1373575_AT, 1393038_AT	876	93	12092	0.890558	1	0.999646	100
Annotation Cluster 59	Enrichment Score: 1.3826453932733203				Annotation Cluster 59	Enrichment Score: 1.3826453932733203
Category	Term	Count	%	PValue	Category	Term	Count	%	PValue	Genes	List Total	Pop Hits	Pop Total	Fold Enrichment	Bonferroni	Benjamini	FDR
GOTERM_BP_FAT	GO:0042127~regulation of cell proliferation	77	5.16086	3.89e-05	GOTERM_BP_FAT	GO:0042127~regulation of cell proliferation	77	5.16086	3.88973e-05	1390707_AT, 1389213_AT, 1387530_A_AT, 1369771_AT, 1387277_AT, 1393350_AT, 1374404_AT, 1377038_AT, 1370830_AT, 1397744_AT, 1384056_AT, 1387983_AT, 1367830_A_AT, 1375485_AT, 1368592_AT, 1383880_AT, 1378963_AT, 1392820_AT, 1376425_AT, 1388013_AT, 1388143_AT, 1386860_AT, 1372070_AT, 1394022_AT, 1388569_AT, 1387675_AT, 1384234_AT, 1370630_A_AT, 1368519_AT, 1371762_AT, 1369587_AT, 1369469_S_AT, 1384485…	876	665	12092	1.59832	0.132292	0.00524177	0.0715422
GOTERM_BP_FAT	GO:0032268~regulation of cellular protein metabolic process	52	3.48525	0.00014	GOTERM_BP_FAT	GO:0032268~regulation of cellular protein metabolic process	52	3.48525	0.000139529	1370346_AT, 1372254_AT, 1367929_AT, 1387277_AT, 1374404_AT, 1387610_AT, 1370197_A_AT, 1370830_AT, 1384829_AT, 1386940_AT, 1370688_AT, 1392441_AT, 1384056_AT, 1367830_A_AT, 1370960_AT, 1387348_AT, 1380681_AT, 1383880_AT, 1368442_AT, 1397809_AT, 1392820_AT, 1389303_AT, 1388013_AT, 1381863_AT, 1370862_AT, 1387835_AT, 1367986_AT, 1398602_AT, 1369621_S_AT, 1378262_AT, 1389362_AT, 1367794_AT, 1368519_A…	876	416	12092	1.72546	0.398925	0.0123388	0.256405
GOTERM_BP_FAT	GO:0043408~regulation of MAPKKK cascade	20	1.34048	0.000779	GOTERM_BP_FAT	GO:0043408~regulation of MAPKKK cascade	20	1.34048	0.000779295	1390940_AT, 1371179_A_AT, 1387050_S_AT, 1388011_A_AT, 1375449_AT, 1388168_A_AT, 1369519_AT, 1387172_A_AT, 1368110_A_AT, 1384829_AT, 1386940_AT, 1392441_AT, 1384056_AT, 1369225_AT, 1368592_AT, 1383880_AT, 1378963_AT, 1386581_AT, 1387971_A_AT, 1397809_AT, 1388260_A_AT, 1392382_AT, 1376425_AT, 1381863_AT, 1371222_AT, 1387835_AT, 1387346_AT, 1371223_A_AT, 1387377_A_AT, 1373829_AT, 1369953_A_AT, 13706…	876	118	12092	2.3396	0.941806	0.0345016	1.42413
GOTERM_BP_FAT	GO:0001932~regulation of protein amino acid phosphorylation	25	1.6756	0.00130406	GOTERM_BP_FAT	GO:0001932~regulation of protein amino acid phosphorylation	25	1.6756	0.00130406	1390940_AT, 1370333_A_AT, 1387277_AT, 1374404_AT, 1368254_A_AT, 1375449_AT, 1370197_A_AT, 1369519_AT, 1370830_AT, 1384829_AT, 1392441_AT, 1384056_AT, 1390398_AT, 1387971_A_AT, 1368442_AT, 1397809_AT, 1392820_AT, 1375835_AT, 1389463_AT, 1381863_AT, 1370047_AT, 1388013_AT, 1369651_AT, 1387835_AT, 1387377_A_AT, 1369621_S_AT, 1369953_A_AT, 1378262_AT, 1388062_AT, 1368679_A_AT	876	171	12092	2.01808	0.991437	0.0515179	2.37229
GOTERM_BP_FAT	GO:0008284~positive regulation of cell proliferation	45	3.01609	0.00193095	GOTERM_BP_FAT	GO:0008284~positive regulation of cell proliferation	45	3.01609	0.00193095	1390707_AT, 1387530_A_AT, 1381350_AT, 1371179_A_AT, 1367929_AT, 1369771_AT, 1387277_AT, 1374404_AT, 1388168_A_AT, 1370197_A_AT, 1370830_AT, 1387172_A_AT, 1375183_AT, 1384829_AT, 1384056_AT, 1387983_AT, 1375485_AT, 1378963_AT, 1383880_AT, 1374688_AT, 1392820_AT, 1368976_AT, 1369665_A_AT, 1376425_AT, 1388013_AT, 1388143_AT, 1386860_AT, 1369071_AT, 1394022_AT, 1368983_AT, 1384234_AT, 1386893_AT, 137…	876	388	12092	1.60094	0.999133	0.0694209	3.49367
GOTERM_MF_FAT	GO:0019899~enzyme binding	53	3.55228	0.00197655	GOTERM_MF_FAT	GO:0019899~enzyme binding	53	3.55228	0.00197655	1387269_S_AT, 1394490_AT, 1374821_AT, 1368799_AT, 1369771_AT, 1387176_AT, 1387277_AT, 1388044_AT, 1388456_AT, 1370197_A_AT, 1370830_AT, 1387259_AT, 1382431_AT, 1384183_AT, 1386931_AT, 1367830_A_AT, 1380681_AT, 1376377_AT, 1397809_AT, 1387109_AT, 1383355_AT, 1367574_AT, 1374222_AT, 1384262_AT, 1382142_AT, 1373308_AT, 1373210_AT, 1388848_AT, 1367794_AT, 1367721_AT, 1368519_AT, 1368679_A_AT, 1369469…	842	492	11963	1.53052	0.863085	0.0795106	3.07955
GOTERM_BP_FAT	GO:0031399~regulation of protein modification process	33	2.2118	0.00642111	GOTERM_BP_FAT	GO:0031399~regulation of protein modification process	33	2.2118	0.00642111	1390940_AT, 1370346_AT, 1372523_AT, 1370333_A_AT, 1387277_AT, 1374404_AT, 1368254_A_AT, 1375449_AT, 1370197_A_AT, 1370830_AT, 1369519_AT, 1384829_AT, 1370688_AT, 1392441_AT, 1384056_AT, 1388484_AT, 1367830_A_AT, 1390398_AT, 1387971_A_AT, 1389506_X_AT, 1397809_AT, 1368442_AT, 1392820_AT, 1375835_AT, 1376951_AT, 1383926_AT, 1389463_AT, 1388013_AT, 1381863_AT, 1370047_AT, 1369651_AT, 1387835_AT, 138…	876	279	12092	1.63269	1	0.153517	11.1768
GOTERM_BP_FAT	GO:0043410~positive regulation of MAPKKK cascade	12	0.80429	0.00818593	GOTERM_BP_FAT	GO:0043410~positive regulation of MAPKKK cascade	12	0.80429	0.00818593	1383880_AT, 1378963_AT, 1386581_AT, 1371179_A_AT, 1388260_A_AT, 1392382_AT, 1376425_AT, 1387050_S_AT, 1371222_AT, 1388011_A_AT, 1388168_A_AT, 1387346_AT, 1371223_A_AT, 1373829_AT, 1387172_A_AT, 1384829_AT, 1370630_A_AT, 1378262_AT, 1386940_AT, 1390127_AT, 1384056_AT, 1369225_AT, 1368592_AT	876	67	12092	2.4723	1	0.179032	14.0351
GOTERM_BP_FAT	GO:0043506~regulation of JUN kinase activity	7	0.469169	0.0134195	GOTERM_BP_FAT	GO:0043506~regulation of JUN kinase activity	7	0.469169	0.0134195	1387377_A_AT, 1387971_A_AT, 1390940_AT, 1397809_AT, 1369519_AT, 1378262_AT, 1392441_AT, 1381863_AT, 1375449_AT, 1387835_AT	876	28	12092	3.45091	1	0.240685	22.0088
GOTERM_BP_FAT	GO:0043507~positive regulation of JUN kinase activity	6	0.402145	0.0183583	GOTERM_BP_FAT	GO:0043507~positive regulation of JUN kinase activity	6	0.402145	0.0183583	1387377_A_AT, 1390940_AT, 1397809_AT, 1369519_AT, 1378262_AT, 1392441_AT, 1381863_AT, 1375449_AT, 1387835_AT	876	22	12092	3.76463	1	0.29547	28.8877
GOTERM_BP_FAT	GO:0010647~positive regulation of cell communication	34	2.27882	0.0248658	GOTERM_BP_FAT	GO:0010647~positive regulation of cell communication	34	2.27882	0.0248658	1371179_A_AT, 1386023_AT, 1369771_AT, 1387277_AT, 1388168_A_AT, 1390800_A_AT, 1370197_A_AT, 1370830_AT, 1387172_A_AT, 1387868_AT, 1384829_AT, 1386940_AT, 1392441_AT, 1384056_AT, 1368592_AT, 1375485_AT, 1383880_AT, 1378963_AT, 1376425_AT, 1381863_AT, 1371222_AT, 1371223_A_AT, 1369621_S_AT, 1369640_AT, 1384234_AT, 1396168_AT, 1378262_AT, 1370630_A_AT, 1368972_AT, 1368679_A_AT, 1390940_AT, 1369587_A…	876	320	12092	1.46664	1	0.354297	37.0787
GOTERM_MF_FAT	GO:0019901~protein kinase binding	19	1.27346	0.0271424	GOTERM_MF_FAT	GO:0019901~protein kinase binding	19	1.27346	0.0271424	1387971_A_AT, 1388650_AT, 1397809_AT, 1375835_AT, 1369469_S_AT, 1367574_AT, 1369771_AT, 1389463_AT, 1367802_AT, 1378642_AT, 1387346_AT, 1370197_A_AT, 1387377_A_AT, 1370955_AT, 1387259_AT, 1369953_A_AT, 1386931_AT, 1390127_AT, 1367721_AT	842	157	11963	1.71942	1	0.431294	35.2765
GOTERM_BP_FAT	GO:0070302~regulation of stress-activated protein kinase signaling pathway	10	0.670241	0.0275976	GOTERM_BP_FAT	GO:0070302~regulation of stress-activated protein kinase signaling pathway	10	0.670241	0.0275976	1378963_AT, 1390940_AT, 1387971_A_AT, 1397809_AT, 1392382_AT, 1376425_AT, 1381863_AT, 1388011_A_AT, 1375449_AT, 1387835_AT, 1387377_A_AT, 1369519_AT, 1387172_A_AT, 1378262_AT, 1392441_AT, 1390127_AT, 1368592_AT	876	60	12092	2.30061	1	0.378017	40.244
GOTERM_BP_FAT	GO:0010627~regulation of protein kinase cascade	27	1.80965	0.0301316	GOTERM_BP_FAT	GO:0010627~regulation of protein kinase cascade	27	1.80965	0.0301316	1390940_AT, 1371179_A_AT, 1370333_A_AT, 1387277_AT, 1387050_S_AT, 1388011_A_AT, 1375449_AT, 1388168_A_AT, 1369519_AT, 1387172_A_AT, 1367628_AT, 1368110_A_AT, 1384829_AT, 1386940_AT, 1392441_AT, 1384056_AT, 1369225_AT, 1374697_AT, 1368592_AT, 1378963_AT, 1383880_AT, 1387971_A_AT, 1386581_AT, 1397809_AT, 1388260_A_AT, 1392382_AT, 1376425_AT, 1381863_AT, 1371222_AT, 1371223_A_AT, 1387346_AT, 1387835…	876	244	12092	1.52745	1	0.393769	43.0451
GOTERM_BP_FAT	GO:0044093~positive regulation of molecular function	49	3.28418	0.0329884	GOTERM_BP_FAT	GO:0044093~positive regulation of molecular function	49	3.28418	0.0329884	1370346_AT, 1369771_AT, 1388044_AT, 1388885_AT, 1387772_AT, 1370197_A_AT, 1371071_AT, 1370423_AT, 1370830_AT, 1387172_A_AT, 1386940_AT, 1397439_AT, 1392441_AT, 1367830_A_AT, 1378963_AT, 1397809_AT, 1376024_AT, 1368824_AT, 1376425_AT, 1381863_AT, 1381518_AT, 1370862_AT, 1371969_AT, 1369071_AT, 1387835_AT, 1389132_AT, 1394575_AT, 1369621_S_AT, 1384229_AT, 1396168_AT, 1378262_AT, 1368972_AT, 1367721…	876	507	12092	1.33408	1	0.408562	46.0539
GOTERM_BP_FAT	GO:0042325~regulation of phosphorylation	40	2.68097	0.0335775	GOTERM_BP_FAT	GO:0042325~regulation of phosphorylation	40	2.68097	0.0335775	1369771_AT, 1387277_AT, 1388044_AT, 1374404_AT, 1370197_A_AT, 1370830_AT, 1387172_A_AT, 1384829_AT, 1397439_AT, 1392441_AT, 1384056_AT, 1378963_AT, 1368442_AT, 1397809_AT, 1392820_AT, 1376425_AT, 1381863_AT, 1388013_AT, 1370862_AT, 1381518_AT, 1387835_AT, 1369621_S_AT, 1374806_AT, 1378262_AT, 1388062_AT, 1367721_AT, 1368679_A_AT, 1390940_AT, 1369587_AT, 1374620_AT, 1369469_S_AT, 1387050_S_AT, 137…	876	399	12092	1.38382	1	0.408867	46.6553
GOTERM_BP_FAT	GO:0019220~regulation of phosphate metabolic process	41	2.74799	0.0382894	GOTERM_BP_FAT	GO:0019220~regulation of phosphate metabolic process	41	2.74799	0.0382894	1369771_AT, 1387277_AT, 1388044_AT, 1374404_AT, 1370197_A_AT, 1370830_AT, 1387172_A_AT, 1384829_AT, 1397439_AT, 1392441_AT, 1384056_AT, 1378963_AT, 1368442_AT, 1397809_AT, 1392820_AT, 1376425_AT, 1381863_AT, 1388013_AT, 1370862_AT, 1381518_AT, 1387835_AT, 1369621_S_AT, 1378262_AT, 1374806_AT, 1388062_AT, 1367721_AT, 1368679_A_AT, 1390940_AT, 1369587_AT, 1374620_AT, 1369469_S_AT, 1387050_S_AT, 137…	876	415	12092	1.36373	1	0.436896	51.243
GOTERM_BP_FAT	GO:0051174~regulation of phosphorus metabolic process	41	2.74799	0.0382894	GOTERM_BP_FAT	GO:0051174~regulation of phosphorus metabolic process	41	2.74799	0.0382894	1369771_AT, 1387277_AT, 1388044_AT, 1374404_AT, 1370197_A_AT, 1370830_AT, 1387172_A_AT, 1384829_AT, 1397439_AT, 1392441_AT, 1384056_AT, 1378963_AT, 1368442_AT, 1397809_AT, 1392820_AT, 1376425_AT, 1381863_AT, 1388013_AT, 1370862_AT, 1381518_AT, 1387835_AT, 1369621_S_AT, 1378262_AT, 1374806_AT, 1388062_AT, 1367721_AT, 1368679_A_AT, 1390940_AT, 1369587_AT, 1374620_AT, 1369469_S_AT, 1387050_S_AT, 137…	876	415	12092	1.36373	1	0.436896	51.243
GOTERM_BP_FAT	GO:0009967~positive regulation of signal transduction	30	2.01072	0.0393469	GOTERM_BP_FAT	GO:0009967~positive regulation of signal transduction	30	2.01072	0.0393469	1371179_A_AT, 1369771_AT, 1387277_AT, 1388168_A_AT, 1390800_A_AT, 1387868_AT, 1387172_A_AT, 1384829_AT, 1386940_AT, 1392441_AT, 1384056_AT, 1368592_AT, 1375485_AT, 1383880_AT, 1378963_AT, 1376425_AT, 1381863_AT, 1371222_AT, 1371223_A_AT, 1369621_S_AT, 1369640_AT, 1384234_AT, 1396168_AT, 1378262_AT, 1370630_A_AT, 1368679_A_AT, 1390940_AT, 1369587_AT, 1379942_AT, 1387050_S_AT, 1370333_A_AT, 1369898…	876	285	12092	1.45302	1	0.443312	52.22
GOTERM_BP_FAT	GO:0042327~positive regulation of phosphorylation	14	0.938338	0.0394017	GOTERM_BP_FAT	GO:0042327~positive regulation of phosphorylation	14	0.938338	0.0394017	1369587_AT, 1368442_AT, 1392820_AT, 1375835_AT, 1370333_A_AT, 1387277_AT, 1388013_AT, 1368254_A_AT, 1369651_AT, 1370830_AT, 1369953_A_AT, 1384829_AT, 1388062_AT, 1368679_A_AT, 1384056_AT, 1390398_AT	876	105	12092	1.84049	1	0.442474	52.2702
GOTERM_BP_FAT	GO:0051347~positive regulation of transferase activity	23	1.54155	0.0465127	GOTERM_BP_FAT	GO:0051347~positive regulation of transferase activity	23	1.54155	0.0465127	1369587_AT, 1390940_AT, 1374620_AT, 1369469_S_AT, 1369771_AT, 1388044_AT, 1368254_A_AT, 1388011_A_AT, 1375449_AT, 1370197_A_AT, 1370830_AT, 1369519_AT, 1387172_A_AT, 1397439_AT, 1392441_AT, 1375084_AT, 1378963_AT, 1397809_AT, 1375835_AT, 1392382_AT, 1376425_AT, 1381863_AT, 1389463_AT, 1381518_AT, 1387835_AT, 1387377_A_AT, 1369953_A_AT, 1378262_AT, 1367721_AT, 1398756_AT	876	208	12092	1.52637	1	0.475818	58.3688
GOTERM_BP_FAT	GO:0010562~positive regulation of phosphorus metabolic process	14	0.938338	0.0477713	GOTERM_BP_FAT	GO:0010562~positive regulation of phosphorus metabolic process	14	0.938338	0.0477713	1369587_AT, 1368442_AT, 1392820_AT, 1375835_AT, 1370333_A_AT, 1387277_AT, 1388013_AT, 1368254_A_AT, 1369651_AT, 1370830_AT, 1369953_A_AT, 1384829_AT, 1388062_AT, 1368679_A_AT, 1384056_AT, 1390398_AT	876	108	12092	1.78936	1	0.483856	59.3684
GOTERM_BP_FAT	GO:0045937~positive regulation of phosphate metabolic process	14	0.938338	0.0477713	GOTERM_BP_FAT	GO:0045937~positive regulation of phosphate metabolic process	14	0.938338	0.0477713	1369587_AT, 1368442_AT, 1392820_AT, 1375835_AT, 1370333_A_AT, 1387277_AT, 1388013_AT, 1368254_A_AT, 1369651_AT, 1370830_AT, 1369953_A_AT, 1384829_AT, 1388062_AT, 1368679_A_AT, 1384056_AT, 1390398_AT	876	108	12092	1.78936	1	0.483856	59.3684
GOTERM_MF_FAT	GO:0019900~kinase binding	20	1.34048	0.049072	GOTERM_MF_FAT	GO:0019900~kinase binding	20	1.34048	0.049072	1387971_A_AT, 1388650_AT, 1397809_AT, 1375835_AT, 1369469_S_AT, 1367574_AT, 1369771_AT, 1389463_AT, 1388044_AT, 1367802_AT, 1378642_AT, 1387346_AT, 1370197_A_AT, 1387377_A_AT, 1370955_AT, 1387259_AT, 1369953_A_AT, 1386931_AT, 1390127_AT, 1367721_AT	842	180	11963	1.57865	1	0.540666	54.8644
GOTERM_BP_FAT	GO:0046328~regulation of JNK cascade	9	0.603217	0.0515034	GOTERM_BP_FAT	GO:0046328~regulation of JNK cascade	9	0.603217	0.0515034	1387377_A_AT, 1387971_A_AT, 1390940_AT, 1397809_AT, 1369519_AT, 1378262_AT, 1390127_AT, 1392441_AT, 1381863_AT, 1368592_AT, 1375449_AT, 1387835_AT	876	57	12092	2.17952	1	0.50161	62.2005
GOTERM_BP_FAT	GO:0033674~positive regulation of kinase activity	22	1.47453	0.0519149	GOTERM_BP_FAT	GO:0033674~positive regulation of kinase activity	22	1.47453	0.0519149	1369587_AT, 1390940_AT, 1374620_AT, 1369469_S_AT, 1369771_AT, 1388044_AT, 1368254_A_AT, 1388011_A_AT, 1375449_AT, 1370197_A_AT, 1370830_AT, 1369519_AT, 1387172_A_AT, 1397439_AT, 1392441_AT, 1378963_AT, 1397809_AT, 1375835_AT, 1392382_AT, 1376425_AT, 1381863_AT, 1389463_AT, 1381518_AT, 1387835_AT, 1387377_A_AT, 1369953_A_AT, 1378262_AT, 1367721_AT, 1398756_AT	876	199	12092	1.52603	1	0.503198	62.5012
GOTERM_BP_FAT	GO:0043549~regulation of kinase activity	29	1.9437	0.0609273	GOTERM_BP_FAT	GO:0043549~regulation of kinase activity	29	1.9437	0.0609273	1369587_AT, 1390940_AT, 1374620_AT, 1369469_S_AT, 1369771_AT, 1387050_S_AT, 1388044_AT, 1368254_A_AT, 1388011_A_AT, 1375449_AT, 1370197_A_AT, 1369519_AT, 1370830_AT, 1387172_A_AT, 1383096_AT, 1397439_AT, 1392441_AT, 1369225_AT, 1378963_AT, 1387971_A_AT, 1397809_AT, 1375835_AT, 1392382_AT, 1376425_AT, 1389463_AT, 1381863_AT, 1381518_AT, 1370862_AT, 1369651_AT, 1387835_AT, 1387377_A_AT, 1369953_A_A…	876	285	12092	1.40458	1	0.546502	68.5444
GOTERM_BP_FAT	GO:0051338~regulation of transferase activity	30	2.01072	0.0653528	GOTERM_BP_FAT	GO:0051338~regulation of transferase activity	30	2.01072	0.0653528	1369587_AT, 1390940_AT, 1374620_AT, 1369469_S_AT, 1369771_AT, 1387050_S_AT, 1388044_AT, 1368254_A_AT, 1388011_A_AT, 1375449_AT, 1370197_A_AT, 1369519_AT, 1370830_AT, 1387172_A_AT, 1383096_AT, 1397439_AT, 1392441_AT, 1375084_AT, 1369225_AT, 1378963_AT, 1387971_A_AT, 1397809_AT, 1375835_AT, 1392382_AT, 1376425_AT, 1389463_AT, 1381863_AT, 1381518_AT, 1370862_AT, 1369651_AT, 1387835_AT, 1387377_A_AT,…	876	299	12092	1.38498	1	0.562799	71.1628
GOTERM_BP_FAT	GO:0010740~positive regulation of protein kinase cascade	19	1.27346	0.0663169	GOTERM_BP_FAT	GO:0010740~positive regulation of protein kinase cascade	19	1.27346	0.0663169	1371179_A_AT, 1387277_AT, 1387050_S_AT, 1370333_A_AT, 1388011_A_AT, 1388168_A_AT, 1387172_A_AT, 1367628_AT, 1384829_AT, 1386940_AT, 1384056_AT, 1369225_AT, 1374697_AT, 1368592_AT, 1383880_AT, 1378963_AT, 1386581_AT, 1388260_A_AT, 1392382_AT, 1376425_AT, 1371222_AT, 1387346_AT, 1371223_A_AT, 1373829_AT, 1372002_AT, 1369621_S_AT, 1369640_AT, 1370630_A_AT, 1378262_AT, 1396168_AT, 1390127_AT, 1368679…	876	170	12092	1.54276	1	0.565864	71.7053
GOTERM_BP_FAT	GO:0051247~positive regulation of protein metabolic process	24	1.60858	0.0793721	GOTERM_BP_FAT	GO:0051247~positive regulation of protein metabolic process	24	1.60858	0.0793721	1370346_AT, 1372523_AT, 1370333_A_AT, 1387277_AT, 1368254_A_AT, 1384829_AT, 1370688_AT, 1384056_AT, 1388484_AT, 1390398_AT, 1367830_A_AT, 1380681_AT, 1384915_AT, 1389506_X_AT, 1368442_AT, 1392820_AT, 1375835_AT, 1388013_AT, 1370862_AT, 1369651_AT, 1373308_AT, 1372002_AT, 1369621_S_AT, 1369640_AT, 1369953_A_AT, 1375217_AT, 1388062_AT, 1368679_A_AT	876	233	12092	1.42184	1	0.607028	78.1631
GOTERM_BP_FAT	GO:0080135~regulation of cellular response to stress	12	0.80429	0.0811463	GOTERM_BP_FAT	GO:0080135~regulation of cellular response to stress	12	0.80429	0.0811463	1378963_AT, 1390940_AT, 1387971_A_AT, 1397809_AT, 1392382_AT, 1376425_AT, 1381863_AT, 1388011_A_AT, 1375449_AT, 1387835_AT, 1387377_A_AT, 1367581_A_AT, 1369519_AT, 1387172_A_AT, 1378262_AT, 1392441_AT, 1390127_AT, 1368592_AT, 1398756_AT	876	95	12092	1.74362	1	0.609853	78.9246
GOTERM_BP_FAT	GO:0001934~positive regulation of protein amino acid phosphorylation	12	0.80429	0.0811463	GOTERM_BP_FAT	GO:0001934~positive regulation of protein amino acid phosphorylation	12	0.80429	0.0811463	1368442_AT, 1392820_AT, 1375835_AT, 1387277_AT, 1370333_A_AT, 1388013_AT, 1368254_A_AT, 1369651_AT, 1369953_A_AT, 1384829_AT, 1388062_AT, 1368679_A_AT, 1384056_AT, 1390398_AT	876	95	12092	1.74362	1	0.609853	78.9246
GOTERM_BP_FAT	GO:0045859~regulation of protein kinase activity	27	1.80965	0.0857616	GOTERM_BP_FAT	GO:0045859~regulation of protein kinase activity	27	1.80965	0.0857616	1369587_AT, 1390940_AT, 1374620_AT, 1369469_S_AT, 1387050_S_AT, 1368254_A_AT, 1388011_A_AT, 1375449_AT, 1370197_A_AT, 1369519_AT, 1370830_AT, 1387172_A_AT, 1383096_AT, 1397439_AT, 1392441_AT, 1369225_AT, 1378963_AT, 1387971_A_AT, 1397809_AT, 1375835_AT, 1392382_AT, 1376425_AT, 1389463_AT, 1381863_AT, 1381518_AT, 1370862_AT, 1369651_AT, 1387835_AT, 1387377_A_AT, 1369953_A_AT, 1378262_AT, 1374806_A…	876	271	12092	1.37527	1	0.625538	80.7895
GOTERM_BP_FAT	GO:0043085~positive regulation of catalytic activity	41	2.74799	0.0880631	GOTERM_BP_FAT	GO:0043085~positive regulation of catalytic activity	41	2.74799	0.0880631	1370346_AT, 1369771_AT, 1388044_AT, 1388885_AT, 1370197_A_AT, 1371071_AT, 1370830_AT, 1370423_AT, 1387172_A_AT, 1397439_AT, 1386940_AT, 1392441_AT, 1367830_A_AT, 1378963_AT, 1397809_AT, 1376425_AT, 1381863_AT, 1370862_AT, 1381518_AT, 1369071_AT, 1389132_AT, 1387835_AT, 1394575_AT, 1384229_AT, 1378262_AT, 1368972_AT, 1367721_AT, 1390940_AT, 1369587_AT, 1374620_AT, 1369469_S_AT, 1368254_A_AT, 13880…	876	444	12092	1.27466	1	0.630253	81.66
GOTERM_BP_FAT	GO:0045860~positive regulation of protein kinase activity	20	1.34048	0.0977004	GOTERM_BP_FAT	GO:0045860~positive regulation of protein kinase activity	20	1.34048	0.0977004	1369587_AT, 1390940_AT, 1374620_AT, 1369469_S_AT, 1368254_A_AT, 1388011_A_AT, 1375449_AT, 1370197_A_AT, 1369519_AT, 1370830_AT, 1387172_A_AT, 1397439_AT, 1392441_AT, 1378963_AT, 1397809_AT, 1375835_AT, 1392382_AT, 1376425_AT, 1381863_AT, 1389463_AT, 1381518_AT, 1387835_AT, 1387377_A_AT, 1369953_A_AT, 1378262_AT, 1367721_AT, 1398756_AT	876	191	12092	1.44541	1	0.655435	84.9163
GOTERM_BP_FAT	GO:0032270~positive regulation of cellular protein metabolic process	22	1.47453	0.124923	GOTERM_BP_FAT	GO:0032270~positive regulation of cellular protein metabolic process	22	1.47453	0.124923	1370346_AT, 1372523_AT, 1387277_AT, 1370333_A_AT, 1368254_A_AT, 1384829_AT, 1370688_AT, 1384056_AT, 1388484_AT, 1390398_AT, 1367830_A_AT, 1380681_AT, 1384915_AT, 1389506_X_AT, 1368442_AT, 1392820_AT, 1375835_AT, 1388013_AT, 1370862_AT, 1369651_AT, 1369621_S_AT, 1369953_A_AT, 1375217_AT, 1388062_AT, 1368679_A_AT	876	222	12092	1.36793	1	0.718525	91.4154
GOTERM_BP_FAT	GO:0043405~regulation of MAP kinase activity	13	0.871314	0.127268	GOTERM_BP_FAT	GO:0043405~regulation of MAP kinase activity	13	0.871314	0.127268	1390940_AT, 1387971_A_AT, 1397809_AT, 1374620_AT, 1387050_S_AT, 1381863_AT, 1370862_AT, 1375449_AT, 1387835_AT, 1387377_A_AT, 1370830_AT, 1369519_AT, 1369953_A_AT, 1378262_AT, 1392441_AT, 1369225_AT	876	115	12092	1.56041	1	0.722846	91.829
GOTERM_BP_FAT	GO:0050730~regulation of peptidyl-tyrosine phosphorylation	8	0.536193	0.209196	GOTERM_BP_FAT	GO:0050730~regulation of peptidyl-tyrosine phosphorylation	8	0.536193	0.209196	1370197_A_AT, 1370830_AT, 1369953_A_AT, 1384829_AT, 1370333_A_AT, 1387277_AT, 1388013_AT, 1384056_AT, 1368679_A_AT, 1369651_AT	876	67	12092	1.6482	1	0.841389	98.6677
GOTERM_BP_FAT	GO:0031401~positive regulation of protein modification process	17	1.13941	0.217422	GOTERM_BP_FAT	GO:0031401~positive regulation of protein modification process	17	1.13941	0.217422	1368442_AT, 1389506_X_AT, 1392820_AT, 1370346_AT, 1375835_AT, 1370333_A_AT, 1387277_AT, 1388013_AT, 1368254_A_AT, 1369651_AT, 1369621_S_AT, 1369953_A_AT, 1384829_AT, 1388062_AT, 1368679_A_AT, 1384056_AT, 1388484_AT, 1390398_AT, 1367830_A_AT	876	178	12092	1.31833	1	0.846035	98.9009
GOTERM_BP_FAT	GO:0043406~positive regulation of MAP kinase activity	9	0.603217	0.240784	GOTERM_BP_FAT	GO:0043406~positive regulation of MAP kinase activity	9	0.603217	0.240784	1387377_A_AT, 1390940_AT, 1397809_AT, 1374620_AT, 1369519_AT, 1370830_AT, 1369953_A_AT, 1378262_AT, 1392441_AT, 1381863_AT, 1375449_AT, 1387835_AT	876	82	12092	1.51504	1	0.869219	99.3707
GOTERM_BP_FAT	GO:0070304~positive regulation of stress-activated protein kinase signaling pathway	4	0.268097	0.249578	GOTERM_BP_FAT	GO:0070304~positive regulation of stress-activated protein kinase signaling pathway	4	0.268097	0.249578	1378963_AT, 1387172_A_AT, 1378262_AT, 1392382_AT, 1376425_AT, 1390127_AT, 1388011_A_AT, 1368592_AT	876	24	12092	2.30061	1	0.876393	99.4921
GOTERM_BP_FAT	GO:0050731~positive regulation of peptidyl-tyrosine phosphorylation	6	0.402145	0.265415	GOTERM_BP_FAT	GO:0050731~positive regulation of peptidyl-tyrosine phosphorylation	6	0.402145	0.265415	1369953_A_AT, 1384829_AT, 1370333_A_AT, 1387277_AT, 1388013_AT, 1384056_AT, 1368679_A_AT, 1369651_AT	876	48	12092	1.72546	1	0.888942	99.657
GOTERM_BP_FAT	GO:0046330~positive regulation of JNK cascade	3	0.201072	0.455322	GOTERM_BP_FAT	GO:0046330~positive regulation of JNK cascade	3	0.201072	0.455322	1378262_AT, 1390127_AT, 1368592_AT	876	21	12092	1.97195	1	0.974044	99.9986
GOTERM_BP_FAT	GO:0007254~JNK cascade	4	0.268097	0.525567	GOTERM_BP_FAT	GO:0007254~JNK cascade	4	0.268097	0.525567	1387971_A_AT, 1397809_AT, 1378262_AT, 1369102_AT	876	38	12092	1.45302	1	0.985643	99.9999
GOTERM_BP_FAT	GO:0032147~activation of protein kinase activity	8	0.536193	0.581466	GOTERM_BP_FAT	GO:0032147~activation of protein kinase activity	8	0.536193	0.581466	1378963_AT, 1370197_A_AT, 1369519_AT, 1370830_AT, 1387172_A_AT, 1392382_AT, 1397439_AT, 1376425_AT, 1389463_AT, 1368254_A_AT, 1381518_AT, 1388011_A_AT	876	99	12092	1.11545	1	0.991096	100
GOTERM_BP_FAT	GO:0031098~stress-activated protein kinase signaling pathway	4	0.268097	0.610764	GOTERM_BP_FAT	GO:0031098~stress-activated protein kinase signaling pathway	4	0.268097	0.610764	1387971_A_AT, 1397809_AT, 1378262_AT, 1369102_AT	876	43	12092	1.28406	1	0.993332	100
GOTERM_BP_FAT	GO:0007243~protein kinase cascade	17	1.13941	0.81807	GOTERM_BP_FAT	GO:0007243~protein kinase cascade	17	1.13941	0.81807	1387971_A_AT, 1397809_AT, 1392820_AT, 1375835_AT, 1368251_AT, 1375915_AT, 1369771_AT, 1387377_A_AT, 1389662_AT, 1384292_AT, 1370830_AT, 1369519_AT, 1370422_AT, 1382531_AT, 1378262_AT, 1384829_AT, 1369102_AT, 1384056_AT	876	267	12092	0.878884	1	0.999692	100
GOTERM_BP_FAT	GO:0000165~MAPKKK cascade	6	0.402145	0.980639	GOTERM_BP_FAT	GO:0000165~MAPKKK cascade	6	0.402145	0.980639	1387971_A_AT, 1397809_AT, 1370830_AT, 1384829_AT, 1378262_AT, 1384056_AT, 1369102_AT	876	143	12092	0.579174	1	1	100
Annotation Cluster 60	Enrichment Score: 1.349892324903719				Annotation Cluster 60	Enrichment Score: 1.349892324903719
Category	Term	Count	%	PValue	Category	Term	Count	%	PValue	Genes	List Total	Pop Hits	Pop Total	Fold Enrichment	Bonferroni	Benjamini	FDR
GOTERM_BP_FAT	GO:0045785~positive regulation of cell adhesion	13	0.871314	0.00122384	GOTERM_BP_FAT	GO:0045785~positive regulation of cell adhesion	13	0.871314	0.00122384	1378963_AT, 1392820_AT, 1375757_AT, 1371185_AT, 1392382_AT, 1376425_AT, 1372325_AT, 1388011_A_AT, 1390983_AT, 1370197_A_AT, 1367581_A_AT, 1387172_A_AT, 1368290_AT, 1383240_AT, 1393558_AT, 1389556_AT, 1369953_A_AT, 1389533_AT, 1367721_AT, 1371186_AT, 1368724_A_AT	876	61	12092	2.94176	0.988522	0.0494977	2.2279
GOTERM_BP_FAT	GO:0022409~positive regulation of cell-cell adhesion	3	0.201072	0.160059	GOTERM_BP_FAT	GO:0022409~positive regulation of cell-cell adhesion	3	0.201072	0.160059	1393558_AT, 1383240_AT, 1369953_A_AT, 1389556_AT, 1371185_AT, 1371186_AT, 1390983_AT	876	10	12092	4.1411	1	0.775451	95.9611
GOTERM_BP_FAT	GO:0022407~regulation of cell-cell adhesion	3	0.201072	0.455322	GOTERM_BP_FAT	GO:0022407~regulation of cell-cell adhesion	3	0.201072	0.455322	1393558_AT, 1383240_AT, 1369953_A_AT, 1389556_AT, 1371185_AT, 1371186_AT, 1390983_AT	876	21	12092	1.97195	1	0.974044	99.9986
Annotation Cluster 61	Enrichment Score: 1.3467924157926616				Annotation Cluster 61	Enrichment Score: 1.3467924157926616
Category	Term	Count	%	PValue	Category	Term	Count	%	PValue	Genes	List Total	Pop Hits	Pop Total	Fold Enrichment	Bonferroni	Benjamini	FDR
GOTERM_BP_FAT	GO:0030334~regulation of cell migration	23	1.54155	0.00387246	GOTERM_BP_FAT	GO:0030334~regulation of cell migration	23	1.54155	0.00387246	1389213_AT, 1384485_AT, 1373678_AT, 1369771_AT, 1389244_X_AT, 1370333_A_AT, 1386913_AT, 1368254_A_AT, 1388011_A_AT, 1377765_AT, 1370830_AT, 1387172_A_AT, 1394562_AT, 1367830_A_AT, 1370960_AT, 1387348_AT, 1378963_AT, 1392382_AT, 1376425_AT, 1370862_AT, 1369651_AT, 1373661_A_AT, 1388143_AT, 1369071_AT, 1373210_AT, 1396152_S_AT, 1368290_AT, 1368983_AT, 1370955_AT, 1388027_A_AT, 1387347_AT, 1368724_A…	876	165	12092	1.92415	0.999999	0.109541	6.88986
GOTERM_BP_FAT	GO:0051270~regulation of cell motion	25	1.6756	0.0040305	GOTERM_BP_FAT	GO:0051270~regulation of cell motion	25	1.6756	0.0040305	1389213_AT, 1373678_AT, 1384485_AT, 1370333_A_AT, 1369771_AT, 1389244_X_AT, 1386913_AT, 1368254_A_AT, 1388011_A_AT, 1377765_AT, 1370830_AT, 1387172_A_AT, 1394562_AT, 1367830_A_AT, 1387348_AT, 1370960_AT, 1378963_AT, 1383417_AT, 1392382_AT, 1376425_AT, 1370862_AT, 1388143_AT, 1373661_A_AT, 1369651_AT, 1369071_AT, 1368509_AT, 1373210_AT, 1396152_S_AT, 1370955_AT, 1368290_AT, 1368983_AT, 1388027_A_A…	876	186	12092	1.85533	1	0.112885	7.16127
GOTERM_BP_FAT	GO:0040012~regulation of locomotion	25	1.6756	0.00462027	GOTERM_BP_FAT	GO:0040012~regulation of locomotion	25	1.6756	0.00462027	1389213_AT, 1373678_AT, 1384485_AT, 1370333_A_AT, 1369771_AT, 1389244_X_AT, 1386913_AT, 1368254_A_AT, 1388011_A_AT, 1377765_AT, 1370830_AT, 1387172_A_AT, 1394562_AT, 1367830_A_AT, 1387348_AT, 1370960_AT, 1378963_AT, 1383417_AT, 1392382_AT, 1376425_AT, 1370862_AT, 1388143_AT, 1373661_A_AT, 1369651_AT, 1369071_AT, 1368509_AT, 1373210_AT, 1396152_S_AT, 1370955_AT, 1368290_AT, 1368983_AT, 1388027_A_A…	876	188	12092	1.83559	1	0.124554	8.16756
GOTERM_BP_FAT	GO:0030335~positive regulation of cell migration	13	0.871314	0.0329803	GOTERM_BP_FAT	GO:0030335~positive regulation of cell migration	13	0.871314	0.0329803	1378963_AT, 1392382_AT, 1376425_AT, 1369771_AT, 1370333_A_AT, 1386913_AT, 1368254_A_AT, 1388011_A_AT, 1388143_AT, 1369071_AT, 1373210_AT, 1370830_AT, 1368290_AT, 1368983_AT, 1370955_AT, 1387172_A_AT, 1367830_A_AT	876	92	12092	1.95052	1	0.409822	46.0456
GOTERM_BP_FAT	GO:0048660~regulation of smooth muscle cell proliferation	10	0.670241	0.0333433	GOTERM_BP_FAT	GO:0048660~regulation of smooth muscle cell proliferation	10	0.670241	0.0333433	1369587_AT, 1371179_A_AT, 1370333_A_AT, 1374404_AT, 1369071_AT, 1388168_A_AT, 1373829_AT, 1370830_AT, 1369519_AT, 1396152_S_AT, 1368983_AT, 1370630_A_AT, 1387347_AT, 1367830_A_AT, 1370960_AT, 1387348_AT, 1397830_AT	876	62	12092	2.2264	1	0.407969	46.417
GOTERM_BP_FAT	GO:0051272~positive regulation of cell motion	13	0.871314	0.0567943	GOTERM_BP_FAT	GO:0051272~positive regulation of cell motion	13	0.871314	0.0567943	1378963_AT, 1392382_AT, 1376425_AT, 1369771_AT, 1370333_A_AT, 1386913_AT, 1368254_A_AT, 1388011_A_AT, 1388143_AT, 1369071_AT, 1373210_AT, 1370830_AT, 1368290_AT, 1368983_AT, 1370955_AT, 1387172_A_AT, 1367830_A_AT	876	100	12092	1.79447	1	0.52689	65.8974
GOTERM_BP_FAT	GO:0001937~negative regulation of endothelial cell proliferation	4	0.268097	0.0625605	GOTERM_BP_FAT	GO:0001937~negative regulation of endothelial cell proliferation	4	0.268097	0.0625605	1389213_AT, 1394562_AT, 1370862_AT, 1390800_A_AT	876	13	12092	4.24728	1	0.551392	69.5359
GOTERM_BP_FAT	GO:0040017~positive regulation of locomotion	13	0.871314	0.0641881	GOTERM_BP_FAT	GO:0040017~positive regulation of locomotion	13	0.871314	0.0641881	1378963_AT, 1392382_AT, 1376425_AT, 1369771_AT, 1370333_A_AT, 1386913_AT, 1368254_A_AT, 1388011_A_AT, 1388143_AT, 1369071_AT, 1373210_AT, 1370830_AT, 1368290_AT, 1368983_AT, 1370955_AT, 1387172_A_AT, 1367830_A_AT	876	102	12092	1.75929	1	0.559734	70.4945
GOTERM_BP_FAT	GO:0030336~negative regulation of cell migration	8	0.536193	0.0859437	GOTERM_BP_FAT	GO:0030336~negative regulation of cell migration	8	0.536193	0.0859437	1389213_AT, 1373678_AT, 1384485_AT, 1370862_AT, 1369651_AT, 1377765_AT, 1396152_S_AT, 1394562_AT, 1387347_AT, 1387348_AT, 1370960_AT, 1368724_A_AT, 1397830_AT	876	53	12092	2.08357	1	0.625251	80.8597
GOTERM_BP_FAT	GO:0001936~regulation of endothelial cell proliferation	6	0.402145	0.0956234	GOTERM_BP_FAT	GO:0001936~regulation of endothelial cell proliferation	6	0.402145	0.0956234	1389213_AT, 1394562_AT, 1387050_S_AT, 1370862_AT, 1369225_AT, 1390800_A_AT	876	34	12092	2.43594	1	0.650271	84.2646
GOTERM_BP_FAT	GO:0040013~negative regulation of locomotion	8	0.536193	0.115654	GOTERM_BP_FAT	GO:0040013~negative regulation of locomotion	8	0.536193	0.115654	1389213_AT, 1373678_AT, 1384485_AT, 1370862_AT, 1369651_AT, 1377765_AT, 1396152_S_AT, 1394562_AT, 1387347_AT, 1387348_AT, 1370960_AT, 1368724_A_AT, 1397830_AT	876	57	12092	1.93735	1	0.699422	89.5789
GOTERM_BP_FAT	GO:0051271~negative regulation of cell motion	8	0.536193	0.123824	GOTERM_BP_FAT	GO:0051271~negative regulation of cell motion	8	0.536193	0.123824	1389213_AT, 1373678_AT, 1384485_AT, 1370862_AT, 1369651_AT, 1377765_AT, 1396152_S_AT, 1394562_AT, 1387347_AT, 1387348_AT, 1370960_AT, 1368724_A_AT, 1397830_AT	876	58	12092	1.90395	1	0.717015	91.2148
GOTERM_BP_FAT	GO:0010596~negative regulation of endothelial cell migration	3	0.201072	0.186698	GOTERM_BP_FAT	GO:0010596~negative regulation of endothelial cell migration	3	0.201072	0.186698	1389213_AT, 1394562_AT, 1370862_AT	876	11	12092	3.76463	1	0.811348	97.7678
GOTERM_BP_FAT	GO:0010594~regulation of endothelial cell migration	3	0.201072	0.351308	GOTERM_BP_FAT	GO:0010594~regulation of endothelial cell migration	3	0.201072	0.351308	1389213_AT, 1394562_AT, 1370862_AT	876	17	12092	2.43594	1	0.940956	99.9652
Annotation Cluster 62	Enrichment Score: 1.346457839247341				Annotation Cluster 62	Enrichment Score: 1.346457839247341
Category	Term	Count	%	PValue	Category	Term	Count	%	PValue	Genes	List Total	Pop Hits	Pop Total	Fold Enrichment	Bonferroni	Benjamini	FDR
GOTERM_BP_FAT	GO:0042060~wound healing	31	2.07775	6.88e-06	GOTERM_BP_FAT	GO:0042060~wound healing	31	2.07775	6.87993e-06	1377283_AT, 1387269_S_AT, 1370346_AT, 1369955_AT, 1369931_AT, 1370333_A_AT, 1370956_AT, 1372254_AT, 1388011_A_AT, 1374320_AT, 1387278_AT, 1368171_AT, 1387172_A_AT, 1367563_AT, 1367712_AT, 1376047_AT, 1369225_AT, 1367830_A_AT, 1368592_AT, 1368921_A_AT, 1378963_AT, 1391847_AT, 1368442_AT, 1368172_A_AT, 1392382_AT, 1385649_AT, 1376425_AT, 1376099_AT, 1398287_AT, 1372002_AT, 1387952_A_AT, 1387675_AT,…	876	174	12092	2.45927	0.0247857	0.00192876	0.0126575
GOTERM_BP_FAT	GO:0050878~regulation of body fluid levels	11	0.737265	0.194165	GOTERM_BP_FAT	GO:0050878~regulation of body fluid levels	11	0.737265	0.194165	1377283_AT, 1368442_AT, 1369519_AT, 1387104_AT, 1368000_AT, 1368930_AT, 1376047_AT, 1372254_AT, 1369225_AT, 1374320_AT, 1385625_AT	876	101	12092	1.50337	1	0.820838	98.1162
GOTERM_BP_FAT	GO:0007596~blood coagulation	8	0.536193	0.19877	GOTERM_BP_FAT	GO:0007596~blood coagulation	8	0.536193	0.19877	1377283_AT, 1368442_AT, 1368000_AT, 1376047_AT, 1372254_AT, 1369225_AT, 1374320_AT, 1385625_AT	876	66	12092	1.67317	1	0.826198	98.3047
GOTERM_BP_FAT	GO:0050817~coagulation	8	0.536193	0.19877	GOTERM_BP_FAT	GO:0050817~coagulation	8	0.536193	0.19877	1377283_AT, 1368442_AT, 1368000_AT, 1376047_AT, 1372254_AT, 1369225_AT, 1374320_AT, 1385625_AT	876	66	12092	1.67317	1	0.826198	98.3047
GOTERM_BP_FAT	GO:0007599~hemostasis	8	0.536193	0.219821	GOTERM_BP_FAT	GO:0007599~hemostasis	8	0.536193	0.219821	1377283_AT, 1368442_AT, 1368000_AT, 1376047_AT, 1372254_AT, 1369225_AT, 1374320_AT, 1385625_AT	876	68	12092	1.62396	1	0.849003	98.9613
SP_PIR_KEYWORDS	blood coagulation	3	0.201072	0.718997	SP_PIR_KEYWORDS	blood coagulation	3	0.201072	0.718997	1368442_AT, 1372254_AT, 1369225_AT	849	26	8979	1.2203	1	0.984776	100
Annotation Cluster 63	Enrichment Score: 1.3085295290890713				Annotation Cluster 63	Enrichment Score: 1.3085295290890713
Category	Term	Count	%	PValue	Category	Term	Count	%	PValue	Genes	List Total	Pop Hits	Pop Total	Fold Enrichment	Bonferroni	Benjamini	FDR
GOTERM_BP_FAT	GO:0009894~regulation of catabolic process	16	1.07239	0.00534596	GOTERM_BP_FAT	GO:0009894~regulation of catabolic process	16	1.07239	0.00534596	1390990_AT, 1375835_AT, 1372523_AT, 1370333_A_AT, 1369771_AT, 1384262_AT, 1370862_AT, 1385590_AT, 1373308_AT, 1369794_A_AT, 1372002_AT, 1369640_AT, 1367712_AT, 1389362_AT, 1370688_AT, 1388062_AT, 1386953_AT, 1380681_AT	876	100	12092	2.20858	1	0.137689	9.3916
GOTERM_BP_FAT	GO:0031329~regulation of cellular catabolic process	12	0.80429	0.00914598	GOTERM_BP_FAT	GO:0031329~regulation of cellular catabolic process	12	0.80429	0.00914598	1390990_AT, 1375835_AT, 1372523_AT, 1369771_AT, 1370333_A_AT, 1384262_AT, 1370862_AT, 1369794_A_AT, 1389362_AT, 1367712_AT, 1370688_AT, 1386953_AT, 1380681_AT	876	68	12092	2.43594	1	0.19224	15.5533
GOTERM_BP_FAT	GO:0045732~positive regulation of protein catabolic process	6	0.402145	0.0361403	GOTERM_BP_FAT	GO:0045732~positive regulation of protein catabolic process	6	0.402145	0.0361403	1372002_AT, 1369640_AT, 1372523_AT, 1370688_AT, 1388062_AT, 1370862_AT, 1373308_AT, 1380681_AT	876	26	12092	3.18546	1	0.424547	49.1989
GOTERM_BP_FAT	GO:0045862~positive regulation of proteolysis	5	0.335121	0.0607529	GOTERM_BP_FAT	GO:0045862~positive regulation of proteolysis	5	0.335121	0.0607529	1372523_AT, 1370688_AT, 1375217_AT, 1370862_AT, 1384915_AT, 1380681_AT	876	21	12092	3.28658	1	0.54668	68.4368
GOTERM_BP_FAT	GO:0042176~regulation of protein catabolic process	8	0.536193	0.0611572	GOTERM_BP_FAT	GO:0042176~regulation of protein catabolic process	8	0.536193	0.0611572	1372002_AT, 1369640_AT, 1372523_AT, 1370688_AT, 1367712_AT, 1389362_AT, 1388062_AT, 1370862_AT, 1373308_AT, 1380681_AT	876	49	12092	2.25366	1	0.546662	68.6858
GOTERM_BP_FAT	GO:0009896~positive regulation of catabolic process	8	0.536193	0.0611572	GOTERM_BP_FAT	GO:0009896~positive regulation of catabolic process	8	0.536193	0.0611572	1372002_AT, 1369640_AT, 1372523_AT, 1370688_AT, 1370333_A_AT, 1369771_AT, 1388062_AT, 1370862_AT, 1373308_AT, 1380681_AT	876	49	12092	2.25366	1	0.546662	68.6858
GOTERM_BP_FAT	GO:0051247~positive regulation of protein metabolic process	24	1.60858	0.0793721	GOTERM_BP_FAT	GO:0051247~positive regulation of protein metabolic process	24	1.60858	0.0793721	1370346_AT, 1372523_AT, 1370333_A_AT, 1387277_AT, 1368254_A_AT, 1384829_AT, 1370688_AT, 1384056_AT, 1388484_AT, 1390398_AT, 1367830_A_AT, 1380681_AT, 1384915_AT, 1389506_X_AT, 1368442_AT, 1392820_AT, 1375835_AT, 1388013_AT, 1370862_AT, 1369651_AT, 1373308_AT, 1372002_AT, 1369621_S_AT, 1369640_AT, 1369953_A_AT, 1375217_AT, 1388062_AT, 1368679_A_AT	876	233	12092	1.42184	1	0.607028	78.1631
GOTERM_BP_FAT	GO:0051043~regulation of membrane protein ectodomain proteolysis	3	0.201072	0.213883	GOTERM_BP_FAT	GO:0051043~regulation of membrane protein ectodomain proteolysis	3	0.201072	0.213883	1367712_AT, 1389362_AT, 1370862_AT	876	12	12092	3.45091	1	0.842478	98.8058
GOTERM_BP_FAT	GO:0031331~positive regulation of cellular catabolic process	5	0.335121	0.24529	GOTERM_BP_FAT	GO:0031331~positive regulation of cellular catabolic process	5	0.335121	0.24529	1372523_AT, 1370688_AT, 1370333_A_AT, 1369771_AT, 1370862_AT, 1380681_AT	876	35	12092	1.97195	1	0.87221	99.436
Annotation Cluster 64	Enrichment Score: 1.272679600388358				Annotation Cluster 64	Enrichment Score: 1.272679600388358
Category	Term	Count	%	PValue	Category	Term	Count	%	PValue	Genes	List Total	Pop Hits	Pop Total	Fold Enrichment	Bonferroni	Benjamini	FDR
INTERPRO	IPR000867:Insulin-like growth factor-binding protein, IGFBP	6	0.402145	0.0108664	INTERPRO	IPR000867:Insulin-like growth factor-binding protein, IGFBP	6	0.402145	0.0108664	1370221_AT, 1396152_S_AT, 1367631_AT, 1368290_AT, 1386884_AT, 1371462_AT, 1387347_AT, 1370960_AT, 1387348_AT, 1397830_AT	920	16	10240	4.17391	1	0.888242	16.4801
INTERPRO	IPR017891:Insulin-like growth factor binding protein, N-terminal	5	0.335121	0.0127258	INTERPRO	IPR017891:Insulin-like growth factor binding protein, N-terminal	5	0.335121	0.0127258	1370221_AT, 1396152_S_AT, 1367631_AT, 1368290_AT, 1371462_AT, 1387347_AT, 1370960_AT, 1387348_AT, 1397830_AT	920	11	10240	5.05929	1	0.834397	19.0305
SMART	SM00121:IB	6	0.402145	0.0152411	SMART	SM00121:IB	6	0.402145	0.0152411	1370221_AT, 1396152_S_AT, 1367631_AT, 1368290_AT, 1386884_AT, 1371462_AT, 1387347_AT, 1370960_AT, 1387348_AT, 1397830_AT	497	16	5083	3.83526	0.978165	0.978165	18.0774
GOTERM_MF_FAT	GO:0019838~growth factor binding	13	0.871314	0.0214969	GOTERM_MF_FAT	GO:0019838~growth factor binding	13	0.871314	0.0214969	1369228_AT, 1367631_AT, 1371179_A_AT, 1372728_AT, 1389092_AT, 1388168_A_AT, 1373829_AT, 1370221_AT, 1395957_AT, 1396152_S_AT, 1368290_AT, 1386884_AT, 1370630_A_AT, 1384829_AT, 1368972_AT, 1367794_AT, 1371462_AT, 1387347_AT, 1384056_AT, 1387348_AT, 1370960_AT, 1397830_AT	842	89	11963	2.0753	1	0.377979	29.0764
UP_SEQ_FEATURE	domain:IGFBP N-terminal	5	0.335121	0.0246416	UP_SEQ_FEATURE	domain:IGFBP N-terminal	5	0.335121	0.0246416	1370221_AT, 1396152_S_AT, 1367631_AT, 1368290_AT, 1371462_AT, 1387347_AT, 1370960_AT, 1387348_AT, 1397830_AT	725	12	7317	4.20517	1	0.968583	34.5432
UP_SEQ_FEATURE	domain:CTCK	5	0.335121	0.0246416	UP_SEQ_FEATURE	domain:CTCK	5	0.335121	0.0246416	1370221_AT, 1367631_AT, 1368290_AT, 1379281_AT, 1368920_AT	725	12	7317	4.20517	1	0.968583	34.5432
INTERPRO	IPR006207:Cystine knot, C-terminal	5	0.335121	0.0310881	INTERPRO	IPR006207:Cystine knot, C-terminal	5	0.335121	0.0310881	1370221_AT, 1367631_AT, 1368290_AT, 1379281_AT, 1368920_AT	920	14	10240	3.97516	1	0.903065	40.5801
GOTERM_MF_FAT	GO:0005520~insulin-like growth factor binding	6	0.402145	0.0324348	GOTERM_MF_FAT	GO:0005520~insulin-like growth factor binding	6	0.402145	0.0324348	1370221_AT, 1396152_S_AT, 1367631_AT, 1368290_AT, 1386884_AT, 1371462_AT, 1387347_AT, 1370960_AT, 1387348_AT, 1397830_AT	842	26	11963	3.27873	1	0.452557	40.6244
INTERPRO	IPR006208:Cystine knot	4	0.268097	0.0401121	INTERPRO	IPR006208:Cystine knot	4	0.268097	0.0401121	1370221_AT, 1367631_AT, 1368290_AT, 1369120_A_AT	920	9	10240	4.94686	1	0.899653	49.0727
SMART	SM00041:CT	5	0.335121	0.0406044	SMART	SM00041:CT	5	0.335121	0.0406044	1370221_AT, 1367631_AT, 1368290_AT, 1379281_AT, 1368920_AT	497	14	5083	3.65263	0.999967	0.924254	41.6178
INTERPRO	IPR012395:IGFBP-related, CNN	3	0.201072	0.0427062	INTERPRO	IPR012395:IGFBP-related, CNN	3	0.201072	0.0427062	1370221_AT, 1367631_AT, 1368290_AT	920	4	10240	8.34783	1	0.905279	51.2943
UP_SEQ_FEATURE	domain:VWFC	4	0.268097	0.0514636	UP_SEQ_FEATURE	domain:VWFC	4	0.268097	0.0514636	1370221_AT, 1368821_AT, 1371331_AT, 1367631_AT, 1368290_AT, 1368822_AT	725	9	7317	4.48552	1	0.996316	59.2373
PIR_SUPERFAMILY	PIRSF036495:IGFBP_rP_CNN	3	0.201072	0.0524893	PIR_SUPERFAMILY	PIRSF036495:IGFBP_rP_CNN	3	0.201072	0.0524893	1370221_AT, 1367631_AT, 1368290_AT	439	4	4368	7.46241	1	0.997379	53.36
PIR_SUPERFAMILY	PIRSF036495:IGFBP-related protein, CNN type	3	0.201072	0.0817607	PIR_SUPERFAMILY	PIRSF036495:IGFBP-related protein, CNN type	3	0.201072	0.0817607	1370221_AT, 1367631_AT, 1368290_AT	439	5	4368	5.96993	1	0.99946	70.0792
INTERPRO	IPR001007:von Willebrand factor, type C	5	0.335121	0.113287	INTERPRO	IPR001007:von Willebrand factor, type C	5	0.335121	0.113287	1370221_AT, 1368821_AT, 1371331_AT, 1367631_AT, 1368290_AT, 1394866_AT, 1368822_AT	920	21	10240	2.6501	1	0.965822	86.2172
SMART	SM00214:VWC	5	0.335121	0.142034	SMART	SM00214:VWC	5	0.335121	0.142034	1370221_AT, 1368821_AT, 1371331_AT, 1367631_AT, 1368290_AT, 1394866_AT, 1368822_AT	497	21	5083	2.43509	1	0.86569	86.3146
UP_SEQ_FEATURE	domain:TSP type-1	3	0.201072	0.183707	UP_SEQ_FEATURE	domain:TSP type-1	3	0.201072	0.183707	1370221_AT, 1367631_AT, 1368290_AT	725	8	7317	3.78466	1	0.999934	96.8179
SP_PIR_KEYWORDS	Growth factor binding	3	0.201072	0.242417	SP_PIR_KEYWORDS	Growth factor binding	3	0.201072	0.242417	1396152_S_AT, 1368290_AT, 1371462_AT, 1387347_AT, 1370960_AT, 1387348_AT, 1397830_AT	849	10	8979	3.17279	1	0.84916	98.1869
INTERPRO	IPR000884:Thrombospondin, type 1 repeat	4	0.268097	0.315828	INTERPRO	IPR000884:Thrombospondin, type 1 repeat	4	0.268097	0.315828	1370221_AT, 1367631_AT, 1368290_AT, 1370312_AT	920	22	10240	2.02372	1	0.997317	99.8081
SMART	SM00209:TSP1	4	0.268097	0.36487	SMART	SM00209:TSP1	4	0.268097	0.36487	1370221_AT, 1367631_AT, 1368290_AT, 1370312_AT	497	22	5083	1.85952	1	0.960417	99.7242
Annotation Cluster 65	Enrichment Score: 1.2725321528029017				Annotation Cluster 65	Enrichment Score: 1.2725321528029017
Category	Term	Count	%	PValue	Category	Term	Count	%	PValue	Genes	List Total	Pop Hits	Pop Total	Fold Enrichment	Bonferroni	Benjamini	FDR
GOTERM_MF_FAT	GO:0005178~integrin binding	10	0.670241	0.000425	GOTERM_MF_FAT	GO:0005178~integrin binding	10	0.670241	0.000424992	1367631_AT, 1371185_AT, 1385649_AT, 1387277_AT, 1368187_AT, 1379331_AT, 1369651_AT, 1386860_AT, 1390983_AT, 1387346_AT, 1383240_AT, 1393558_AT, 1386940_AT, 1368679_A_AT, 1371186_AT	842	34	11963	4.17878	0.347672	0.0463586	0.669792
KEGG_PATHWAY	rno05410:Hypertrophic cardiomyopathy (HCM)	14	0.938338	0.00808982	KEGG_PATHWAY	rno05410:Hypertrophic cardiomyopathy (HCM)	14	0.938338	0.00808982	1383766_AT, 1384044_AT, 1370333_A_AT, 1369654_AT, 1388011_A_AT, 1387172_A_AT, 1383240_AT, 1386931_AT, 1374796_AT, 1367592_AT, 1378963_AT, 1383880_AT, 1386581_AT, 1375835_AT, 1371185_AT, 1385649_AT, 1392382_AT, 1376425_AT, 1390983_AT, 1387346_AT, 1393558_AT, 1389846_AT, 1371186_AT, 1368724_A_AT, 1369086_A_AT	414	84	5590	2.2504	0.764453	0.16534	9.50402
KEGG_PATHWAY	rno05414:Dilated cardiomyopathy	13	0.871314	0.0319749	KEGG_PATHWAY	rno05414:Dilated cardiomyopathy	13	0.871314	0.0319749	1383880_AT, 1378963_AT, 1367592_AT, 1386581_AT, 1383766_AT, 1384044_AT, 1371185_AT, 1392382_AT, 1385649_AT, 1376425_AT, 1370333_A_AT, 1381518_AT, 1388011_A_AT, 1387346_AT, 1390983_AT, 1387172_A_AT, 1383240_AT, 1393558_AT, 1386931_AT, 1374796_AT, 1389846_AT, 1371186_AT, 1369086_A_AT, 1368724_A_AT	414	90	5590	1.95035	0.996925	0.338457	32.937
GOTERM_BP_FAT	GO:0033627~cell adhesion mediated by integrin	3	0.201072	0.0861061	GOTERM_BP_FAT	GO:0033627~cell adhesion mediated by integrin	3	0.201072	0.0861061	1393558_AT, 1383240_AT, 1371185_AT, 1385649_AT, 1371186_AT, 1387346_AT, 1390983_AT	876	7	12092	5.91585	1	0.624878	80.9222
GOTERM_CC_FAT	GO:0008305~integrin complex	5	0.335121	0.118995	GOTERM_CC_FAT	GO:0008305~integrin complex	5	0.335121	0.118995	1383880_AT, 1386581_AT, 1393558_AT, 1383240_AT, 1371185_AT, 1385649_AT, 1387277_AT, 1368679_A_AT, 1371186_AT, 1387346_AT, 1390983_AT	824	25	10776	2.61553	1	0.47418	83.7164
KEGG_PATHWAY	rno05412:Arrhythmogenic right ventricular cardiomyopathy (ARVC)	9	0.603217	0.177801	KEGG_PATHWAY	rno05412:Arrhythmogenic right ventricular cardiomyopathy (ARVC)	9	0.603217	0.177801	1383880_AT, 1386581_AT, 1383766_AT, 1384044_AT, 1371185_AT, 1375936_AT, 1385649_AT, 1390983_AT, 1387346_AT, 1372002_AT, 1387259_AT, 1383240_AT, 1393558_AT, 1369640_AT, 1374796_AT, 1371186_AT, 1369086_A_AT	414	74	5590	1.64219	1	0.59079	90.9908
GOTERM_BP_FAT	GO:0007229~integrin-mediated signaling pathway	5	0.335121	0.361768	GOTERM_BP_FAT	GO:0007229~integrin-mediated signaling pathway	5	0.335121	0.361768	1383880_AT, 1386581_AT, 1367631_AT, 1393558_AT, 1383240_AT, 1371185_AT, 1385649_AT, 1371186_AT, 1387346_AT, 1390983_AT	876	42	12092	1.64329	1	0.945788	99.9742
GOTERM_CC_FAT	GO:0043235~receptor complex	6	0.402145	0.911353	GOTERM_CC_FAT	GO:0043235~receptor complex	6	0.402145	0.911353	1383880_AT, 1386581_AT, 1393558_AT, 1383240_AT, 1371185_AT, 1385649_AT, 1369771_AT, 1387277_AT, 1368679_A_AT, 1371186_AT, 1387346_AT, 1390983_AT	824	105	10776	0.747295	1	0.996828	100
Annotation Cluster 66	Enrichment Score: 1.2662708802604026				Annotation Cluster 66	Enrichment Score: 1.2662708802604026
Category	Term	Count	%	PValue	Category	Term	Count	%	PValue	Genes	List Total	Pop Hits	Pop Total	Fold Enrichment	Bonferroni	Benjamini	FDR
GOTERM_BP_FAT	GO:0030705~cytoskeleton-dependent intracellular transport	8	0.536193	0.00972278	GOTERM_BP_FAT	GO:0030705~cytoskeleton-dependent intracellular transport	8	0.536193	0.00972278	1367592_AT, 1370197_A_AT, 1388034_AT, 1369977_AT, 1384264_AT, 1369358_A_AT, 1395985_AT, 1391906_AT, 1368724_A_AT	876	34	12092	3.24792	1	0.198588	16.4532
GOTERM_BP_FAT	GO:0010970~microtubule-based transport	5	0.335121	0.0607529	GOTERM_BP_FAT	GO:0010970~microtubule-based transport	5	0.335121	0.0607529	1370197_A_AT, 1388034_AT, 1369977_AT, 1369358_A_AT, 1395985_AT, 1391906_AT	876	21	12092	3.28658	1	0.54668	68.4368
GOTERM_BP_FAT	GO:0008088~axon cargo transport	3	0.201072	0.269048	GOTERM_BP_FAT	GO:0008088~axon cargo transport	3	0.201072	0.269048	1388034_AT, 1369977_AT, 1395985_AT, 1391906_AT	876	14	12092	2.95793	1	0.890456	99.6869
Annotation Cluster 67	Enrichment Score: 1.2553365454772947				Annotation Cluster 67	Enrichment Score: 1.2553365454772947
Category	Term	Count	%	PValue	Category	Term	Count	%	PValue	Genes	List Total	Pop Hits	Pop Total	Fold Enrichment	Bonferroni	Benjamini	FDR
GOTERM_BP_FAT	GO:0010906~regulation of glucose metabolic process	10	0.670241	0.00314403	GOTERM_BP_FAT	GO:0010906~regulation of glucose metabolic process	10	0.670241	0.00314403	1390990_AT, 1369794_A_AT, 1370089_AT, 1375835_AT, 1370333_A_AT, 1369771_AT, 1388044_AT, 1370047_AT, 1384262_AT, 1386953_AT	876	43	12092	3.21015	0.99999	0.0958567	5.62911
KEGG_PATHWAY	rno04920:Adipocytokine signaling pathway	11	0.737265	0.0240754	KEGG_PATHWAY	rno04920:Adipocytokine signaling pathway	11	0.737265	0.0240754	1391847_AT, 1368177_AT, 1375835_AT, 1388153_AT, 1373778_AT, 1388260_A_AT, 1369771_AT, 1371222_AT, 1369654_AT, 1371223_A_AT, 1387278_AT, 1370089_AT, 1395146_AT, 1369102_AT, 1370939_AT	414	67	5590	2.21681	0.986935	0.283717	25.8897
GOTERM_BP_FAT	GO:0046320~regulation of fatty acid oxidation	6	0.402145	0.0546565	GOTERM_BP_FAT	GO:0046320~regulation of fatty acid oxidation	6	0.402145	0.0546565	1370089_AT, 1375835_AT, 1388153_AT, 1373778_AT, 1369771_AT, 1369654_AT, 1370939_AT	876	29	12092	2.85593	1	0.519196	64.4469
KEGG_PATHWAY	rno04910:Insulin signaling pathway	16	1.07239	0.0613373	KEGG_PATHWAY	rno04910:Insulin signaling pathway	16	1.07239	0.0613373	1390990_AT, 1379603_AT, 1375835_AT, 1373778_AT, 1369771_AT, 1383519_AT, 1368036_AT, 1384262_AT, 1371203_AT, 1369654_AT, 1387772_AT, 1373047_AT, 1370197_A_AT, 1370089_AT, 1384347_AT, 1379032_AT, 1369102_AT	414	132	5590	1.63666	0.999987	0.44734	54.0782
GOTERM_BP_FAT	GO:0019216~regulation of lipid metabolic process	14	0.938338	0.0886868	GOTERM_BP_FAT	GO:0019216~regulation of lipid metabolic process	14	0.938338	0.0886868	1391847_AT, 1375835_AT, 1388153_AT, 1373778_AT, 1393660_AT, 1369771_AT, 1370862_AT, 1385590_AT, 1369654_AT, 1387278_AT, 1370089_AT, 1368189_AT, 1388924_AT, 1387983_AT, 1368592_AT, 1370939_AT, 1394456_AT	876	119	12092	1.62396	1	0.631887	81.8894
GOTERM_BP_FAT	GO:0019217~regulation of fatty acid metabolic process	7	0.469169	0.228801	GOTERM_BP_FAT	GO:0019217~regulation of fatty acid metabolic process	7	0.469169	0.228801	1391847_AT, 1387278_AT, 1370089_AT, 1375835_AT, 1388153_AT, 1373778_AT, 1369771_AT, 1369654_AT, 1370939_AT	876	57	12092	1.69519	1	0.85775	99.1606
GOTERM_BP_FAT	GO:0010565~regulation of cellular ketone metabolic process	7	0.469169	0.316884	GOTERM_BP_FAT	GO:0010565~regulation of cellular ketone metabolic process	7	0.469169	0.316884	1391847_AT, 1387278_AT, 1370089_AT, 1375835_AT, 1388153_AT, 1373778_AT, 1369771_AT, 1369654_AT, 1370939_AT	876	64	12092	1.50977	1	0.925256	99.9099
Annotation Cluster 68	Enrichment Score: 1.2420055617142955				Annotation Cluster 68	Enrichment Score: 1.2420055617142955
Category	Term	Count	%	PValue	Category	Term	Count	%	PValue	Genes	List Total	Pop Hits	Pop Total	Fold Enrichment	Bonferroni	Benjamini	FDR
GOTERM_MF_FAT	GO:0005044~scavenger receptor activity	8	0.536193	0.0114616	GOTERM_MF_FAT	GO:0005044~scavenger receptor activity	8	0.536193	0.0114616	1391450_AT, 1368431_AT, 1393917_AT, 1380474_AT, 1376435_AT, 1367905_AT, 1387946_AT, 1387833_AT, 1395126_AT, 1373329_AT	842	36	11963	3.1573	0.999991	0.27517	16.6609
INTERPRO	IPR017448:Speract/scavenger receptor related	4	0.268097	0.0859317	INTERPRO	IPR017448:Speract/scavenger receptor related	4	0.268097	0.0859317	1391450_AT, 1368431_AT, 1380474_AT, 1387946_AT, 1387833_AT, 1373329_AT	920	12	10240	3.71014	1	0.939391	77.2577
SMART	SM00202:SR	4	0.268097	0.10453	SMART	SM00202:SR	4	0.268097	0.10453	1391450_AT, 1368431_AT, 1380474_AT, 1387946_AT, 1387833_AT, 1373329_AT	497	12	5083	3.40912	1	0.801534	76.15
INTERPRO	IPR001190:Speract/scavenger receptor	4	0.268097	0.104553	INTERPRO	IPR001190:Speract/scavenger receptor	4	0.268097	0.104553	1391450_AT, 1368431_AT, 1380474_AT, 1387946_AT, 1387833_AT, 1373329_AT	920	13	10240	3.42475	1	0.957753	83.8005
Annotation Cluster 69	Enrichment Score: 1.2078080673369587				Annotation Cluster 69	Enrichment Score: 1.2078080673369587
Category	Term	Count	%	PValue	Category	Term	Count	%	PValue	Genes	List Total	Pop Hits	Pop Total	Fold Enrichment	Bonferroni	Benjamini	FDR
GOTERM_BP_FAT	GO:0006775~fat-soluble vitamin metabolic process	9	0.603217	0.0035673	GOTERM_BP_FAT	GO:0006775~fat-soluble vitamin metabolic process	9	0.603217	0.0035673	1371762_AT, 1367939_AT, 1369863_AT, 1370220_AT, 1373923_AT, 1368037_AT, 1387022_AT, 1370391_AT, 1369435_AT	876	36	12092	3.45091	0.999998	0.103765	6.36365
GOTERM_BP_FAT	GO:0006776~vitamin A metabolic process	7	0.469169	0.0112135	GOTERM_BP_FAT	GO:0006776~vitamin A metabolic process	7	0.469169	0.0112135	1371762_AT, 1367939_AT, 1369863_AT, 1370220_AT, 1373923_AT, 1387022_AT, 1370391_AT	876	27	12092	3.57872	1	0.218339	18.7371
GOTERM_MF_FAT	GO:0019841~retinol binding	4	0.268097	0.0148348	GOTERM_MF_FAT	GO:0019841~retinol binding	4	0.268097	0.0148348	1371762_AT, 1367939_AT, 1369863_AT, 1370391_AT	842	8	11963	7.10392	1	0.313065	21.0449
GOTERM_BP_FAT	GO:0001523~retinoid metabolic process	7	0.469169	0.0187059	GOTERM_BP_FAT	GO:0001523~retinoid metabolic process	7	0.469169	0.0187059	1371762_AT, 1367939_AT, 1369863_AT, 1370220_AT, 1373923_AT, 1387022_AT, 1370391_AT	876	30	12092	3.22085	1	0.298882	29.3496
GOTERM_BP_FAT	GO:0016101~diterpenoid metabolic process	7	0.469169	0.0187059	GOTERM_BP_FAT	GO:0016101~diterpenoid metabolic process	7	0.469169	0.0187059	1371762_AT, 1367939_AT, 1369863_AT, 1370220_AT, 1373923_AT, 1387022_AT, 1370391_AT	876	30	12092	3.22085	1	0.298882	29.3496
GOTERM_MF_FAT	GO:0016918~retinal binding	4	0.268097	0.0211046	GOTERM_MF_FAT	GO:0016918~retinal binding	4	0.268097	0.0211046	1371762_AT, 1367939_AT, 1369863_AT, 1370391_AT	842	9	11963	6.31459	1	0.378972	28.6255
GOTERM_BP_FAT	GO:0006766~vitamin metabolic process	12	0.80429	0.0221513	GOTERM_BP_FAT	GO:0006766~vitamin metabolic process	12	0.80429	0.0221513	1367939_AT, 1371762_AT, 1370220_AT, 1368037_AT, 1372523_AT, 1387022_AT, 1380167_AT, 1369989_AT, 1369863_AT, 1373923_AT, 1370688_AT, 1370391_AT, 1369378_AT, 1369435_AT	876	77	12092	2.15122	1	0.332714	33.7769
GOTERM_BP_FAT	GO:0042573~retinoic acid metabolic process	5	0.335121	0.0245737	GOTERM_BP_FAT	GO:0042573~retinoic acid metabolic process	5	0.335121	0.0245737	1367939_AT, 1370220_AT, 1373923_AT, 1387022_AT, 1370391_AT	876	16	12092	4.31364	1	0.35227	36.7311
GOTERM_BP_FAT	GO:0006721~terpenoid metabolic process	7	0.469169	0.0290465	GOTERM_BP_FAT	GO:0006721~terpenoid metabolic process	7	0.469169	0.0290465	1371762_AT, 1367939_AT, 1369863_AT, 1370220_AT, 1373923_AT, 1387022_AT, 1370391_AT	876	33	12092	2.92805	1	0.386624	41.8611
GOTERM_BP_FAT	GO:0010817~regulation of hormone levels	19	1.27346	0.0347647	GOTERM_BP_FAT	GO:0010817~regulation of hormone levels	19	1.27346	0.0347647	1367939_AT, 1371762_AT, 1383417_AT, 1386921_AT, 1370220_AT, 1369834_AT, 1381428_A_AT, 1398271_AT, 1387022_AT, 1387277_AT, 1370019_AT, 1380570_AT, 1387835_AT, 1369863_AT, 1369519_AT, 1382848_AT, 1373923_AT, 1370391_AT, 1369682_AT, 1368679_A_AT, 1386953_AT, 1371259_AT	876	157	12092	1.67051	1	0.413382	47.8482
GOTERM_MF_FAT	GO:0019842~vitamin binding	16	1.07239	0.0415598	GOTERM_MF_FAT	GO:0019842~vitamin binding	16	1.07239	0.0415598	1380411_AT, 1371762_AT, 1367939_AT, 1367687_A_AT, 1373778_AT, 1368071_AT, 1387052_AT, 1372897_AT, 1367982_AT, 1368344_AT, 1369863_AT, 1393245_AT, 1376847_AT, 1397744_AT, 1370391_AT, 1369435_AT	842	131	11963	1.73531	1	0.50885	48.8851
GOTERM_BP_FAT	GO:0042572~retinol metabolic process	4	0.268097	0.0507728	GOTERM_BP_FAT	GO:0042572~retinol metabolic process	4	0.268097	0.0507728	1371762_AT, 1367939_AT, 1369863_AT, 1387022_AT	876	12	12092	4.60122	1	0.5003	61.6613
GOTERM_BP_FAT	GO:0042445~hormone metabolic process	14	0.938338	0.0508153	GOTERM_BP_FAT	GO:0042445~hormone metabolic process	14	0.938338	0.0508153	1371762_AT, 1367939_AT, 1383417_AT, 1386921_AT, 1370220_AT, 1369834_AT, 1381428_A_AT, 1387022_AT, 1370019_AT, 1369863_AT, 1382848_AT, 1373923_AT, 1370391_AT, 1386953_AT, 1371259_AT	876	109	12092	1.77295	1	0.499335	61.6929
SP_PIR_KEYWORDS	retinol-binding	3	0.201072	0.0734613	SP_PIR_KEYWORDS	retinol-binding	3	0.201072	0.0734613	1371762_AT, 1367939_AT, 1370391_AT	849	5	8979	6.34558	1	0.671747	66.7829
GOTERM_BP_FAT	GO:0034754~cellular hormone metabolic process	9	0.603217	0.0831362	GOTERM_BP_FAT	GO:0034754~cellular hormone metabolic process	9	0.603217	0.0831362	1371762_AT, 1367939_AT, 1369863_AT, 1370220_AT, 1373923_AT, 1387022_AT, 1370019_AT, 1370391_AT, 1386953_AT	876	63	12092	1.97195	1	0.615801	79.7487
SP_PIR_KEYWORDS	vitamin a	3	0.201072	0.103443	SP_PIR_KEYWORDS	vitamin a	3	0.201072	0.103443	1371762_AT, 1367939_AT, 1370391_AT	849	6	8979	5.28799	1	0.694923	79.3457
GOTERM_BP_FAT	GO:0006720~isoprenoid metabolic process	8	0.536193	0.123824	GOTERM_BP_FAT	GO:0006720~isoprenoid metabolic process	8	0.536193	0.123824	1371762_AT, 1367939_AT, 1367751_AT, 1369863_AT, 1370220_AT, 1373923_AT, 1387022_AT, 1370391_AT	876	58	12092	1.90395	1	0.717015	91.2148
GOTERM_MF_FAT	GO:0005501~retinoid binding	4	0.268097	0.145126	GOTERM_MF_FAT	GO:0005501~retinoid binding	4	0.268097	0.145126	1371762_AT, 1367939_AT, 1369863_AT, 1370391_AT	842	19	11963	2.99112	1	0.806312	91.6171
GOTERM_MF_FAT	GO:0019840~isoprenoid binding	4	0.268097	0.198383	GOTERM_MF_FAT	GO:0019840~isoprenoid binding	4	0.268097	0.198383	1371762_AT, 1367939_AT, 1369863_AT, 1370391_AT	842	22	11963	2.58324	1	0.862508	96.9679
GOTERM_BP_FAT	GO:0019748~secondary metabolic process	10	0.670241	0.211325	GOTERM_BP_FAT	GO:0019748~secondary metabolic process	10	0.670241	0.211325	1371762_AT, 1367939_AT, 1369863_AT, 1383394_AT, 1370220_AT, 1373923_AT, 1387022_AT, 1392072_AT, 1370391_AT, 1369666_AT	876	91	12092	1.51688	1	0.840979	98.7322
INTERPRO	IPR000463:Cytosolic fatty-acid binding	3	0.201072	0.361909	INTERPRO	IPR000463:Cytosolic fatty-acid binding	3	0.201072	0.361909	1367939_AT, 1370391_AT, 1370281_AT	920	14	10240	2.38509	1	0.99829	99.9392
INTERPRO	IPR000566:Lipocalin-related protein and Bos/Can/Equ allergen	4	0.268097	0.5995	INTERPRO	IPR000566:Lipocalin-related protein and Bos/Can/Equ allergen	4	0.268097	0.5995	1371762_AT, 1367939_AT, 1370391_AT, 1370281_AT	920	34	10240	1.30946	1	0.999949	100
INTERPRO	IPR012674:Calycin	4	0.268097	0.5995	INTERPRO	IPR012674:Calycin	4	0.268097	0.5995	1371762_AT, 1367939_AT, 1370391_AT, 1370281_AT	920	34	10240	1.30946	1	0.999949	100
KEGG_PATHWAY	rno00830:Retinol metabolism	5	0.335121	0.643844	KEGG_PATHWAY	rno00830:Retinol metabolism	5	0.335121	0.643844	1369863_AT, 1373923_AT, 1387022_AT, 1371076_AT, 1368934_AT	414	59	5590	1.14427	1	0.899446	99.9997
Annotation Cluster 70	Enrichment Score: 1.1877741893686637				Annotation Cluster 70	Enrichment Score: 1.1877741893686637
Category	Term	Count	%	PValue	Category	Term	Count	%	PValue	Genes	List Total	Pop Hits	Pop Total	Fold Enrichment	Bonferroni	Benjamini	FDR
GOTERM_BP_FAT	GO:0001655~urogenital system development	25	1.6756	0.00031	GOTERM_BP_FAT	GO:0001655~urogenital system development	25	1.6756	0.000309822	1371762_AT, 1392068_AT, 1371179_A_AT, 1387338_S_AT, 1370333_A_AT, 1370956_AT, 1388885_AT, 1388011_A_AT, 1388168_A_AT, 1381012_AT, 1387172_A_AT, 1373923_AT, 1371356_AT, 1368921_A_AT, 1378963_AT, 1381120_AT, 1376755_AT, 1369834_AT, 1392382_AT, 1376425_AT, 1387022_AT, 1382372_AT, 1381303_AT, 1373829_AT, 1387351_AT, 1387952_A_AT, 1388569_AT, 1368911_AT, 1382848_AT, 1377223_AT, 1370630_A_AT, 1374904_A…	876	155	12092	2.2264	0.677098	0.021504	0.568503
GOTERM_BP_FAT	GO:0035239~tube morphogenesis	21	1.40751	0.00820687	GOTERM_BP_FAT	GO:0035239~tube morphogenesis	21	1.40751	0.00820687	1384834_AT, 1390940_AT, 1392578_AT, 1371179_A_AT, 1387338_S_AT, 1370333_A_AT, 1389244_X_AT, 1386913_AT, 1375449_AT, 1388168_A_AT, 1395059_AT, 1369519_AT, 1389759_AT, 1387563_AT, 1373923_AT, 1367860_A_AT, 1392441_AT, 1392556_AT, 1368921_A_AT, 1369834_AT, 1378225_AT, 1381863_AT, 1387046_AT, 1373661_A_AT, 1372002_AT, 1373829_AT, 1387952_A_AT, 1368290_AT, 1369640_AT, 1382848_AT, 1393850_AT, 1370630_A…	876	155	12092	1.87017	1	0.178386	14.0685
GOTERM_BP_FAT	GO:0048608~reproductive structure development	19	1.27346	0.0294185	GOTERM_BP_FAT	GO:0048608~reproductive structure development	19	1.27346	0.0294185	1383719_AT, 1371762_AT, 1369587_AT, 1392068_AT, 1371179_A_AT, 1387338_S_AT, 1370333_A_AT, 1388168_A_AT, 1387563_AT, 1373923_AT, 1367860_A_AT, 1368921_A_AT, 1392916_AT, 1369834_AT, 1388260_A_AT, 1368037_AT, 1378225_AT, 1382372_AT, 1371222_AT, 1367612_AT, 1371223_A_AT, 1373829_AT, 1387952_A_AT, 1382848_AT, 1370630_A_AT, 1377223_AT, 1370301_AT, 1372750_AT, 1380120_AT, 1387843_AT, 1383266_AT	876	154	12092	1.70305	1	0.389142	42.2697
GOTERM_BP_FAT	GO:0048732~gland development	23	1.54155	0.0337034	GOTERM_BP_FAT	GO:0048732~gland development	23	1.54155	0.0337034	1392068_AT, 1379942_AT, 1378545_AT, 1371179_A_AT, 1387338_S_AT, 1392052_AT, 1383519_AT, 1369771_AT, 1370333_A_AT, 1377038_AT, 1388011_A_AT, 1388168_A_AT, 1390639_AT, 1370830_AT, 1387172_A_AT, 1387563_AT, 1371249_AT, 1390398_AT, 1368921_A_AT, 1378963_AT, 1367687_A_AT, 1367755_AT, 1369834_AT, 1392382_AT, 1376425_AT, 1382372_AT, 1373829_AT, 1387952_A_AT, 1382848_AT, 1370630_A_AT, 1374904_AT, 1367682…	876	201	12092	1.57952	1	0.408742	46.7831
GOTERM_BP_FAT	GO:0060525~prostate glandular acinus development	4	0.268097	0.0507728	GOTERM_BP_FAT	GO:0060525~prostate glandular acinus development	4	0.268097	0.0507728	1373829_AT, 1392068_AT, 1369834_AT, 1382848_AT, 1371179_A_AT, 1370630_A_AT, 1370333_A_AT, 1388168_A_AT, 1383266_AT	876	12	12092	4.60122	1	0.5003	61.6613
GOTERM_BP_FAT	GO:0060442~branching involved in prostate gland morphogenesis	4	0.268097	0.0625605	GOTERM_BP_FAT	GO:0060442~branching involved in prostate gland morphogenesis	4	0.268097	0.0625605	1373829_AT, 1387952_A_AT, 1392068_AT, 1371179_A_AT, 1370630_A_AT, 1370333_A_AT, 1388168_A_AT, 1368921_A_AT, 1383266_AT	876	13	12092	4.24728	1	0.551392	69.5359
GOTERM_BP_FAT	GO:0001763~morphogenesis of a branching structure	14	0.938338	0.0718796	GOTERM_BP_FAT	GO:0001763~morphogenesis of a branching structure	14	0.938338	0.0718796	1392068_AT, 1369834_AT, 1392578_AT, 1371179_A_AT, 1378225_AT, 1370333_A_AT, 1389244_X_AT, 1373661_A_AT, 1388168_A_AT, 1373829_AT, 1387952_A_AT, 1369519_AT, 1368290_AT, 1387563_AT, 1382848_AT, 1373923_AT, 1370630_A_AT, 1367860_A_AT, 1374904_AT, 1382474_AT, 1368921_A_AT, 1383266_AT	876	115	12092	1.68044	1	0.581958	74.6512
GOTERM_BP_FAT	GO:0048754~branching morphogenesis of a tube	11	0.737265	0.0808515	GOTERM_BP_FAT	GO:0048754~branching morphogenesis of a tube	11	0.737265	0.0808515	1369834_AT, 1392578_AT, 1389244_X_AT, 1370333_A_AT, 1378225_AT, 1373661_A_AT, 1387952_A_AT, 1369519_AT, 1368290_AT, 1387563_AT, 1382848_AT, 1373923_AT, 1374904_AT, 1367860_A_AT, 1368921_A_AT	876	84	12092	1.80762	1	0.60958	78.7998
GOTERM_BP_FAT	GO:0060526~prostate glandular acinus morphogenesis	3	0.201072	0.0861061	GOTERM_BP_FAT	GO:0060526~prostate glandular acinus morphogenesis	3	0.201072	0.0861061	1373829_AT, 1392068_AT, 1371179_A_AT, 1370630_A_AT, 1370333_A_AT, 1388168_A_AT, 1383266_AT	876	7	12092	5.91585	1	0.624878	80.9222
GOTERM_BP_FAT	GO:0060527~prostate epithelial cord arborization involved in prostate glandular acinus morphogenesis	3	0.201072	0.0861061	GOTERM_BP_FAT	GO:0060527~prostate epithelial cord arborization involved in prostate glandular acinus morphogenesis	3	0.201072	0.0861061	1373829_AT, 1392068_AT, 1371179_A_AT, 1370630_A_AT, 1370333_A_AT, 1388168_A_AT, 1383266_AT	876	7	12092	5.91585	1	0.624878	80.9222
GOTERM_BP_FAT	GO:0048729~tissue morphogenesis	23	1.54155	0.0982273	GOTERM_BP_FAT	GO:0048729~tissue morphogenesis	23	1.54155	0.0982273	1384834_AT, 1390940_AT, 1392068_AT, 1371179_A_AT, 1370333_A_AT, 1388011_A_AT, 1375449_AT, 1388168_A_AT, 1395059_AT, 1370830_AT, 1387172_A_AT, 1389759_AT, 1387563_AT, 1373923_AT, 1384829_AT, 1392441_AT, 1386931_AT, 1384056_AT, 1390398_AT, 1392556_AT, 1368921_A_AT, 1378963_AT, 1370155_AT, 1367592_AT, 1369834_AT, 1392382_AT, 1376425_AT, 1387022_AT, 1381863_AT, 1387046_AT, 1373829_AT, 1387952_A_AT, 1…	876	227	12092	1.39861	1	0.656473	85.0776
GOTERM_BP_FAT	GO:0060740~prostate gland epithelium morphogenesis	5	0.335121	0.102546	GOTERM_BP_FAT	GO:0060740~prostate gland epithelium morphogenesis	5	0.335121	0.102546	1373829_AT, 1387952_A_AT, 1392068_AT, 1369834_AT, 1382848_AT, 1371179_A_AT, 1370630_A_AT, 1370333_A_AT, 1388168_A_AT, 1368921_A_AT, 1383266_AT	876	25	12092	2.76073	1	0.667957	86.3392
GOTERM_BP_FAT	GO:0060512~prostate gland morphogenesis	5	0.335121	0.11462	GOTERM_BP_FAT	GO:0060512~prostate gland morphogenesis	5	0.335121	0.11462	1373829_AT, 1387952_A_AT, 1392068_AT, 1369834_AT, 1382848_AT, 1371179_A_AT, 1370630_A_AT, 1370333_A_AT, 1388168_A_AT, 1368921_A_AT, 1383266_AT	876	26	12092	2.65455	1	0.699867	89.3525
GOTERM_BP_FAT	GO:0030850~prostate gland development	6	0.402145	0.125951	GOTERM_BP_FAT	GO:0030850~prostate gland development	6	0.402145	0.125951	1373829_AT, 1387952_A_AT, 1392068_AT, 1369834_AT, 1382848_AT, 1371179_A_AT, 1370630_A_AT, 1370333_A_AT, 1382372_AT, 1388168_A_AT, 1368921_A_AT, 1383266_AT	876	37	12092	2.23843	1	0.719799	91.599
GOTERM_BP_FAT	GO:0002009~morphogenesis of an epithelium	16	1.07239	0.152566	GOTERM_BP_FAT	GO:0002009~morphogenesis of an epithelium	16	1.07239	0.152566	1384834_AT, 1390940_AT, 1392068_AT, 1371179_A_AT, 1370333_A_AT, 1375449_AT, 1388168_A_AT, 1395059_AT, 1370830_AT, 1389759_AT, 1387563_AT, 1373923_AT, 1384829_AT, 1392441_AT, 1384056_AT, 1392556_AT, 1368921_A_AT, 1369834_AT, 1387022_AT, 1381863_AT, 1387046_AT, 1373829_AT, 1387952_A_AT, 1382848_AT, 1370630_A_AT, 1374904_AT, 1383266_AT	876	155	12092	1.42489	1	0.76175	95.2441
GOTERM_BP_FAT	GO:0060562~epithelial tube morphogenesis	10	0.670241	0.287664	GOTERM_BP_FAT	GO:0060562~epithelial tube morphogenesis	10	0.670241	0.287664	1384834_AT, 1390940_AT, 1371179_A_AT, 1381863_AT, 1387046_AT, 1388168_A_AT, 1375449_AT, 1395059_AT, 1373829_AT, 1387952_A_AT, 1389759_AT, 1387563_AT, 1373923_AT, 1370630_A_AT, 1374904_AT, 1392441_AT, 1392556_AT, 1368921_A_AT	876	99	12092	1.39431	1	0.905295	99.8052
GOTERM_BP_FAT	GO:0022612~gland morphogenesis	8	0.536193	0.39459	GOTERM_BP_FAT	GO:0022612~gland morphogenesis	8	0.536193	0.39459	1378963_AT, 1392068_AT, 1369834_AT, 1371179_A_AT, 1392382_AT, 1376425_AT, 1370333_A_AT, 1388011_A_AT, 1388168_A_AT, 1373829_AT, 1387952_A_AT, 1370830_AT, 1387172_A_AT, 1387563_AT, 1382848_AT, 1370630_A_AT, 1368921_A_AT, 1383266_AT	876	83	12092	1.33047	1	0.958347	99.9902
GOTERM_BP_FAT	GO:0001569~patterning of blood vessels	3	0.201072	0.479827	GOTERM_BP_FAT	GO:0001569~patterning of blood vessels	3	0.201072	0.479827	1369519_AT, 1368290_AT, 1389244_X_AT, 1373661_A_AT	876	22	12092	1.88232	1	0.978892	99.9994
Annotation Cluster 71	Enrichment Score: 1.1849304887117567				Annotation Cluster 71	Enrichment Score: 1.1849304887117567
Category	Term	Count	%	PValue	Category	Term	Count	%	PValue	Genes	List Total	Pop Hits	Pop Total	Fold Enrichment	Bonferroni	Benjamini	FDR
GOTERM_BP_FAT	GO:0006575~cellular amino acid derivative metabolic process	24	1.60858	0.00226459	GOTERM_BP_FAT	GO:0006575~cellular amino acid derivative metabolic process	24	1.60858	0.00226459	1370173_AT, 1372523_AT, 1392483_AT, 1368409_AT, 1388011_A_AT, 1386985_AT, 1378430_AT, 1367774_AT, 1379770_AT, 1387172_A_AT, 1371089_AT, 1370688_AT, 1397744_AT, 1398333_AT, 1393887_AT, 1371942_AT, 1370281_AT, 1378963_AT, 1369703_AT, 1371050_AT, 1394828_AT, 1369061_AT, 1396208_AT, 1392382_AT, 1376425_AT, 1370019_AT, 1369926_AT, 1383174_AT, 1370191_AT, 1367612_AT, 1390566_A_AT, 1394621_AT, 1369138_A…	876	168	12092	1.97195	0.999744	0.0771578	4.0855
GOTERM_BP_FAT	GO:0006584~catecholamine metabolic process	6	0.402145	0.0695445	GOTERM_BP_FAT	GO:0006584~catecholamine metabolic process	6	0.402145	0.0695445	1378963_AT, 1378430_AT, 1369703_AT, 1387172_A_AT, 1392382_AT, 1376425_AT, 1397744_AT, 1370019_AT, 1398333_AT, 1388011_A_AT, 1369138_A_AT	876	31	12092	2.67167	1	0.57418	73.4518
GOTERM_BP_FAT	GO:0009712~catechol metabolic process	6	0.402145	0.0695445	GOTERM_BP_FAT	GO:0009712~catechol metabolic process	6	0.402145	0.0695445	1378963_AT, 1378430_AT, 1369703_AT, 1387172_A_AT, 1392382_AT, 1376425_AT, 1397744_AT, 1370019_AT, 1398333_AT, 1388011_A_AT, 1369138_A_AT	876	31	12092	2.67167	1	0.57418	73.4518
GOTERM_BP_FAT	GO:0034311~diol metabolic process	6	0.402145	0.0695445	GOTERM_BP_FAT	GO:0034311~diol metabolic process	6	0.402145	0.0695445	1378963_AT, 1378430_AT, 1369703_AT, 1387172_A_AT, 1392382_AT, 1376425_AT, 1397744_AT, 1370019_AT, 1398333_AT, 1388011_A_AT, 1369138_A_AT	876	31	12092	2.67167	1	0.57418	73.4518
GOTERM_BP_FAT	GO:0001974~blood vessel remodeling	5	0.335121	0.0701739	GOTERM_BP_FAT	GO:0001974~blood vessel remodeling	5	0.335121	0.0701739	1378963_AT, 1369703_AT, 1387172_A_AT, 1378545_AT, 1392382_AT, 1376425_AT, 1397744_AT, 1367594_AT, 1398333_AT, 1388011_A_AT	876	22	12092	3.13719	1	0.5764	73.7802
GOTERM_BP_FAT	GO:0006576~biogenic amine metabolic process	12	0.80429	0.0764828	GOTERM_BP_FAT	GO:0006576~biogenic amine metabolic process	12	0.80429	0.0764828	1378963_AT, 1369703_AT, 1371050_AT, 1394828_AT, 1392382_AT, 1376425_AT, 1370019_AT, 1392483_AT, 1370191_AT, 1388011_A_AT, 1378430_AT, 1379770_AT, 1387172_A_AT, 1394621_AT, 1397744_AT, 1398333_AT, 1393887_AT, 1370281_AT, 1369138_A_AT	876	94	12092	1.76217	1	0.597433	76.8672
GOTERM_BP_FAT	GO:0018958~phenol metabolic process	6	0.402145	0.0777453	GOTERM_BP_FAT	GO:0018958~phenol metabolic process	6	0.402145	0.0777453	1378963_AT, 1378430_AT, 1369703_AT, 1387172_A_AT, 1392382_AT, 1376425_AT, 1397744_AT, 1370019_AT, 1398333_AT, 1388011_A_AT, 1369138_A_AT	876	32	12092	2.58818	1	0.602534	77.4422
GOTERM_BP_FAT	GO:0048771~tissue remodeling	9	0.603217	0.0893177	GOTERM_BP_FAT	GO:0048771~tissue remodeling	9	0.603217	0.0893177	1378963_AT, 1369703_AT, 1378545_AT, 1392382_AT, 1378225_AT, 1376425_AT, 1367594_AT, 1370047_AT, 1388011_A_AT, 1387172_A_AT, 1370301_AT, 1367860_A_AT, 1397744_AT, 1398333_AT, 1387136_AT	876	64	12092	1.94114	1	0.633536	82.1187
GOTERM_BP_FAT	GO:0042415~norepinephrine metabolic process	3	0.201072	0.109458	GOTERM_BP_FAT	GO:0042415~norepinephrine metabolic process	3	0.201072	0.109458	1369703_AT, 1397744_AT, 1398333_AT, 1369138_A_AT	876	8	12092	5.17637	1	0.685083	88.1504
GOTERM_BP_FAT	GO:0042417~dopamine metabolic process	3	0.201072	0.455322	GOTERM_BP_FAT	GO:0042417~dopamine metabolic process	3	0.201072	0.455322	1378963_AT, 1387172_A_AT, 1392382_AT, 1376425_AT, 1397744_AT, 1388011_A_AT, 1369138_A_AT	876	21	12092	1.97195	1	0.974044	99.9986
Annotation Cluster 72	Enrichment Score: 1.1842239038334614				Annotation Cluster 72	Enrichment Score: 1.1842239038334614
Category	Term	Count	%	PValue	Category	Term	Count	%	PValue	Genes	List Total	Pop Hits	Pop Total	Fold Enrichment	Bonferroni	Benjamini	FDR
GOTERM_BP_FAT	GO:0016054~organic acid catabolic process	14	0.938338	0.0222364	GOTERM_BP_FAT	GO:0016054~organic acid catabolic process	14	0.938338	0.0222364	1371050_AT, 1367755_AT, 1387344_AT, 1368814_AT, 1384544_AT, 1382616_AT, 1384341_AT, 1368092_AT, 1393245_AT, 1368283_AT, 1370869_AT, 1388526_AT, 1368717_AT, 1397744_AT, 1368150_AT, 1378160_AT, 1369520_A_AT	876	97	12092	1.99228	1	0.331104	33.8828
GOTERM_BP_FAT	GO:0046395~carboxylic acid catabolic process	14	0.938338	0.0222364	GOTERM_BP_FAT	GO:0046395~carboxylic acid catabolic process	14	0.938338	0.0222364	1371050_AT, 1367755_AT, 1387344_AT, 1368814_AT, 1384544_AT, 1382616_AT, 1384341_AT, 1368092_AT, 1393245_AT, 1368283_AT, 1370869_AT, 1388526_AT, 1368717_AT, 1397744_AT, 1368150_AT, 1378160_AT, 1369520_A_AT	876	97	12092	1.99228	1	0.331104	33.8828
GOTERM_BP_FAT	GO:0009310~amine catabolic process	9	0.603217	0.102455	GOTERM_BP_FAT	GO:0009310~amine catabolic process	9	0.603217	0.102455	1367755_AT, 1370869_AT, 1394621_AT, 1368814_AT, 1387344_AT, 1388526_AT, 1397744_AT, 1382616_AT, 1378160_AT, 1368092_AT, 1369520_A_AT	876	66	12092	1.88232	1	0.668636	86.3136
GOTERM_BP_FAT	GO:0009063~cellular amino acid catabolic process	8	0.536193	0.123824	GOTERM_BP_FAT	GO:0009063~cellular amino acid catabolic process	8	0.536193	0.123824	1367755_AT, 1370869_AT, 1368814_AT, 1387344_AT, 1388526_AT, 1397744_AT, 1382616_AT, 1378160_AT, 1368092_AT, 1369520_A_AT	876	58	12092	1.90395	1	0.717015	91.2148
GOTERM_BP_FAT	GO:0019439~aromatic compound catabolic process	4	0.268097	0.191167	GOTERM_BP_FAT	GO:0019439~aromatic compound catabolic process	4	0.268097	0.191167	1371050_AT, 1388526_AT, 1384544_AT, 1368092_AT	876	21	12092	2.62927	1	0.817505	97.983
Annotation Cluster 73	Enrichment Score: 1.1834138978739592				Annotation Cluster 73	Enrichment Score: 1.1834138978739592
Category	Term	Count	%	PValue	Category	Term	Count	%	PValue	Genes	List Total	Pop Hits	Pop Total	Fold Enrichment	Bonferroni	Benjamini	FDR
GOTERM_BP_FAT	GO:0007265~Ras protein signal transduction	12	0.80429	0.0241654	GOTERM_BP_FAT	GO:0007265~Ras protein signal transduction	12	0.80429	0.0241654	1370155_AT, 1394490_AT, 1383355_AT, 1370862_AT, 1382142_AT, 1391434_AT, 1387866_AT, 1373308_AT, 1398297_AT, 1384292_AT, 1384347_AT, 1368110_A_AT, 1382431_AT, 1368038_AT, 1371259_AT	876	78	12092	2.12364	1	0.350208	36.242
GOTERM_BP_FAT	GO:0007264~small GTPase mediated signal transduction	23	1.54155	0.101696	GOTERM_BP_FAT	GO:0007264~small GTPase mediated signal transduction	23	1.54155	0.101696	1371994_AT, 1394490_AT, 1395079_AT, 1391434_AT, 1393113_AT, 1384347_AT, 1368110_A_AT, 1382431_AT, 1382039_AT, 1384938_AT, 1370155_AT, 1392922_AT, 1383355_AT, 1379144_AT, 1370862_AT, 1382142_AT, 1387866_AT, 1373308_AT, 1388140_AT, 1369780_AT, 1388927_AT, 1387377_A_AT, 1398297_AT, 1384292_AT, 1397356_AT, 1396143_AT, 1368038_AT, 1371259_AT, 1370539_AT	876	228	12092	1.39247	1	0.667817	86.0989
GOTERM_BP_FAT	GO:0007266~Rho protein signal transduction	5	0.335121	0.11462	GOTERM_BP_FAT	GO:0007266~Rho protein signal transduction	5	0.335121	0.11462	1370155_AT, 1394490_AT, 1382431_AT, 1383355_AT, 1382142_AT, 1370862_AT, 1387866_AT, 1368038_AT	876	26	12092	2.65455	1	0.699867	89.3525
Annotation Cluster 74	Enrichment Score: 1.1822503538637115				Annotation Cluster 74	Enrichment Score: 1.1822503538637115
Category	Term	Count	%	PValue	Category	Term	Count	%	PValue	Genes	List Total	Pop Hits	Pop Total	Fold Enrichment	Bonferroni	Benjamini	FDR
GOTERM_BP_FAT	GO:0000910~cytokinesis	6	0.402145	0.0418055	GOTERM_BP_FAT	GO:0000910~cytokinesis	6	0.402145	0.0418055	1373658_AT, 1370553_AT, 1368799_AT, 1397539_AT, 1384280_AT, 1368260_AT	876	27	12092	3.06748	1	0.455854	54.4205
GOTERM_CC_FAT	GO:0005819~spindle	13	0.871314	0.0500676	GOTERM_CC_FAT	GO:0005819~spindle	13	0.871314	0.0500676	1368799_AT, 1376951_AT, 1373397_AT, 1387772_AT, 1368260_AT, 1398602_AT, 1388274_AT, 1370792_AT, 1372516_AT, 1391317_AT, 1397539_AT, 1376185_AT, 1384280_AT, 1379636_AT, 1378028_AT, 1398756_AT	824	93	10776	1.82806	1	0.266165	52.0905
GOTERM_CC_FAT	GO:0030496~midbody	4	0.268097	0.135662	GOTERM_CC_FAT	GO:0030496~midbody	4	0.268097	0.135662	1370553_AT, 1368799_AT, 1397539_AT, 1368260_AT	824	17	10776	3.0771	1	0.511813	87.6144
Annotation Cluster 75	Enrichment Score: 1.1734765602552764				Annotation Cluster 75	Enrichment Score: 1.1734765602552764
Category	Term	Count	%	PValue	Category	Term	Count	%	PValue	Genes	List Total	Pop Hits	Pop Total	Fold Enrichment	Bonferroni	Benjamini	FDR
GOTERM_MF_FAT	GO:0017076~purine nucleotide binding	150	10.0536	0.00034	GOTERM_MF_FAT	GO:0017076~purine nucleotide binding	150	10.0536	0.000340045	1394490_AT, 1381976_AT, 1385850_AT, 1383578_AT, 1368243_AT, 1371618_S_AT, 1369156_AT, 1383519_AT, 1387277_AT, 1388044_AT, 1388265_X_AT, 1391434_AT, 1395886_AT, 1369654_AT, 1385590_AT, 1382358_AT, 1369794_A_AT, 1377407_AT, 1370830_AT, 1369689_AT, 1370423_AT, 1383853_AT, 1372516_AT, 1382431_AT, 1379344_AT, 1384056_AT, 1367830_A_AT, 1383943_AT, 1388034_AT, 1368177_AT, 1369061_AT, 1388153_AT, 1381518…	842	1634	11963	1.30427	0.289512	0.0476561	0.536251
GOTERM_MF_FAT	GO:0000166~nucleotide binding	174	11.6622	0.000468	GOTERM_MF_FAT	GO:0000166~nucleotide binding	174	11.6622	0.000467965	1394490_AT, 1385850_AT, 1371618_S_AT, 1369156_AT, 1387277_AT, 1388044_AT, 1369654_AT, 1383853_AT, 1370830_AT, 1372516_AT, 1382431_AT, 1379344_AT, 1388034_AT, 1383943_AT, 1369061_AT, 1381518_AT, 1382142_AT, 1379957_AT, 1391869_AT, 1381557_AT, 1370630_A_AT, 1388062_AT, 1383650_AT, 1395166_AT, 1369931_AT, 1383248_AT, 1369989_AT, 1370870_AT, 1393134_AT, 1388898_AT, 1381637_AT, 1388955_AT, 1387434_AT,…	842	1955	11963	1.26453	0.375257	0.0459522	0.737283
GOTERM_MF_FAT	GO:0030554~adenyl nucleotide binding	126	8.44504	0.000548	GOTERM_MF_FAT	GO:0030554~adenyl nucleotide binding	126	8.44504	0.000547576	1394490_AT, 1381976_AT, 1385850_AT, 1383578_AT, 1368243_AT, 1369156_AT, 1383519_AT, 1387277_AT, 1388044_AT, 1395886_AT, 1369654_AT, 1382358_AT, 1369794_A_AT, 1377407_AT, 1370830_AT, 1369689_AT, 1383853_AT, 1372516_AT, 1382431_AT, 1379344_AT, 1384056_AT, 1367830_A_AT, 1383943_AT, 1388034_AT, 1368177_AT, 1369061_AT, 1388153_AT, 1381518_AT, 1382142_AT, 1379957_AT, 1383933_AT, 1390163_AT, 1370630_A_A…	842	1346	11963	1.33001	0.423318	0.0448358	0.862203
GOTERM_MF_FAT	GO:0032555~purine ribonucleotide binding	142	9.51743	0.000672	GOTERM_MF_FAT	GO:0032555~purine ribonucleotide binding	142	9.51743	0.000672323	1394490_AT, 1381976_AT, 1385850_AT, 1383578_AT, 1368243_AT, 1371618_S_AT, 1369156_AT, 1383519_AT, 1387277_AT, 1388044_AT, 1388265_X_AT, 1391434_AT, 1395886_AT, 1369654_AT, 1385590_AT, 1382358_AT, 1369794_A_AT, 1377407_AT, 1370830_AT, 1369689_AT, 1370423_AT, 1383853_AT, 1372516_AT, 1382431_AT, 1384056_AT, 1367830_A_AT, 1383943_AT, 1388034_AT, 1368177_AT, 1388153_AT, 1381518_AT, 1382142_AT, 1379144…	842	1557	11963	1.29577	0.491308	0.0506647	1.05765
GOTERM_MF_FAT	GO:0032553~ribonucleotide binding	142	9.51743	0.000705	GOTERM_MF_FAT	GO:0032553~ribonucleotide binding	142	9.51743	0.000704625	1394490_AT, 1381976_AT, 1385850_AT, 1383578_AT, 1368243_AT, 1371618_S_AT, 1369156_AT, 1383519_AT, 1387277_AT, 1388044_AT, 1388265_X_AT, 1391434_AT, 1395886_AT, 1369654_AT, 1385590_AT, 1382358_AT, 1369794_A_AT, 1377407_AT, 1370830_AT, 1369689_AT, 1370423_AT, 1383853_AT, 1372516_AT, 1382431_AT, 1384056_AT, 1367830_A_AT, 1383943_AT, 1388034_AT, 1368177_AT, 1388153_AT, 1381518_AT, 1382142_AT, 1379144…	842	1558	11963	1.29494	0.507568	0.049341	1.1082
GOTERM_MF_FAT	GO:0005524~ATP binding	117	7.84182	0.000753	GOTERM_MF_FAT	GO:0005524~ATP binding	117	7.84182	0.000752902	1394490_AT, 1381976_AT, 1385850_AT, 1383578_AT, 1368243_AT, 1369156_AT, 1383519_AT, 1387277_AT, 1388044_AT, 1395886_AT, 1369654_AT, 1382358_AT, 1369794_A_AT, 1377407_AT, 1370830_AT, 1369689_AT, 1383853_AT, 1372516_AT, 1382431_AT, 1384056_AT, 1367830_A_AT, 1383943_AT, 1388034_AT, 1368177_AT, 1388153_AT, 1381518_AT, 1382142_AT, 1379957_AT, 1383933_AT, 1390163_AT, 1370630_A_AT, 1368150_AT, 1388062_A…	842	1245	11963	1.33519	0.530906	0.0462078	1.18371
GOTERM_MF_FAT	GO:0001882~nucleoside binding	127	8.51206	0.00103842	GOTERM_MF_FAT	GO:0001882~nucleoside binding	127	8.51206	0.00103842	1394490_AT, 1381976_AT, 1385850_AT, 1383578_AT, 1368243_AT, 1369156_AT, 1383519_AT, 1387277_AT, 1388044_AT, 1395886_AT, 1369654_AT, 1382358_AT, 1369794_A_AT, 1377407_AT, 1370830_AT, 1369689_AT, 1383853_AT, 1372516_AT, 1382431_AT, 1379344_AT, 1384056_AT, 1367830_A_AT, 1383943_AT, 1388034_AT, 1368177_AT, 1369061_AT, 1388153_AT, 1381518_AT, 1382142_AT, 1379957_AT, 1383933_AT, 1390163_AT, 1370630_A_A…	842	1381	11963	1.30659	0.64801	0.0534726	1.62915
GOTERM_MF_FAT	GO:0001883~purine nucleoside binding	126	8.44504	0.00107644	GOTERM_MF_FAT	GO:0001883~purine nucleoside binding	126	8.44504	0.00107644	1394490_AT, 1381976_AT, 1385850_AT, 1383578_AT, 1368243_AT, 1369156_AT, 1383519_AT, 1387277_AT, 1388044_AT, 1395886_AT, 1369654_AT, 1382358_AT, 1369794_A_AT, 1377407_AT, 1370830_AT, 1369689_AT, 1383853_AT, 1372516_AT, 1382431_AT, 1379344_AT, 1384056_AT, 1367830_A_AT, 1383943_AT, 1388034_AT, 1368177_AT, 1369061_AT, 1388153_AT, 1381518_AT, 1382142_AT, 1379957_AT, 1383933_AT, 1390163_AT, 1370630_A_A…	842	1370	11963	1.30671	0.66122	0.0526817	1.68832
GOTERM_MF_FAT	GO:0032559~adenyl ribonucleotide binding	118	7.90885	0.00112058	GOTERM_MF_FAT	GO:0032559~adenyl ribonucleotide binding	118	7.90885	0.00112058	1394490_AT, 1381976_AT, 1385850_AT, 1383578_AT, 1368243_AT, 1369156_AT, 1383519_AT, 1387277_AT, 1388044_AT, 1395886_AT, 1369654_AT, 1382358_AT, 1369794_A_AT, 1377407_AT, 1370830_AT, 1369689_AT, 1383853_AT, 1372516_AT, 1382431_AT, 1384056_AT, 1367830_A_AT, 1383943_AT, 1388034_AT, 1368177_AT, 1388153_AT, 1381518_AT, 1382142_AT, 1379957_AT, 1383933_AT, 1390163_AT, 1370630_A_AT, 1368150_AT, 1388062_A…	842	1270	11963	1.3201	0.675936	0.0522437	1.75698
SP_PIR_KEYWORDS	ATP	20	1.34048	0.119325	SP_PIR_KEYWORDS	ATP	20	1.34048	0.119325	1388650_AT, 1369103_AT, 1368243_AT, 1369156_AT, 1387277_AT, 1383519_AT, 1388044_AT, 1367802_AT, 1368159_AT, 1369654_AT, 1382358_AT, 1370197_A_AT, 1398297_AT, 1381637_AT, 1370830_AT, 1379032_AT, 1368972_AT, 1368679_A_AT, 1369102_AT, 1390398_AT, 1369161_AT	849	151	8979	1.40079	1	0.727091	84.0451
SP_PIR_KEYWORDS	atp-binding	78	5.22788	0.155563	SP_PIR_KEYWORDS	atp-binding	78	5.22788	0.155563	1394490_AT, 1369103_AT, 1385850_AT, 1371179_A_AT, 1368243_AT, 1383578_AT, 1369156_AT, 1387277_AT, 1383519_AT, 1388044_AT, 1394253_AT, 1368159_AT, 1371203_AT, 1395886_AT, 1369654_AT, 1368081_AT, 1388168_A_AT, 1382358_AT, 1373280_AT, 1370197_A_AT, 1369794_A_AT, 1377407_AT, 1372903_AT, 1370830_AT, 1383853_AT, 1369689_AT, 1390415_AT, 1372516_AT, 1384829_AT, 1370688_AT, 1382431_AT, 1384056_AT, 1368676…	849	728	8979	1.13314	1	0.763081	91.3043
SP_PIR_KEYWORDS	nucleotide-binding	101	6.76944	0.158548	SP_PIR_KEYWORDS	nucleotide-binding	101	6.76944	0.158548	1394490_AT, 1385850_AT, 1383578_AT, 1368243_AT, 1371618_S_AT, 1369156_AT, 1383519_AT, 1387277_AT, 1388044_AT, 1391434_AT, 1395886_AT, 1369654_AT, 1382358_AT, 1369794_A_AT, 1377407_AT, 1370830_AT, 1383853_AT, 1370423_AT, 1369689_AT, 1372516_AT, 1382431_AT, 1384056_AT, 1388034_AT, 1383943_AT, 1368177_AT, 1388153_AT, 1381518_AT, 1382142_AT, 1379144_AT, 1381557_AT, 1384229_AT, 1370630_A_AT, 1388062_A…	849	966	8979	1.10577	1	0.75345	91.7379
UP_SEQ_FEATURE	nucleotide phosphate-binding region:ATP	48	3.21716	0.22139	UP_SEQ_FEATURE	nucleotide phosphate-binding region:ATP	48	3.21716	0.22139	1369103_AT, 1368243_AT, 1369156_AT, 1387277_AT, 1388044_AT, 1394253_AT, 1368159_AT, 1369654_AT, 1370197_A_AT, 1369794_A_AT, 1372903_AT, 1377407_AT, 1383853_AT, 1369689_AT, 1390415_AT, 1372516_AT, 1368676_AT, 1383943_AT, 1388034_AT, 1389662_AT, 1383945_AT, 1368972_AT, 1388062_AT, 1368679_A_AT, 1390853_AT, 1391330_AT, 1383650_AT, 1395166_AT, 1368251_AT, 1381039_AT, 1367802_AT, 1371074_A_AT, 1387276…	725	424	7317	1.14254	1	0.999978	98.5742
INTERPRO	IPR017441:Protein kinase, ATP binding site	29	1.9437	0.260985	INTERPRO	IPR017441:Protein kinase, ATP binding site	29	1.9437	0.260985	1369103_AT, 1368251_AT, 1371179_A_AT, 1368243_AT, 1369156_AT, 1387277_AT, 1367802_AT, 1371203_AT, 1369654_AT, 1373047_AT, 1388168_A_AT, 1387276_AT, 1370197_A_AT, 1370830_AT, 1370422_AT, 1381637_AT, 1383853_AT, 1393155_AT, 1379032_AT, 1384829_AT, 1384056_AT, 1369102_AT, 1390398_AT, 1396020_AT, 1380009_AT, 1368260_AT, 1398297_AT, 1373829_AT, 1387377_A_AT, 1387586_AT, 1389662_AT, 1370630_A_AT, 13689…	920	274	10240	1.17804	1	0.994362	99.3159
SP_PIR_KEYWORDS	kinase	46	3.08311	0.266194	SP_PIR_KEYWORDS	kinase	46	3.08311	0.266194	1369103_AT, 1371179_A_AT, 1368243_AT, 1369156_AT, 1383519_AT, 1387277_AT, 1394253_AT, 1388044_AT, 1371203_AT, 1369654_AT, 1388168_A_AT, 1370197_A_AT, 1369794_A_AT, 1383853_AT, 1370830_AT, 1390375_AT, 1384829_AT, 1397439_AT, 1384056_AT, 1389662_AT, 1383945_AT, 1387675_AT, 1370630_A_AT, 1368972_AT, 1388062_AT, 1368679_A_AT, 1390853_AT, 1383650_AT, 1368251_AT, 1369931_AT, 1368254_A_AT, 1367802_AT, 1…	849	432	8979	1.12615	1	0.861516	98.8561
UP_SEQ_FEATURE	binding site:ATP	30	2.01072	0.339642	UP_SEQ_FEATURE	binding site:ATP	30	2.01072	0.339642	1369103_AT, 1368251_AT, 1368243_AT, 1369156_AT, 1387277_AT, 1367802_AT, 1369654_AT, 1387276_AT, 1370197_A_AT, 1377407_AT, 1383853_AT, 1381637_AT, 1370422_AT, 1388955_AT, 1393155_AT, 1379032_AT, 1395985_AT, 1387588_AT, 1369102_AT, 1390398_AT, 1388650_AT, 1368260_AT, 1390566_A_AT, 1398297_AT, 1387586_AT, 1387377_A_AT, 1389662_AT, 1383945_AT, 1368972_AT, 1388062_AT, 1368679_A_AT, 1395166_AT, 1383650…	725	269	7317	1.12555	1	0.999998	99.9131
INTERPRO	IPR000719:Protein kinase, core	31	2.07775	0.370699	INTERPRO	IPR000719:Protein kinase, core	31	2.07775	0.370699	1369103_AT, 1368251_AT, 1368243_AT, 1371179_A_AT, 1369156_AT, 1387277_AT, 1367802_AT, 1371203_AT, 1369654_AT, 1373047_AT, 1388168_A_AT, 1387276_AT, 1370197_A_AT, 1370830_AT, 1370422_AT, 1381637_AT, 1383853_AT, 1393155_AT, 1379032_AT, 1384829_AT, 1394889_AT, 1384056_AT, 1369102_AT, 1390398_AT, 1396020_AT, 1375757_AT, 1380009_AT, 1368260_AT, 1398297_AT, 1373829_AT, 1387377_A_AT, 1387586_AT, 1389662…	920	312	10240	1.10591	1	0.998401	99.9516
SP_PIR_KEYWORDS	serine/threonine-protein kinase	22	1.47453	0.424949	SP_PIR_KEYWORDS	serine/threonine-protein kinase	22	1.47453	0.424949	1368243_AT, 1394253_AT, 1371203_AT, 1367802_AT, 1369654_AT, 1373047_AT, 1387276_AT, 1370197_A_AT, 1370422_AT, 1381637_AT, 1383853_AT, 1393155_AT, 1379032_AT, 1369102_AT, 1390398_AT, 1396020_AT, 1380009_AT, 1368260_AT, 1387377_A_AT, 1398297_AT, 1387586_AT, 1389662_AT, 1388062_AT, 1390853_AT, 1383650_AT	849	210	8979	1.10796	1	0.927045	99.9662
SP_PIR_KEYWORDS	transferase	76	5.09383	0.426421	SP_PIR_KEYWORDS	transferase	76	5.09383	0.426421	1373869_AT, 1369103_AT, 1367944_AT, 1371179_A_AT, 1368243_AT, 1369156_AT, 1387277_AT, 1383519_AT, 1394253_AT, 1388044_AT, 1371203_AT, 1368409_AT, 1384493_AT, 1369654_AT, 1388168_A_AT, 1370197_A_AT, 1369794_A_AT, 1389587_AT, 1370830_AT, 1383853_AT, 1379770_AT, 1370869_AT, 1384829_AT, 1376697_AT, 1384056_AT, 1371479_AT, 1368858_AT, 1379390_AT, 1399149_X_AT, 1387052_AT, 1368248_AT, 1379835_AT, 13989…	849	775	8979	1.03713	1	0.926164	99.9674
GOTERM_MF_FAT	GO:0004672~protein kinase activity	42	2.81501	0.428182	GOTERM_MF_FAT	GO:0004672~protein kinase activity	42	2.81501	0.428182	1369103_AT, 1371179_A_AT, 1368243_AT, 1369156_AT, 1369771_AT, 1387277_AT, 1394253_AT, 1371203_AT, 1375032_AT, 1369654_AT, 1388168_A_AT, 1370197_A_AT, 1383853_AT, 1370830_AT, 1387172_A_AT, 1384829_AT, 1384056_AT, 1378963_AT, 1391121_AT, 1376425_AT, 1381653_AT, 1389662_AT, 1370630_A_AT, 1368972_AT, 1388062_AT, 1368679_A_AT, 1390853_AT, 1383650_AT, 1368251_AT, 1367802_AT, 1388011_A_AT, 1373047_AT, 1…	842	563	11963	1.05991	1	0.968804	99.9855
INTERPRO	IPR008271:Serine/threonine protein kinase, active site	21	1.40751	0.441759	INTERPRO	IPR008271:Serine/threonine protein kinase, active site	21	1.40751	0.441759	1396020_AT, 1380009_AT, 1368243_AT, 1367802_AT, 1371203_AT, 1368260_AT, 1369654_AT, 1387276_AT, 1373047_AT, 1370197_A_AT, 1387586_AT, 1398297_AT, 1387377_A_AT, 1389662_AT, 1383853_AT, 1381637_AT, 1370422_AT, 1393155_AT, 1379032_AT, 1388062_AT, 1369102_AT, 1390398_AT, 1383650_AT	920	212	10240	1.10254	1	0.999489	99.9933
GOTERM_BP_FAT	GO:0006796~phosphate metabolic process	64	4.28954	0.442833	GOTERM_BP_FAT	GO:0006796~phosphate metabolic process	64	4.28954	0.442833	1397180_AT, 1369103_AT, 1370346_AT, 1368243_AT, 1371179_A_AT, 1367905_AT, 1369156_AT, 1387277_AT, 1383519_AT, 1394253_AT, 1371203_AT, 1369654_AT, 1388168_A_AT, 1376782_AT, 1370197_A_AT, 1380173_AT, 1370830_AT, 1383853_AT, 1387172_A_AT, 1384829_AT, 1384056_AT, 1378963_AT, 1397809_AT, 1391121_AT, 1376425_AT, 1368036_AT, 1382025_AT, 1398717_AT, 1389662_AT, 1378262_AT, 1370630_A_AT, 1389362_AT, 13689…	876	849	12092	1.04056	1	0.97162	99.9979
GOTERM_BP_FAT	GO:0006793~phosphorus metabolic process	64	4.28954	0.447663	GOTERM_BP_FAT	GO:0006793~phosphorus metabolic process	64	4.28954	0.447663	1397180_AT, 1369103_AT, 1370346_AT, 1368243_AT, 1371179_A_AT, 1367905_AT, 1369156_AT, 1387277_AT, 1383519_AT, 1394253_AT, 1371203_AT, 1369654_AT, 1388168_A_AT, 1376782_AT, 1370197_A_AT, 1380173_AT, 1370830_AT, 1383853_AT, 1387172_A_AT, 1384829_AT, 1384056_AT, 1378963_AT, 1397809_AT, 1391121_AT, 1376425_AT, 1368036_AT, 1382025_AT, 1398717_AT, 1389662_AT, 1378262_AT, 1370630_A_AT, 1389362_AT, 13689…	876	851	12092	1.03811	1	0.97276	99.9982
UP_SEQ_FEATURE	active site:Proton acceptor	36	2.41287	0.48457	UP_SEQ_FEATURE	active site:Proton acceptor	36	2.41287	0.48457	1377758_AT, 1367999_AT, 1369103_AT, 1368251_AT, 1368243_AT, 1368016_AT, 1369156_AT, 1387277_AT, 1384544_AT, 1367802_AT, 1369654_AT, 1387276_AT, 1370197_A_AT, 1370870_AT, 1370422_AT, 1381637_AT, 1383853_AT, 1393155_AT, 1373923_AT, 1379032_AT, 1369102_AT, 1390398_AT, 1371050_AT, 1369061_AT, 1368037_AT, 1387022_AT, 1370019_AT, 1368092_AT, 1368260_AT, 1398297_AT, 1387377_A_AT, 1387586_AT, 1389662_AT,…	725	347	7317	1.04705	1	1	99.9987
INTERPRO	IPR002290:Serine/threonine protein kinase	15	1.00536	0.551367	INTERPRO	IPR002290:Serine/threonine protein kinase	15	1.00536	0.551367	1396020_AT, 1367802_AT, 1371203_AT, 1368260_AT, 1369654_AT, 1387276_AT, 1373047_AT, 1370197_A_AT, 1387377_A_AT, 1398297_AT, 1383853_AT, 1381637_AT, 1393155_AT, 1379032_AT, 1388062_AT, 1369102_AT, 1383650_AT	920	157	10240	1.06342	1	0.999886	99.9998
GOTERM_MF_FAT	GO:0004674~protein serine/threonine kinase activity	28	1.87668	0.579452	GOTERM_MF_FAT	GO:0004674~protein serine/threonine kinase activity	28	1.87668	0.579452	1368243_AT, 1394253_AT, 1371203_AT, 1367802_AT, 1375032_AT, 1388011_A_AT, 1369654_AT, 1373047_AT, 1387276_AT, 1370197_A_AT, 1381637_AT, 1370422_AT, 1383853_AT, 1387172_A_AT, 1375495_AT, 1393155_AT, 1379032_AT, 1369102_AT, 1390398_AT, 1378963_AT, 1375835_AT, 1396020_AT, 1380009_AT, 1392382_AT, 1376425_AT, 1383926_AT, 1381653_AT, 1368260_AT, 1398297_AT, 1387586_AT, 1387377_A_AT, 1389662_AT, 1388062…	842	393	11963	1.01226	1	0.991184	99.9999
INTERPRO	IPR017442:Serine/threonine protein kinase-related	21	1.40751	0.640951	INTERPRO	IPR017442:Serine/threonine protein kinase-related	21	1.40751	0.640951	1375757_AT, 1396020_AT, 1368243_AT, 1367802_AT, 1371203_AT, 1368260_AT, 1369654_AT, 1387276_AT, 1373047_AT, 1370197_A_AT, 1387586_AT, 1398297_AT, 1387377_A_AT, 1389662_AT, 1383853_AT, 1381637_AT, 1370422_AT, 1393155_AT, 1379032_AT, 1388062_AT, 1369102_AT, 1390398_AT, 1383650_AT	920	236	10240	0.99042	1	0.999976	100
UP_SEQ_FEATURE	domain:Protein kinase	22	1.47453	0.670583	UP_SEQ_FEATURE	domain:Protein kinase	22	1.47453	0.670583	1369103_AT, 1368243_AT, 1369156_AT, 1387277_AT, 1367802_AT, 1368260_AT, 1369654_AT, 1387276_AT, 1370197_A_AT, 1387586_AT, 1398297_AT, 1387377_A_AT, 1389662_AT, 1383853_AT, 1381637_AT, 1370422_AT, 1393155_AT, 1379032_AT, 1368972_AT, 1388062_AT, 1368679_A_AT, 1369102_AT, 1390398_AT, 1383650_AT	725	228	7317	0.973829	1	1	100
SMART	SM00220:S_TKc	15	1.00536	0.681017	SMART	SM00220:S_TKc	15	1.00536	0.681017	1396020_AT, 1367802_AT, 1371203_AT, 1368260_AT, 1369654_AT, 1387276_AT, 1373047_AT, 1370197_A_AT, 1387377_A_AT, 1398297_AT, 1383853_AT, 1381637_AT, 1393155_AT, 1379032_AT, 1388062_AT, 1369102_AT, 1383650_AT	497	157	5083	0.977137	1	0.993784	100
GOTERM_BP_FAT	GO:0006468~protein amino acid phosphorylation	43	2.88204	0.690733	GOTERM_BP_FAT	GO:0006468~protein amino acid phosphorylation	43	2.88204	0.690733	1369103_AT, 1370346_AT, 1371179_A_AT, 1368243_AT, 1369156_AT, 1387277_AT, 1394253_AT, 1371203_AT, 1369654_AT, 1388168_A_AT, 1370197_A_AT, 1383853_AT, 1370830_AT, 1387172_A_AT, 1384829_AT, 1384056_AT, 1378963_AT, 1397809_AT, 1391121_AT, 1376425_AT, 1389662_AT, 1378262_AT, 1370630_A_AT, 1368972_AT, 1388062_AT, 1368679_A_AT, 1390853_AT, 1383650_AT, 1368251_AT, 1367802_AT, 1388011_A_AT, 1373047_AT, 1…	876	618	12092	0.960448	1	0.997427	100
SP_PIR_KEYWORDS	serine/threonine-specific protein kinase	4	0.268097	0.692396	SP_PIR_KEYWORDS	serine/threonine-specific protein kinase	4	0.268097	0.692396	1370197_A_AT, 1381637_AT, 1379032_AT, 1369654_AT	849	37	8979	1.14335	1	0.982459	100
GOTERM_BP_FAT	GO:0016310~phosphorylation	46	3.08311	0.860147	GOTERM_BP_FAT	GO:0016310~phosphorylation	46	3.08311	0.860147	1369103_AT, 1370346_AT, 1371179_A_AT, 1368243_AT, 1369156_AT, 1383519_AT, 1387277_AT, 1394253_AT, 1371203_AT, 1369654_AT, 1388168_A_AT, 1370197_A_AT, 1383853_AT, 1370830_AT, 1387172_A_AT, 1384829_AT, 1384056_AT, 1378963_AT, 1397809_AT, 1391121_AT, 1376425_AT, 1389662_AT, 1370630_A_AT, 1378262_AT, 1368972_AT, 1388062_AT, 1368679_A_AT, 1390853_AT, 1383650_AT, 1368251_AT, 1367802_AT, 1388011_A_AT, 1…	876	715	12092	0.888067	1	0.999888	100
Annotation Cluster 76	Enrichment Score: 1.1725953834142573				Annotation Cluster 76	Enrichment Score: 1.1725953834142573
Category	Term	Count	%	PValue	Category	Term	Count	%	PValue	Genes	List Total	Pop Hits	Pop Total	Fold Enrichment	Bonferroni	Benjamini	FDR
GOTERM_MF_FAT	GO:0005507~copper ion binding	11	0.737265	0.0119009	GOTERM_MF_FAT	GO:0005507~copper ion binding	11	0.737265	0.0119009	1390710_X_AT, 1367687_A_AT, 1377457_A_AT, 1380474_AT, 1368172_A_AT, 1376435_AT, 1394786_AT, 1393933_AT, 1374320_AT, 1378430_AT, 1391450_AT, 1386269_X_AT, 1368420_AT, 1368171_AT, 1367563_AT, 1377458_AT, 1397744_AT, 1367830_A_AT, 1393626_AT	842	63	11963	2.48073	0.999994	0.277612	17.2444
GOTERM_MF_FAT	GO:0016641~oxidoreductase activity, acting on the CH-NH2 group of donors, oxygen as acceptor	4	0.268097	0.128567	GOTERM_MF_FAT	GO:0016641~oxidoreductase activity, acting on the CH-NH2 group of donors, oxygen as acceptor	4	0.268097	0.128567	1391450_AT, 1380474_AT, 1368172_A_AT, 1368171_AT, 1376435_AT, 1369989_AT	842	18	11963	3.1573	1	0.777608	88.647
GOTERM_MF_FAT	GO:0016638~oxidoreductase activity, acting on the CH-NH2 group of donors	4	0.268097	0.198383	GOTERM_MF_FAT	GO:0016638~oxidoreductase activity, acting on the CH-NH2 group of donors	4	0.268097	0.198383	1391450_AT, 1380474_AT, 1368172_A_AT, 1368171_AT, 1376435_AT, 1369989_AT	842	22	11963	2.58324	1	0.862508	96.9679
Annotation Cluster 77	Enrichment Score: 1.1669162756862013				Annotation Cluster 77	Enrichment Score: 1.1669162756862013
Category	Term	Count	%	PValue	Category	Term	Count	%	PValue	Genes	List Total	Pop Hits	Pop Total	Fold Enrichment	Bonferroni	Benjamini	FDR
GOTERM_CC_FAT	GO:0019897~extrinsic to plasma membrane	10	0.670241	0.00950443	GOTERM_CC_FAT	GO:0019897~extrinsic to plasma membrane	10	0.670241	0.00950443	1392905_AT, 1371071_AT, 1394575_AT, 1384750_AT, 1370423_AT, 1367902_AT, 1384229_AT, 1372104_AT, 1370862_AT, 1386860_AT, 1390800_A_AT	824	48	10776	2.72451	0.989979	0.0932941	12.7867
GOTERM_CC_FAT	GO:0005834~heterotrimeric G-protein complex	6	0.402145	0.0508154	GOTERM_CC_FAT	GO:0005834~heterotrimeric G-protein complex	6	0.402145	0.0508154	1392905_AT, 1371071_AT, 1394575_AT, 1370423_AT, 1367902_AT, 1384229_AT, 1372104_AT	824	27	10776	2.90615	1	0.26402	52.6279
GOTERM_BP_FAT	GO:0009755~hormone-mediated signaling	7	0.469169	0.0954008	GOTERM_BP_FAT	GO:0009755~hormone-mediated signaling	7	0.469169	0.0954008	1392905_AT, 1371071_AT, 1367902_AT, 1389463_AT, 1381518_AT, 1367802_AT, 1368912_AT	876	44	12092	2.19604	1	0.650425	84.1931
INTERPRO	IPR001019:Guanine nucleotide binding protein (G-protein), alpha subunit	4	0.268097	0.104553	INTERPRO	IPR001019:Guanine nucleotide binding protein (G-protein), alpha subunit	4	0.268097	0.104553	1394575_AT, 1370423_AT, 1381557_AT, 1384229_AT, 1393825_AT, 1372104_AT	920	13	10240	3.42475	1	0.957753	83.8005
PIR_SUPERFAMILY	PIRSF002400:GTP-binding regulatory protein Gs alpha chain	3	0.201072	0.303815	PIR_SUPERFAMILY	PIRSF002400:GTP-binding regulatory protein Gs alpha chain	3	0.201072	0.303815	1394575_AT, 1370423_AT, 1384229_AT, 1372104_AT	439	11	4368	2.71361	1	1	99.4041
Annotation Cluster 78	Enrichment Score: 1.1639866331466469				Annotation Cluster 78	Enrichment Score: 1.1639866331466469
Category	Term	Count	%	PValue	Category	Term	Count	%	PValue	Genes	List Total	Pop Hits	Pop Total	Fold Enrichment	Bonferroni	Benjamini	FDR
GOTERM_BP_FAT	GO:0033043~regulation of organelle organization	26	1.74263	0.000623	GOTERM_BP_FAT	GO:0033043~regulation of organelle organization	26	1.74263	0.00062263	1369587_AT, 1370333_A_AT, 1375137_AT, 1391434_AT, 1367802_AT, 1395886_AT, 1388780_AT, 1390800_A_AT, 1369519_AT, 1388460_AT, 1384280_AT, 1367830_A_AT, 1368592_AT, 1382938_AT, 1396020_AT, 1372639_AT, 1376951_AT, 1373397_AT, 1369071_AT, 1387377_A_AT, 1398602_AT, 1370792_AT, 1391317_AT, 1373268_AT, 1367721_AT, 1371414_AT, 1368724_A_AT, 1378028_AT, 1398756_AT	876	172	12092	2.0866	0.896901	0.0314943	1.13938
GOTERM_BP_FAT	GO:0051129~negative regulation of cellular component organization	20	1.34048	0.00173788	GOTERM_BP_FAT	GO:0051129~negative regulation of cellular component organization	20	1.34048	0.00173788	1382938_AT, 1372639_AT, 1376951_AT, 1378225_AT, 1379526_AT, 1368036_AT, 1373397_AT, 1367802_AT, 1369651_AT, 1388780_AT, 1369071_AT, 1370197_A_AT, 1367581_A_AT, 1398602_AT, 1388460_AT, 1370792_AT, 1368110_A_AT, 1367860_A_AT, 1373268_AT, 1388027_A_AT, 1371414_AT, 1368724_A_AT, 1378028_AT, 1398756_AT	876	126	12092	2.19106	0.998245	0.0639597	3.1496
GOTERM_BP_FAT	GO:0010639~negative regulation of organelle organization	12	0.80429	0.00510145	GOTERM_BP_FAT	GO:0010639~negative regulation of organelle organization	12	0.80429	0.00510145	1382938_AT, 1372639_AT, 1376951_AT, 1373397_AT, 1367802_AT, 1369071_AT, 1388780_AT, 1388460_AT, 1398602_AT, 1370792_AT, 1373268_AT, 1371414_AT, 1368724_A_AT, 1378028_AT, 1398756_AT	876	63	12092	2.62927	1	0.133697	8.9809
GOTERM_BP_FAT	GO:0032886~regulation of microtubule-based process	10	0.670241	0.00776736	GOTERM_BP_FAT	GO:0032886~regulation of microtubule-based process	10	0.670241	0.00776736	1382938_AT, 1383417_AT, 1368509_AT, 1370792_AT, 1372639_AT, 1391317_AT, 1373268_AT, 1367802_AT, 1373397_AT, 1398756_AT, 1372886_AT	876	49	12092	2.81707	1	0.173795	13.3652
GOTERM_BP_FAT	GO:0051494~negative regulation of cytoskeleton organization	9	0.603217	0.0109279	GOTERM_BP_FAT	GO:0051494~negative regulation of cytoskeleton organization	9	0.603217	0.0109279	1382938_AT, 1388460_AT, 1370792_AT, 1372639_AT, 1373268_AT, 1371414_AT, 1367802_AT, 1373397_AT, 1368724_A_AT, 1369071_AT	876	43	12092	2.88914	1	0.214529	18.3042
GOTERM_BP_FAT	GO:0051493~regulation of cytoskeleton organization	16	1.07239	0.0117284	GOTERM_BP_FAT	GO:0051493~regulation of cytoskeleton organization	16	1.07239	0.0117284	1382938_AT, 1372639_AT, 1375137_AT, 1373397_AT, 1367802_AT, 1395886_AT, 1369071_AT, 1387377_A_AT, 1388460_AT, 1369519_AT, 1370792_AT, 1391317_AT, 1373268_AT, 1367721_AT, 1371414_AT, 1368724_A_AT, 1398756_AT	876	109	12092	2.02622	1	0.222509	19.5121
GOTERM_BP_FAT	GO:0031333~negative regulation of protein complex assembly	6	0.402145	0.0220974	GOTERM_BP_FAT	GO:0031333~negative regulation of protein complex assembly	6	0.402145	0.0220974	1370197_A_AT, 1388460_AT, 1370792_AT, 1371414_AT, 1367802_AT, 1373397_AT, 1368724_A_AT	876	23	12092	3.60095	1	0.333389	33.7096
GOTERM_BP_FAT	GO:0032272~negative regulation of protein polymerization	5	0.335121	0.0368407	GOTERM_BP_FAT	GO:0032272~negative regulation of protein polymerization	5	0.335121	0.0368407	1388460_AT, 1370792_AT, 1371414_AT, 1367802_AT, 1373397_AT, 1368724_A_AT	876	18	12092	3.83435	1	0.428168	49.8738
GOTERM_BP_FAT	GO:0044087~regulation of cellular component biogenesis	15	1.00536	0.0378062	GOTERM_BP_FAT	GO:0044087~regulation of cellular component biogenesis	15	1.00536	0.0378062	1376750_AT, 1378225_AT, 1382372_AT, 1375137_AT, 1373397_AT, 1367802_AT, 1395886_AT, 1369071_AT, 1370197_A_AT, 1388460_AT, 1369519_AT, 1370792_AT, 1369953_A_AT, 1374529_AT, 1367860_A_AT, 1394109_AT, 1385751_AT, 1367721_AT, 1371414_AT, 1368724_A_AT	876	115	12092	1.80048	1	0.434021	50.7903
GOTERM_BP_FAT	GO:0043244~regulation of protein complex disassembly	7	0.469169	0.0425689	GOTERM_BP_FAT	GO:0043244~regulation of protein complex disassembly	7	0.469169	0.0425689	1382938_AT, 1388460_AT, 1372639_AT, 1373268_AT, 1375217_AT, 1371414_AT, 1368724_A_AT	876	36	12092	2.68404	1	0.458123	55.0841
GOTERM_BP_FAT	GO:0032970~regulation of actin filament-based process	10	0.670241	0.0511862	GOTERM_BP_FAT	GO:0032970~regulation of actin filament-based process	10	0.670241	0.0511862	1367592_AT, 1387377_A_AT, 1369519_AT, 1388460_AT, 1367721_AT, 1371414_AT, 1375137_AT, 1395886_AT, 1368724_A_AT, 1369071_AT	876	67	12092	2.06025	1	0.500664	61.9673
GOTERM_BP_FAT	GO:0031111~negative regulation of microtubule polymerization or depolymerization	5	0.335121	0.0607529	GOTERM_BP_FAT	GO:0031111~negative regulation of microtubule polymerization or depolymerization	5	0.335121	0.0607529	1382938_AT, 1370792_AT, 1372639_AT, 1373268_AT, 1367802_AT, 1373397_AT	876	21	12092	3.28658	1	0.54668	68.4368
GOTERM_BP_FAT	GO:0031110~regulation of microtubule polymerization or depolymerization	6	0.402145	0.0618466	GOTERM_BP_FAT	GO:0031110~regulation of microtubule polymerization or depolymerization	6	0.402145	0.0618466	1382938_AT, 1370792_AT, 1372639_AT, 1391317_AT, 1373268_AT, 1367802_AT, 1373397_AT	876	30	12092	2.76073	1	0.549585	69.1062
GOTERM_BP_FAT	GO:0070507~regulation of microtubule cytoskeleton organization	7	0.469169	0.0658993	GOTERM_BP_FAT	GO:0070507~regulation of microtubule cytoskeleton organization	7	0.469169	0.0658993	1382938_AT, 1370792_AT, 1372639_AT, 1391317_AT, 1373268_AT, 1367802_AT, 1373397_AT, 1398756_AT	876	40	12092	2.41564	1	0.564705	71.4715
GOTERM_BP_FAT	GO:0043254~regulation of protein complex assembly	10	0.670241	0.0692878	GOTERM_BP_FAT	GO:0043254~regulation of protein complex assembly	10	0.670241	0.0692878	1370197_A_AT, 1388460_AT, 1369953_A_AT, 1370792_AT, 1382372_AT, 1371414_AT, 1367802_AT, 1375137_AT, 1373397_AT, 1395886_AT, 1368724_A_AT	876	71	12092	1.94418	1	0.573968	73.3167
GOTERM_BP_FAT	GO:0043242~negative regulation of protein complex disassembly	6	0.402145	0.0695445	GOTERM_BP_FAT	GO:0043242~negative regulation of protein complex disassembly	6	0.402145	0.0695445	1382938_AT, 1388460_AT, 1372639_AT, 1373268_AT, 1371414_AT, 1368724_A_AT	876	31	12092	2.67167	1	0.57418	73.4518
GOTERM_BP_FAT	GO:0032956~regulation of actin cytoskeleton organization	9	0.603217	0.0893177	GOTERM_BP_FAT	GO:0032956~regulation of actin cytoskeleton organization	9	0.603217	0.0893177	1387377_A_AT, 1369519_AT, 1388460_AT, 1367721_AT, 1371414_AT, 1375137_AT, 1395886_AT, 1368724_A_AT, 1369071_AT	876	64	12092	1.94114	1	0.633536	82.1187
GOTERM_BP_FAT	GO:0010638~positive regulation of organelle organization	10	0.670241	0.0969071	GOTERM_BP_FAT	GO:0010638~positive regulation of organelle organization	10	0.670241	0.0969071	1369587_AT, 1369519_AT, 1370333_A_AT, 1367721_AT, 1384280_AT, 1395886_AT, 1367830_A_AT, 1368724_A_AT, 1368592_AT, 1398756_AT	876	76	12092	1.81627	1	0.654375	84.6705
GOTERM_BP_FAT	GO:0032271~regulation of protein polymerization	7	0.469169	0.171606	GOTERM_BP_FAT	GO:0032271~regulation of protein polymerization	7	0.469169	0.171606	1388460_AT, 1370792_AT, 1371414_AT, 1367802_AT, 1375137_AT, 1373397_AT, 1395886_AT, 1368724_A_AT	876	52	12092	1.85818	1	0.794535	96.8692
GOTERM_BP_FAT	GO:0051693~actin filament capping	3	0.201072	0.186698	GOTERM_BP_FAT	GO:0051693~actin filament capping	3	0.201072	0.186698	1388460_AT, 1371414_AT, 1368724_A_AT	876	11	12092	3.76463	1	0.811348	97.7678
GOTERM_BP_FAT	GO:0030835~negative regulation of actin filament depolymerization	3	0.201072	0.241396	GOTERM_BP_FAT	GO:0030835~negative regulation of actin filament depolymerization	3	0.201072	0.241396	1388460_AT, 1371414_AT, 1368724_A_AT	876	13	12092	3.18546	1	0.868922	99.38
GOTERM_BP_FAT	GO:0030837~negative regulation of actin filament polymerization	3	0.201072	0.269048	GOTERM_BP_FAT	GO:0030837~negative regulation of actin filament polymerization	3	0.201072	0.269048	1388460_AT, 1371414_AT, 1368724_A_AT	876	14	12092	2.95793	1	0.890456	99.6869
GOTERM_BP_FAT	GO:0030834~regulation of actin filament depolymerization	3	0.201072	0.296674	GOTERM_BP_FAT	GO:0030834~regulation of actin filament depolymerization	3	0.201072	0.296674	1388460_AT, 1371414_AT, 1368724_A_AT	876	15	12092	2.76073	1	0.911695	99.8459
GOTERM_BP_FAT	GO:0051492~regulation of stress fiber formation	3	0.201072	0.296674	GOTERM_BP_FAT	GO:0051492~regulation of stress fiber formation	3	0.201072	0.296674	1367721_AT, 1368724_A_AT, 1369071_AT	876	15	12092	2.76073	1	0.911695	99.8459
GOTERM_BP_FAT	GO:0030833~regulation of actin filament polymerization	5	0.335121	0.311264	GOTERM_BP_FAT	GO:0030833~regulation of actin filament polymerization	5	0.335121	0.311264	1388460_AT, 1371414_AT, 1375137_AT, 1395886_AT, 1368724_A_AT	876	39	12092	1.7697	1	0.921344	99.8952
GOTERM_BP_FAT	GO:0007026~negative regulation of microtubule depolymerization	3	0.201072	0.351308	GOTERM_BP_FAT	GO:0007026~negative regulation of microtubule depolymerization	3	0.201072	0.351308	1382938_AT, 1372639_AT, 1373268_AT	876	17	12092	2.43594	1	0.940956	99.9652
GOTERM_BP_FAT	GO:0032231~regulation of actin filament bundle formation	3	0.201072	0.351308	GOTERM_BP_FAT	GO:0032231~regulation of actin filament bundle formation	3	0.201072	0.351308	1367721_AT, 1368724_A_AT, 1369071_AT	876	17	12092	2.43594	1	0.940956	99.9652
GOTERM_BP_FAT	GO:0031114~regulation of microtubule depolymerization	3	0.201072	0.351308	GOTERM_BP_FAT	GO:0031114~regulation of microtubule depolymerization	3	0.201072	0.351308	1382938_AT, 1372639_AT, 1373268_AT	876	17	12092	2.43594	1	0.940956	99.9652
GOTERM_BP_FAT	GO:0030832~regulation of actin filament length	5	0.335121	0.395416	GOTERM_BP_FAT	GO:0030832~regulation of actin filament length	5	0.335121	0.395416	1388460_AT, 1371414_AT, 1375137_AT, 1395886_AT, 1368724_A_AT	876	44	12092	1.5686	1	0.958477	99.9905
GOTERM_BP_FAT	GO:0008064~regulation of actin polymerization or depolymerization	5	0.335121	0.395416	GOTERM_BP_FAT	GO:0008064~regulation of actin polymerization or depolymerization	5	0.335121	0.395416	1388460_AT, 1371414_AT, 1375137_AT, 1395886_AT, 1368724_A_AT	876	44	12092	1.5686	1	0.958477	99.9905
GOTERM_BP_FAT	GO:0051495~positive regulation of cytoskeleton organization	4	0.268097	0.560888	GOTERM_BP_FAT	GO:0051495~positive regulation of cytoskeleton organization	4	0.268097	0.560888	1369519_AT, 1367721_AT, 1395886_AT, 1368724_A_AT	876	40	12092	1.38037	1	0.989202	100
Annotation Cluster 79	Enrichment Score: 1.1571790678066285				Annotation Cluster 79	Enrichment Score: 1.1571790678066285
Category	Term	Count	%	PValue	Category	Term	Count	%	PValue	Genes	List Total	Pop Hits	Pop Total	Fold Enrichment	Bonferroni	Benjamini	FDR
GOTERM_CC_FAT	GO:0005911~cell-cell junction	28	1.87668	0.000153	GOTERM_CC_FAT	GO:0005911~cell-cell junction	28	1.87668	0.000153463	1384485_AT, 1387277_AT, 1384442_AT, 1370197_A_AT, 1395059_AT, 1387259_AT, 1383240_AT, 1394562_AT, 1382474_AT, 1380765_AT, 1392556_AT, 1372492_AT, 1369161_AT, 1385058_AT, 1387145_AT, 1378567_AT, 1370051_AT, 1371185_AT, 1385649_AT, 1370583_S_AT, 1388140_AT, 1373308_AT, 1390983_AT, 1387346_AT, 1387377_A_AT, 1372002_AT, 1389662_AT, 1369640_AT, 1393558_AT, 1384139_AT, 1368115_AT, 1369327_AT, 1368679_A…	824	167	10776	2.19266	0.0713048	0.00321112	0.219628
INTERPRO	IPR017974:Claudin, conserved site	5	0.335121	0.0394635	INTERPRO	IPR017974:Claudin, conserved site	5	0.335121	0.0394635	1385058_AT, 1368115_AT, 1372492_AT, 1370894_AT, 1384442_AT	920	15	10240	3.71014	1	0.914378	48.5025
INTERPRO	IPR006187:Claudin	5	0.335121	0.0394635	INTERPRO	IPR006187:Claudin	5	0.335121	0.0394635	1385058_AT, 1368115_AT, 1372492_AT, 1370894_AT, 1384442_AT	920	15	10240	3.71014	1	0.914378	48.5025
GOTERM_CC_FAT	GO:0070160~occluding junction	9	0.603217	0.0846345	GOTERM_CC_FAT	GO:0070160~occluding junction	9	0.603217	0.0846345	1385058_AT, 1370197_A_AT, 1389662_AT, 1378567_AT, 1368115_AT, 1372492_AT, 1388140_AT, 1370894_AT, 1384442_AT	824	60	10776	1.96165	1	0.387332	71.8293
GOTERM_CC_FAT	GO:0005923~tight junction	9	0.603217	0.0846345	GOTERM_CC_FAT	GO:0005923~tight junction	9	0.603217	0.0846345	1385058_AT, 1370197_A_AT, 1389662_AT, 1378567_AT, 1368115_AT, 1372492_AT, 1388140_AT, 1370894_AT, 1384442_AT	824	60	10776	1.96165	1	0.387332	71.8293
GOTERM_CC_FAT	GO:0043296~apical junction complex	10	0.670241	0.123953	GOTERM_CC_FAT	GO:0043296~apical junction complex	10	0.670241	0.123953	1385058_AT, 1370197_A_AT, 1395059_AT, 1389662_AT, 1378567_AT, 1368115_AT, 1392556_AT, 1372492_AT, 1388140_AT, 1370894_AT, 1384442_AT	824	76	10776	1.72075	1	0.485436	84.9812
SP_PIR_KEYWORDS	Tight junction	7	0.469169	0.131094	SP_PIR_KEYWORDS	Tight junction	7	0.469169	0.131094	1385058_AT, 1389662_AT, 1368115_AT, 1372492_AT, 1388140_AT, 1370894_AT, 1384442_AT	849	37	8979	2.00086	1	0.755357	86.863
GOTERM_CC_FAT	GO:0016327~apicolateral plasma membrane	10	0.670241	0.139191	GOTERM_CC_FAT	GO:0016327~apicolateral plasma membrane	10	0.670241	0.139191	1385058_AT, 1370197_A_AT, 1395059_AT, 1389662_AT, 1378567_AT, 1368115_AT, 1392556_AT, 1372492_AT, 1388140_AT, 1370894_AT, 1384442_AT	824	78	10776	1.67662	1	0.517961	88.3194
KEGG_PATHWAY	rno04670:Leukocyte transendothelial migration	13	0.871314	0.140457	KEGG_PATHWAY	rno04670:Leukocyte transendothelial migration	13	0.871314	0.140457	1385058_AT, 1389244_X_AT, 1372104_AT, 1368948_AT, 1369651_AT, 1373661_A_AT, 1384442_AT, 1387346_AT, 1398297_AT, 1369181_AT, 1370301_AT, 1379344_AT, 1368115_AT, 1370894_AT, 1372492_AT	414	115	5590	1.52636	1	0.580658	84.4457
KEGG_PATHWAY	rno04530:Tight junction	14	0.938338	0.161889	KEGG_PATHWAY	rno04530:Tight junction	14	0.938338	0.161889	1385058_AT, 1378567_AT, 1384264_AT, 1385043_AT, 1372104_AT, 1371203_AT, 1388140_AT, 1373047_AT, 1384442_AT, 1370197_A_AT, 1394129_AT, 1387803_AT, 1368115_AT, 1370894_AT, 1372492_AT	414	130	5590	1.45411	1	0.592682	88.5967
INTERPRO	IPR004031:PMP-22/EMP/MP20/Claudin	5	0.335121	0.260068	INTERPRO	IPR004031:PMP-22/EMP/MP20/Claudin	5	0.335121	0.260068	1385058_AT, 1368115_AT, 1372492_AT, 1370894_AT, 1384442_AT	920	29	10240	1.91904	1	0.994597	99.3018
SP_PIR_KEYWORDS	cell junction	27	1.80965	0.567628	SP_PIR_KEYWORDS	cell junction	27	1.80965	0.567628	1379008_AT, 1367787_AT, 1398271_AT, 1386023_AT, 1382714_AT, 1384442_AT, 1394129_AT, 1381637_AT, 1368529_AT, 1368110_A_AT, 1385573_AT, 1389409_AT, 1372492_AT, 1374984_AT, 1385058_AT, 1387145_AT, 1380570_AT, 1388140_AT, 1372002_AT, 1389662_AT, 1369640_AT, 1389511_S_AT, 1390127_AT, 1384139_AT, 1368115_AT, 1369327_AT, 1396143_AT, 1370894_AT, 1369138_A_AT, 1369777_A_AT	849	280	8979	1.01983	1	0.966642	99.9995
Annotation Cluster 80	Enrichment Score: 1.128991126703476				Annotation Cluster 80	Enrichment Score: 1.128991126703476
Category	Term	Count	%	PValue	Category	Term	Count	%	PValue	Genes	List Total	Pop Hits	Pop Total	Fold Enrichment	Bonferroni	Benjamini	FDR
GOTERM_BP_FAT	GO:0051346~negative regulation of hydrolase activity	10	0.670241	0.00776736	GOTERM_BP_FAT	GO:0051346~negative regulation of hydrolase activity	10	0.670241	0.00776736	1367592_AT, 1378963_AT, 1388260_A_AT, 1368799_AT, 1372728_AT, 1392382_AT, 1376425_AT, 1371222_AT, 1388011_A_AT, 1371223_A_AT, 1370197_A_AT, 1369621_S_AT, 1387172_A_AT, 1374806_AT, 1386931_AT, 1388924_AT	876	49	12092	2.81707	1	0.173795	13.3652
GOTERM_BP_FAT	GO:0060191~regulation of lipase activity	9	0.603217	0.139687	GOTERM_BP_FAT	GO:0060191~regulation of lipase activity	9	0.603217	0.139687	1370197_A_AT, 1371071_AT, 1370423_AT, 1369519_AT, 1369621_S_AT, 1372728_AT, 1367916_AT, 1388924_AT, 1369071_AT	876	71	12092	1.74976	1	0.743844	93.7229
GOTERM_BP_FAT	GO:0051004~regulation of lipoprotein lipase activity	3	0.201072	0.378092	GOTERM_BP_FAT	GO:0051004~regulation of lipoprotein lipase activity	3	0.201072	0.378092	1369621_S_AT, 1372728_AT, 1388924_AT	876	18	12092	2.30061	1	0.952154	99.984
Annotation Cluster 81	Enrichment Score: 1.0985272870370022				Annotation Cluster 81	Enrichment Score: 1.0985272870370022
Category	Term	Count	%	PValue	Category	Term	Count	%	PValue	Genes	List Total	Pop Hits	Pop Total	Fold Enrichment	Bonferroni	Benjamini	FDR
GOTERM_BP_FAT	GO:0051726~regulation of cell cycle	31	2.07775	0.00355606	GOTERM_BP_FAT	GO:0051726~regulation of cell cycle	31	2.07775	0.00355606	1369587_AT, 1388058_AT, 1370346_AT, 1369469_S_AT, 1368799_AT, 1370333_A_AT, 1374404_AT, 1368254_A_AT, 1367802_AT, 1388011_A_AT, 1390800_A_AT, 1369519_AT, 1370830_AT, 1387172_A_AT, 1377967_AT, 1378056_AT, 1386940_AT, 1384280_AT, 1388484_AT, 1369012_AT, 1367830_A_AT, 1368592_AT, 1378963_AT, 1375757_AT, 1390672_AT, 1376951_AT, 1392382_AT, 1376425_AT, 1387346_AT, 1398297_AT, 1398602_AT, 1374806_AT, 1…	876	247	12092	1.73244	0.999998	0.104285	6.34422
GOTERM_BP_FAT	GO:0007346~regulation of mitotic cell cycle	16	1.07239	0.00704525	GOTERM_BP_FAT	GO:0007346~regulation of mitotic cell cycle	16	1.07239	0.00704525	1369587_AT, 1390672_AT, 1368799_AT, 1376951_AT, 1370333_A_AT, 1368254_A_AT, 1390800_A_AT, 1398602_AT, 1370830_AT, 1369519_AT, 1377967_AT, 1386940_AT, 1384280_AT, 1387136_AT, 1388484_AT, 1367830_A_AT, 1368592_AT, 1378028_AT	876	103	12092	2.14426	1	0.163987	12.1978
GOTERM_BP_FAT	GO:0045787~positive regulation of cell cycle	11	0.737265	0.00811918	GOTERM_BP_FAT	GO:0045787~positive regulation of cell cycle	11	0.737265	0.00811918	1378963_AT, 1369587_AT, 1368799_AT, 1369469_S_AT, 1392382_AT, 1370333_A_AT, 1376425_AT, 1368254_A_AT, 1388011_A_AT, 1370830_AT, 1369519_AT, 1387172_A_AT, 1384280_AT, 1367830_A_AT, 1368592_AT	876	58	12092	2.61793	1	0.17877	13.9286
GOTERM_BP_FAT	GO:0051783~regulation of nuclear division	7	0.469169	0.0290465	GOTERM_BP_FAT	GO:0051783~regulation of nuclear division	7	0.469169	0.0290465	1369587_AT, 1398602_AT, 1369519_AT, 1376951_AT, 1370333_A_AT, 1384280_AT, 1368592_AT, 1378028_AT, 1390800_A_AT	876	33	12092	2.92805	1	0.386624	41.8611
GOTERM_BP_FAT	GO:0007088~regulation of mitosis	7	0.469169	0.0290465	GOTERM_BP_FAT	GO:0007088~regulation of mitosis	7	0.469169	0.0290465	1369587_AT, 1398602_AT, 1369519_AT, 1376951_AT, 1370333_A_AT, 1384280_AT, 1368592_AT, 1378028_AT, 1390800_A_AT	876	33	12092	2.92805	1	0.386624	41.8611
GOTERM_BP_FAT	GO:0010564~regulation of cell cycle process	12	0.80429	0.0310044	GOTERM_BP_FAT	GO:0010564~regulation of cell cycle process	12	0.80429	0.0310044	1369587_AT, 1368799_AT, 1376951_AT, 1370333_A_AT, 1390800_A_AT, 1369519_AT, 1398602_AT, 1377967_AT, 1387136_AT, 1388484_AT, 1384280_AT, 1368592_AT, 1378028_AT, 1398756_AT	876	81	12092	2.04499	1	0.397184	43.9808
GOTERM_BP_FAT	GO:0048661~positive regulation of smooth muscle cell proliferation	8	0.536193	0.0332114	GOTERM_BP_FAT	GO:0048661~positive regulation of smooth muscle cell proliferation	8	0.536193	0.0332114	1369587_AT, 1373829_AT, 1369519_AT, 1370830_AT, 1368983_AT, 1371179_A_AT, 1370630_A_AT, 1370333_A_AT, 1374404_AT, 1388168_A_AT, 1369071_AT	876	43	12092	2.56812	1	0.409361	46.2823
GOTERM_BP_FAT	GO:0048660~regulation of smooth muscle cell proliferation	10	0.670241	0.0333433	GOTERM_BP_FAT	GO:0048660~regulation of smooth muscle cell proliferation	10	0.670241	0.0333433	1369587_AT, 1371179_A_AT, 1370333_A_AT, 1374404_AT, 1369071_AT, 1388168_A_AT, 1373829_AT, 1370830_AT, 1369519_AT, 1396152_S_AT, 1368983_AT, 1370630_A_AT, 1387347_AT, 1367830_A_AT, 1370960_AT, 1387348_AT, 1397830_AT	876	62	12092	2.2264	1	0.407969	46.417
GOTERM_BP_FAT	GO:0051785~positive regulation of nuclear division	5	0.335121	0.0701739	GOTERM_BP_FAT	GO:0051785~positive regulation of nuclear division	5	0.335121	0.0701739	1369587_AT, 1369519_AT, 1370333_A_AT, 1384280_AT, 1368592_AT	876	22	12092	3.13719	1	0.5764	73.7802
GOTERM_BP_FAT	GO:0045840~positive regulation of mitosis	5	0.335121	0.0701739	GOTERM_BP_FAT	GO:0045840~positive regulation of mitosis	5	0.335121	0.0701739	1369587_AT, 1369519_AT, 1370333_A_AT, 1384280_AT, 1368592_AT	876	22	12092	3.13719	1	0.5764	73.7802
GOTERM_BP_FAT	GO:0050678~regulation of epithelial cell proliferation	11	0.737265	0.0758835	GOTERM_BP_FAT	GO:0050678~regulation of epithelial cell proliferation	11	0.737265	0.0758835	1378963_AT, 1392820_AT, 1375757_AT, 1371179_A_AT, 1392382_AT, 1376425_AT, 1370333_A_AT, 1388011_A_AT, 1388168_A_AT, 1373829_AT, 1381012_AT, 1388569_AT, 1370830_AT, 1387172_A_AT, 1387563_AT, 1386893_AT, 1370630_A_AT, 1384829_AT, 1384056_AT, 1390398_AT	876	83	12092	1.8294	1	0.595585	76.5894
GOTERM_BP_FAT	GO:0010638~positive regulation of organelle organization	10	0.670241	0.0969071	GOTERM_BP_FAT	GO:0010638~positive regulation of organelle organization	10	0.670241	0.0969071	1369587_AT, 1369519_AT, 1370333_A_AT, 1367721_AT, 1384280_AT, 1395886_AT, 1367830_A_AT, 1368724_A_AT, 1368592_AT, 1398756_AT	876	76	12092	1.81627	1	0.654375	84.6705
GOTERM_BP_FAT	GO:0050679~positive regulation of epithelial cell proliferation	6	0.402145	0.148323	GOTERM_BP_FAT	GO:0050679~positive regulation of epithelial cell proliferation	6	0.402145	0.148323	1373829_AT, 1392820_AT, 1370830_AT, 1386893_AT, 1371179_A_AT, 1370630_A_AT, 1370333_A_AT, 1390398_AT, 1388168_A_AT	876	39	12092	2.12364	1	0.754511	94.7864
KEGG_PATHWAY	rno04012:ErbB signaling pathway	9	0.603217	0.290367	KEGG_PATHWAY	rno04012:ErbB signaling pathway	9	0.603217	0.290367	1387377_A_AT, 1369587_AT, 1379603_AT, 1384347_AT, 1370830_AT, 1381637_AT, 1368983_AT, 1374404_AT, 1369102_AT	414	85	5590	1.42967	1	0.705096	98.5259
GOTERM_BP_FAT	GO:0007173~epidermal growth factor receptor signaling pathway	3	0.201072	0.296674	GOTERM_BP_FAT	GO:0007173~epidermal growth factor receptor signaling pathway	3	0.201072	0.296674	1369587_AT, 1370830_AT, 1368983_AT	876	15	12092	2.76073	1	0.911695	99.8459
GOTERM_BP_FAT	GO:0035272~exocrine system development	5	0.335121	0.361768	GOTERM_BP_FAT	GO:0035272~exocrine system development	5	0.335121	0.361768	1378963_AT, 1373829_AT, 1370830_AT, 1387172_A_AT, 1371179_A_AT, 1370630_A_AT, 1392382_AT, 1376425_AT, 1370333_A_AT, 1371249_AT, 1388011_A_AT, 1388168_A_AT	876	42	12092	1.64329	1	0.945788	99.9742
GOTERM_BP_FAT	GO:0022612~gland morphogenesis	8	0.536193	0.39459	GOTERM_BP_FAT	GO:0022612~gland morphogenesis	8	0.536193	0.39459	1378963_AT, 1392068_AT, 1369834_AT, 1371179_A_AT, 1392382_AT, 1376425_AT, 1370333_A_AT, 1388011_A_AT, 1388168_A_AT, 1373829_AT, 1387952_A_AT, 1370830_AT, 1387172_A_AT, 1387563_AT, 1382848_AT, 1370630_A_AT, 1368921_A_AT, 1383266_AT	876	83	12092	1.33047	1	0.958347	99.9902
GOTERM_BP_FAT	GO:0007431~salivary gland development	4	0.268097	0.450555	GOTERM_BP_FAT	GO:0007431~salivary gland development	4	0.268097	0.450555	1378963_AT, 1373829_AT, 1370830_AT, 1387172_A_AT, 1371179_A_AT, 1370630_A_AT, 1392382_AT, 1376425_AT, 1371249_AT, 1388011_A_AT, 1388168_A_AT	876	34	12092	1.62396	1	0.973294	99.9984
GOTERM_BP_FAT	GO:0007435~salivary gland morphogenesis	3	0.201072	0.630936	GOTERM_BP_FAT	GO:0007435~salivary gland morphogenesis	3	0.201072	0.630936	1378963_AT, 1373829_AT, 1370830_AT, 1387172_A_AT, 1371179_A_AT, 1370630_A_AT, 1392382_AT, 1376425_AT, 1388011_A_AT, 1388168_A_AT	876	29	12092	1.42796	1	0.994698	100
KEGG_PATHWAY	rno05215:Prostate cancer	4	0.268097	0.967322	KEGG_PATHWAY	rno05215:Prostate cancer	4	0.268097	0.967322	1373829_AT, 1370830_AT, 1371179_A_AT, 1370630_A_AT, 1370333_A_AT, 1367830_A_AT, 1388168_A_AT	414	90	5590	0.600107	1	0.995856	100
Annotation Cluster 82	Enrichment Score: 1.0983284101575588				Annotation Cluster 82	Enrichment Score: 1.0983284101575588
Category	Term	Count	%	PValue	Category	Term	Count	%	PValue	Genes	List Total	Pop Hits	Pop Total	Fold Enrichment	Bonferroni	Benjamini	FDR
GOTERM_BP_FAT	GO:0010035~response to inorganic substance	29	1.9437	0.0316935	GOTERM_BP_FAT	GO:0010035~response to inorganic substance	29	1.9437	0.0316935	1370173_AT, 1368669_AT, 1392578_AT, 1372523_AT, 1374404_AT, 1368254_A_AT, 1369898_A_AT, 1387772_AT, 1386985_AT, 1370830_AT, 1367563_AT, 1370688_AT, 1367969_AT, 1367830_A_AT, 1367592_AT, 1370148_AT, 1367687_A_AT, 1376024_AT, 1371076_AT, 1370583_S_AT, 1369926_AT, 1368683_AT, 1369621_S_AT, 1396168_AT, 1370301_AT, 1367794_AT, 1367916_AT, 1368519_AT, 1371414_AT, 1394574_AT, 1389507_AT	876	268	12092	1.49368	1	0.401337	44.7092
GOTERM_BP_FAT	GO:0010038~response to metal ion	19	1.27346	0.0895894	GOTERM_BP_FAT	GO:0010038~response to metal ion	19	1.27346	0.0895894	1367592_AT, 1370148_AT, 1367687_A_AT, 1376024_AT, 1392578_AT, 1371076_AT, 1368254_A_AT, 1369898_A_AT, 1370583_S_AT, 1369926_AT, 1387772_AT, 1386985_AT, 1370830_AT, 1369621_S_AT, 1367563_AT, 1367916_AT, 1371414_AT, 1367830_A_AT, 1389507_AT	876	177	12092	1.48175	1	0.63255	82.2166
GOTERM_BP_FAT	GO:0051592~response to calcium ion	8	0.536193	0.178562	GOTERM_BP_FAT	GO:0051592~response to calcium ion	8	0.536193	0.178562	1367592_AT, 1370830_AT, 1376024_AT, 1367563_AT, 1392578_AT, 1367916_AT, 1371076_AT, 1387772_AT	876	64	12092	1.72546	1	0.803503	97.3191
Annotation Cluster 83	Enrichment Score: 1.0927127786652864				Annotation Cluster 83	Enrichment Score: 1.0927127786652864
Category	Term	Count	%	PValue	Category	Term	Count	%	PValue	Genes	List Total	Pop Hits	Pop Total	Fold Enrichment	Bonferroni	Benjamini	FDR
INTERPRO	IPR002453:Beta tubulin	4	0.268097	0.0117144	INTERPRO	IPR002453:Beta tubulin	4	0.268097	0.0117144	1370290_AT, 1388131_AT, 1371618_S_AT, 1387892_AT, 1376100_AT	920	6	10240	7.42029	1	0.840903	17.6525
INTERPRO	IPR018316:Tubulin/FtsZ, 2-layer sandwich domain	5	0.335121	0.0127258	INTERPRO	IPR018316:Tubulin/FtsZ, 2-layer sandwich domain	5	0.335121	0.0127258	1370290_AT, 1388131_AT, 1371618_S_AT, 1387892_AT, 1376100_AT, 1390766_AT	920	11	10240	5.05929	1	0.834397	19.0305
INTERPRO	IPR017975:Tubulin, conserved site	5	0.335121	0.0127258	INTERPRO	IPR017975:Tubulin, conserved site	5	0.335121	0.0127258	1370290_AT, 1388131_AT, 1371618_S_AT, 1387892_AT, 1376100_AT, 1390766_AT	920	11	10240	5.05929	1	0.834397	19.0305
INTERPRO	IPR000217:Tubulin	5	0.335121	0.0127258	INTERPRO	IPR000217:Tubulin	5	0.335121	0.0127258	1370290_AT, 1388131_AT, 1371618_S_AT, 1387892_AT, 1376100_AT, 1390766_AT	920	11	10240	5.05929	1	0.834397	19.0305
INTERPRO	IPR003008:Tubulin/FtsZ, GTPase domain	5	0.335121	0.0127258	INTERPRO	IPR003008:Tubulin/FtsZ, GTPase domain	5	0.335121	0.0127258	1370290_AT, 1388131_AT, 1371618_S_AT, 1387892_AT, 1376100_AT, 1390766_AT	920	11	10240	5.05929	1	0.834397	19.0305
PIR_SUPERFAMILY	PIRSF002306:tubulin	5	0.335121	0.0185635	PIR_SUPERFAMILY	PIRSF002306:tubulin	5	0.335121	0.0185635	1370290_AT, 1388131_AT, 1371618_S_AT, 1387892_AT, 1376100_AT, 1390766_AT	439	11	4368	4.52268	0.999742	0.983945	23.2846
INTERPRO	IPR013838:Beta tubulin, autoregulation binding site	4	0.268097	0.0191443	INTERPRO	IPR013838:Beta tubulin, autoregulation binding site	4	0.268097	0.0191443	1370290_AT, 1388131_AT, 1371618_S_AT, 1387892_AT, 1376100_AT	920	7	10240	6.36025	1	0.895816	27.2836
GOTERM_BP_FAT	GO:0051258~protein polymerization	6	0.402145	0.0618466	GOTERM_BP_FAT	GO:0051258~protein polymerization	6	0.402145	0.0618466	1370290_AT, 1388131_AT, 1371618_S_AT, 1387892_AT, 1376100_AT, 1371414_AT, 1390766_AT	876	30	12092	2.76073	1	0.549585	69.1062
KEGG_PATHWAY	rno04540:Gap junction	10	0.670241	0.141517	KEGG_PATHWAY	rno04540:Gap junction	10	0.670241	0.141517	1370290_AT, 1372002_AT, 1370830_AT, 1369640_AT, 1388131_AT, 1387907_AT, 1371618_S_AT, 1387892_AT, 1372104_AT, 1381518_AT, 1376100_AT, 1390766_AT	414	81	5590	1.66696	1	0.572062	84.6799
GOTERM_MF_FAT	GO:0003924~GTPase activity	11	0.737265	0.149921	GOTERM_MF_FAT	GO:0003924~GTPase activity	11	0.737265	0.149921	1388131_AT, 1371618_S_AT, 1387892_AT, 1372104_AT, 1391434_AT, 1376100_AT, 1390766_AT, 1370290_AT, 1388955_AT, 1395237_AT, 1387588_AT, 1368332_AT, 1395166_AT	842	98	11963	1.59476	1	0.81416	92.3305
GOTERM_BP_FAT	GO:0043623~cellular protein complex assembly	11	0.737265	0.320126	GOTERM_BP_FAT	GO:0043623~cellular protein complex assembly	11	0.737265	0.320126	1387377_A_AT, 1370290_AT, 1369621_S_AT, 1389438_AT, 1388131_AT, 1368110_A_AT, 1371618_S_AT, 1387892_AT, 1376100_AT, 1371414_AT, 1390766_AT, 1389132_AT	876	115	12092	1.32035	1	0.926572	99.9174
GOTERM_BP_FAT	GO:0034621~cellular macromolecular complex subunit organization	21	1.40751	0.455974	GOTERM_BP_FAT	GO:0034621~cellular macromolecular complex subunit organization	21	1.40751	0.455974	1393487_AT, 1376785_AT, 1380837_AT, 1388131_AT, 1376124_AT, 1371618_S_AT, 1387892_AT, 1371332_AT, 1386071_AT, 1391301_AT, 1376100_AT, 1367802_AT, 1390766_AT, 1389132_AT, 1370290_AT, 1387377_A_AT, 1369621_S_AT, 1389438_AT, 1368110_A_AT, 1371414_AT, 1384204_AT, 1369682_AT, 1398756_AT, 1387614_AT	876	265	12092	1.09387	1	0.974075	99.9986
SP_PIR_KEYWORDS	gtp-binding	22	1.47453	0.513794	SP_PIR_KEYWORDS	gtp-binding	22	1.47453	0.513794	1388131_AT, 1371618_S_AT, 1393825_AT, 1376100_AT, 1391434_AT, 1395079_AT, 1370290_AT, 1377407_AT, 1370423_AT, 1395237_AT, 1382039_AT, 1368332_AT, 1392922_AT, 1387892_AT, 1372104_AT, 1379144_AT, 1388140_AT, 1390766_AT, 1388927_AT, 1394575_AT, 1377791_AT, 1381557_AT, 1384229_AT, 1393032_X_AT, 1370539_AT	849	220	8979	1.0576	1	0.957127	99.997
GOTERM_BP_FAT	GO:0034622~cellular macromolecular complex assembly	18	1.20643	0.551821	GOTERM_BP_FAT	GO:0034622~cellular macromolecular complex assembly	18	1.20643	0.551821	1393487_AT, 1380837_AT, 1388131_AT, 1371618_S_AT, 1387892_AT, 1386071_AT, 1371332_AT, 1391301_AT, 1376100_AT, 1390766_AT, 1389132_AT, 1387377_A_AT, 1370290_AT, 1369621_S_AT, 1389438_AT, 1368110_A_AT, 1371414_AT, 1384204_AT, 1369682_AT, 1398756_AT	876	237	12092	1.04838	1	0.988236	100
UP_SEQ_FEATURE	nucleotide phosphate-binding region:GTP	15	1.00536	0.652841	UP_SEQ_FEATURE	nucleotide phosphate-binding region:GTP	15	1.00536	0.652841	1392922_AT, 1388131_AT, 1371618_S_AT, 1387892_AT, 1372104_AT, 1391434_AT, 1390766_AT, 1388140_AT, 1370290_AT, 1377791_AT, 1394575_AT, 1370423_AT, 1393032_X_AT, 1384229_AT, 1395237_AT, 1368332_AT, 1370539_AT	725	152	7317	0.995962	1	1	100
INTERPRO	IPR005225:Small GTP-binding protein	9	0.603217	0.848778	INTERPRO	IPR005225:Small GTP-binding protein	9	0.603217	0.848778	1388927_AT, 1392922_AT, 1395237_AT, 1382039_AT, 1395079_AT, 1391434_AT, 1379144_AT, 1388140_AT, 1370539_AT	920	119	10240	0.841798	1	1	100
Annotation Cluster 84	Enrichment Score: 1.0836792800875235				Annotation Cluster 84	Enrichment Score: 1.0836792800875235
Category	Term	Count	%	PValue	Category	Term	Count	%	PValue	Genes	List Total	Pop Hits	Pop Total	Fold Enrichment	Bonferroni	Benjamini	FDR
INTERPRO	IPR003409:MORN motif	4	0.268097	0.0401121	INTERPRO	IPR003409:MORN motif	4	0.268097	0.0401121	1391228_AT, 1389788_AT, 1383442_AT, 1381340_AT	920	9	10240	4.94686	1	0.899653	49.0727
SMART	SM00698:MORN	4	0.268097	0.0496282	SMART	SM00698:MORN	4	0.268097	0.0496282	1391228_AT, 1389788_AT, 1383442_AT, 1381340_AT	497	9	5083	4.5455	0.999997	0.920732	48.3587
UP_SEQ_FEATURE	repeat:MORN 2	3	0.201072	0.112132	UP_SEQ_FEATURE	repeat:MORN 2	3	0.201072	0.112132	1389788_AT, 1383442_AT, 1381340_AT	725	6	7317	5.04621	1	0.999528	86.7353
UP_SEQ_FEATURE	repeat:MORN 3	3	0.201072	0.112132	UP_SEQ_FEATURE	repeat:MORN 3	3	0.201072	0.112132	1389788_AT, 1383442_AT, 1381340_AT	725	6	7317	5.04621	1	0.999528	86.7353
UP_SEQ_FEATURE	repeat:MORN 1	3	0.201072	0.112132	UP_SEQ_FEATURE	repeat:MORN 1	3	0.201072	0.112132	1389788_AT, 1383442_AT, 1381340_AT	725	6	7317	5.04621	1	0.999528	86.7353
UP_SEQ_FEATURE	repeat:MORN 4	3	0.201072	0.112132	UP_SEQ_FEATURE	repeat:MORN 4	3	0.201072	0.112132	1389788_AT, 1383442_AT, 1381340_AT	725	6	7317	5.04621	1	0.999528	86.7353
Annotation Cluster 85	Enrichment Score: 1.0785826287922131				Annotation Cluster 85	Enrichment Score: 1.0785826287922131
Category	Term	Count	%	PValue	Category	Term	Count	%	PValue	Genes	List Total	Pop Hits	Pop Total	Fold Enrichment	Bonferroni	Benjamini	FDR
GOTERM_MF_FAT	GO:0004725~protein tyrosine phosphatase activity	12	0.80429	0.0302465	GOTERM_MF_FAT	GO:0004725~protein tyrosine phosphatase activity	12	0.80429	0.0302465	1370362_AT, 1395437_AT, 1384485_AT, 1368036_AT, 1382025_AT, 1376782_AT, 1380173_AT, 1398717_AT, 1394562_AT, 1372685_AT, 1389362_AT, 1387136_AT, 1396465_AT	842	83	11963	2.05415	1	0.441441	38.4654
INTERPRO	IPR000242:Protein-tyrosine phosphatase, receptor/non-receptor type	8	0.536193	0.038255	INTERPRO	IPR000242:Protein-tyrosine phosphatase, receptor/non-receptor type	8	0.536193	0.038255	1370362_AT, 1398717_AT, 1380173_AT, 1394562_AT, 1384485_AT, 1395437_AT, 1389362_AT, 1368036_AT, 1387136_AT	920	36	10240	2.47343	1	0.917031	47.4241
SP_PIR_KEYWORDS	phosphoric monoester hydrolase	9	0.603217	0.0402251	SP_PIR_KEYWORDS	phosphoric monoester hydrolase	9	0.603217	0.0402251	1370362_AT, 1390990_AT, 1380173_AT, 1387803_AT, 1388044_AT, 1368036_AT, 1384262_AT, 1387136_AT, 1384112_AT	849	42	8979	2.26628	1	0.514922	44.7355
GOTERM_MF_FAT	GO:0016791~phosphatase activity	23	1.54155	0.0505443	GOTERM_MF_FAT	GO:0016791~phosphatase activity	23	1.54155	0.0505443	1370362_AT, 1390990_AT, 1371050_AT, 1397180_AT, 1395437_AT, 1384485_AT, 1382772_AT, 1368036_AT, 1384262_AT, 1388044_AT, 1384544_AT, 1376782_AT, 1382025_AT, 1375081_AT, 1369794_A_AT, 1398717_AT, 1380173_AT, 1394562_AT, 1388848_AT, 1372685_AT, 1389362_AT, 1387136_AT, 1396465_AT, 1384112_AT	842	216	11963	1.51287	1	0.546057	55.9566
SMART	SM00194:PTPc	8	0.536193	0.0557362	SMART	SM00194:PTPc	8	0.536193	0.0557362	1370362_AT, 1398717_AT, 1380173_AT, 1394562_AT, 1384485_AT, 1395437_AT, 1389362_AT, 1368036_AT, 1387136_AT	497	36	5083	2.27275	0.999999	0.869973	52.5056
INTERPRO	IPR000387:Dual-specific/protein-tyrosine phosphatase, conserved region	10	0.670241	0.0600637	INTERPRO	IPR000387:Dual-specific/protein-tyrosine phosphatase, conserved region	10	0.670241	0.0600637	1370362_AT, 1398717_AT, 1380173_AT, 1394562_AT, 1372685_AT, 1384485_AT, 1395437_AT, 1389362_AT, 1368036_AT, 1387136_AT, 1376782_AT	920	56	10240	1.98758	1	0.916658	63.9756
GOTERM_MF_FAT	GO:0004721~phosphoprotein phosphatase activity	15	1.00536	0.0620968	GOTERM_MF_FAT	GO:0004721~phosphoprotein phosphatase activity	15	1.00536	0.0620968	1390990_AT, 1370362_AT, 1397180_AT, 1384485_AT, 1395437_AT, 1368036_AT, 1384262_AT, 1382025_AT, 1376782_AT, 1380173_AT, 1398717_AT, 1394562_AT, 1372685_AT, 1389362_AT, 1387136_AT, 1396465_AT	842	127	11963	1.67809	1	0.601647	63.7068
GOTERM_BP_FAT	GO:0006470~protein amino acid dephosphorylation	13	0.871314	0.0681117	GOTERM_BP_FAT	GO:0006470~protein amino acid dephosphorylation	13	0.871314	0.0681117	1390990_AT, 1370362_AT, 1397180_AT, 1384485_AT, 1395437_AT, 1382772_AT, 1368036_AT, 1376782_AT, 1380173_AT, 1398717_AT, 1394562_AT, 1389362_AT, 1387136_AT, 1396465_AT	876	103	12092	1.74221	1	0.569898	72.6894
INTERPRO	IPR000387:Protein-tyrosine phosphatase	9	0.603217	0.0753591	INTERPRO	IPR000387:Protein-tyrosine phosphatase	9	0.603217	0.0753591	1370362_AT, 1398717_AT, 1380173_AT, 1394562_AT, 1372685_AT, 1384485_AT, 1395437_AT, 1368036_AT, 1387136_AT, 1376782_AT	920	50	10240	2.00348	1	0.922557	72.5113
GOTERM_BP_FAT	GO:0016311~dephosphorylation	15	1.00536	0.0788653	GOTERM_BP_FAT	GO:0016311~dephosphorylation	15	1.00536	0.0788653	1390990_AT, 1370362_AT, 1397180_AT, 1384485_AT, 1395437_AT, 1382772_AT, 1368036_AT, 1376782_AT, 1382025_AT, 1380173_AT, 1398717_AT, 1394562_AT, 1372685_AT, 1389362_AT, 1387136_AT, 1396465_AT	876	128	12092	1.61762	1	0.606857	77.9409
INTERPRO	IPR016130:Protein-tyrosine phosphatase, active site	9	0.603217	0.12551	INTERPRO	IPR016130:Protein-tyrosine phosphatase, active site	9	0.603217	0.12551	1370362_AT, 1380173_AT, 1384485_AT, 1389362_AT, 1368036_AT, 1396465_AT, 1387136_AT, 1376782_AT, 1382025_AT	920	56	10240	1.78882	1	0.967404	89.0357
SP_PIR_KEYWORDS	tyrosine-specific phosphatase	4	0.268097	0.139601	SP_PIR_KEYWORDS	tyrosine-specific phosphatase	4	0.268097	0.139601	1370362_AT, 1380173_AT, 1368036_AT, 1387136_AT	849	14	8979	3.02171	1	0.765358	88.6035
UP_SEQ_FEATURE	active site:Phosphocysteine intermediate	6	0.402145	0.301373	UP_SEQ_FEATURE	active site:Phosphocysteine intermediate	6	0.402145	0.301373	1370362_AT, 1380173_AT, 1368036_AT, 1396465_AT, 1387136_AT, 1382025_AT	725	37	7317	1.63661	1	0.999995	99.7738
SP_PIR_KEYWORDS	protein phosphatase	6	0.402145	0.759583	SP_PIR_KEYWORDS	protein phosphatase	6	0.402145	0.759583	1390990_AT, 1380173_AT, 1368036_AT, 1396465_AT, 1387136_AT, 1382025_AT	849	66	8979	0.961452	1	0.989155	100
Annotation Cluster 86	Enrichment Score: 1.0725007829694673				Annotation Cluster 86	Enrichment Score: 1.0725007829694673
Category	Term	Count	%	PValue	Category	Term	Count	%	PValue	Genes	List Total	Pop Hits	Pop Total	Fold Enrichment	Bonferroni	Benjamini	FDR
GOTERM_BP_FAT	GO:0032844~regulation of homeostatic process	19	1.27346	0.00120448	GOTERM_BP_FAT	GO:0032844~regulation of homeostatic process	19	1.27346	0.00120448	1372523_AT, 1387277_AT, 1385590_AT, 1388011_A_AT, 1388780_AT, 1367581_A_AT, 1387259_AT, 1387172_A_AT, 1370688_AT, 1373575_AT, 1369012_AT, 1368921_A_AT, 1378963_AT, 1368442_AT, 1382108_AT, 1368976_AT, 1375757_AT, 1392382_AT, 1376425_AT, 1369651_AT, 1387947_AT, 1392737_AT, 1387952_A_AT, 1369621_S_AT, 1369953_A_AT, 1375217_AT, 1368679_A_AT	876	113	12092	2.32097	0.987681	0.04928	2.19304
GOTERM_BP_FAT	GO:0010959~regulation of metal ion transport	13	0.871314	0.0188981	GOTERM_BP_FAT	GO:0010959~regulation of metal ion transport	13	0.871314	0.0188981	1378963_AT, 1368442_AT, 1376024_AT, 1368251_AT, 1392382_AT, 1376425_AT, 1370333_A_AT, 1387277_AT, 1389244_X_AT, 1367802_AT, 1388011_A_AT, 1369651_AT, 1373661_A_AT, 1372002_AT, 1369621_S_AT, 1387172_A_AT, 1369640_AT, 1375217_AT, 1368679_A_AT, 1389507_AT	876	85	12092	2.11115	1	0.300174	29.6038
GOTERM_BP_FAT	GO:0051924~regulation of calcium ion transport	11	0.737265	0.0195403	GOTERM_BP_FAT	GO:0051924~regulation of calcium ion transport	11	0.737265	0.0195403	1378963_AT, 1368442_AT, 1376024_AT, 1368251_AT, 1392382_AT, 1376425_AT, 1387277_AT, 1389244_X_AT, 1370333_A_AT, 1388011_A_AT, 1373661_A_AT, 1369651_AT, 1372002_AT, 1387172_A_AT, 1369621_S_AT, 1369640_AT, 1375217_AT, 1368679_A_AT	876	66	12092	2.30061	1	0.307391	30.4467
GOTERM_BP_FAT	GO:0043269~regulation of ion transport	14	0.938338	0.0222364	GOTERM_BP_FAT	GO:0043269~regulation of ion transport	14	0.938338	0.0222364	1378963_AT, 1368442_AT, 1376024_AT, 1368251_AT, 1392382_AT, 1376425_AT, 1370333_A_AT, 1387277_AT, 1389244_X_AT, 1367802_AT, 1388011_A_AT, 1369651_AT, 1373661_A_AT, 1395927_AT, 1372002_AT, 1387172_A_AT, 1369621_S_AT, 1369640_AT, 1375217_AT, 1368679_A_AT, 1389507_AT	876	97	12092	1.99228	1	0.331104	33.8828
GOTERM_BP_FAT	GO:0043270~positive regulation of ion transport	8	0.536193	0.0506304	GOTERM_BP_FAT	GO:0043270~positive regulation of ion transport	8	0.536193	0.0506304	1395927_AT, 1368442_AT, 1376024_AT, 1368251_AT, 1370333_A_AT, 1375217_AT, 1367802_AT, 1369651_AT	876	47	12092	2.34956	1	0.500568	61.5553
GOTERM_BP_FAT	GO:0051279~regulation of release of sequestered calcium ion into cytosol	4	0.268097	0.0507728	GOTERM_BP_FAT	GO:0051279~regulation of release of sequestered calcium ion into cytosol	4	0.268097	0.0507728	1378963_AT, 1368442_AT, 1387172_A_AT, 1392382_AT, 1376425_AT, 1387277_AT, 1368679_A_AT, 1388011_A_AT, 1369651_AT	876	12	12092	4.60122	1	0.5003	61.6613
GOTERM_BP_FAT	GO:0010522~regulation of calcium ion transport into cytosol	5	0.335121	0.0607529	GOTERM_BP_FAT	GO:0010522~regulation of calcium ion transport into cytosol	5	0.335121	0.0607529	1378963_AT, 1368442_AT, 1387172_A_AT, 1392382_AT, 1376425_AT, 1387277_AT, 1375217_AT, 1368679_A_AT, 1388011_A_AT, 1369651_AT	876	21	12092	3.28658	1	0.54668	68.4368
GOTERM_BP_FAT	GO:0051928~positive regulation of calcium ion transport	6	0.402145	0.0864416	GOTERM_BP_FAT	GO:0051928~positive regulation of calcium ion transport	6	0.402145	0.0864416	1368442_AT, 1376024_AT, 1368251_AT, 1370333_A_AT, 1375217_AT, 1369651_AT	876	33	12092	2.50976	1	0.625278	81.0506
GOTERM_BP_FAT	GO:0034765~regulation of ion transmembrane transport	4	0.268097	0.249578	GOTERM_BP_FAT	GO:0034765~regulation of ion transmembrane transport	4	0.268097	0.249578	1395927_AT, 1376024_AT, 1369621_S_AT, 1370333_A_AT	876	24	12092	2.30061	1	0.876393	99.4921
GOTERM_BP_FAT	GO:0032846~positive regulation of homeostatic process	5	0.335121	0.277961	GOTERM_BP_FAT	GO:0032846~positive regulation of homeostatic process	5	0.335121	0.277961	1392737_AT, 1367581_A_AT, 1368442_AT, 1375217_AT, 1369651_AT	876	37	12092	1.86536	1	0.897304	99.7501
GOTERM_BP_FAT	GO:0034762~regulation of transmembrane transport	4	0.268097	0.289846	GOTERM_BP_FAT	GO:0034762~regulation of transmembrane transport	4	0.268097	0.289846	1395927_AT, 1376024_AT, 1369621_S_AT, 1370333_A_AT	876	26	12092	2.12364	1	0.906873	99.8159
GOTERM_BP_FAT	GO:0010524~positive regulation of calcium ion transport into cytosol	3	0.201072	0.296674	GOTERM_BP_FAT	GO:0010524~positive regulation of calcium ion transport into cytosol	3	0.201072	0.296674	1368442_AT, 1375217_AT, 1369651_AT	876	15	12092	2.76073	1	0.911695	99.8459
GOTERM_BP_FAT	GO:0032409~regulation of transporter activity	4	0.268097	0.371136	GOTERM_BP_FAT	GO:0032409~regulation of transporter activity	4	0.268097	0.371136	1371050_AT, 1376024_AT, 1369621_S_AT, 1370333_A_AT	876	30	12092	1.84049	1	0.949158	99.9803
GOTERM_BP_FAT	GO:0032412~regulation of ion transmembrane transporter activity	3	0.201072	0.503642	GOTERM_BP_FAT	GO:0032412~regulation of ion transmembrane transporter activity	3	0.201072	0.503642	1376024_AT, 1369621_S_AT, 1370333_A_AT	876	23	12092	1.80048	1	0.982904	99.9997
GOTERM_BP_FAT	GO:0022898~regulation of transmembrane transporter activity	3	0.201072	0.549096	GOTERM_BP_FAT	GO:0022898~regulation of transmembrane transporter activity	3	0.201072	0.549096	1376024_AT, 1369621_S_AT, 1370333_A_AT	876	25	12092	1.65644	1	0.988077	100
Annotation Cluster 87	Enrichment Score: 1.071531500856471				Annotation Cluster 87	Enrichment Score: 1.071531500856471
Category	Term	Count	%	PValue	Category	Term	Count	%	PValue	Genes	List Total	Pop Hits	Pop Total	Fold Enrichment	Bonferroni	Benjamini	FDR
GOTERM_BP_FAT	GO:0000910~cytokinesis	6	0.402145	0.0418055	GOTERM_BP_FAT	GO:0000910~cytokinesis	6	0.402145	0.0418055	1373658_AT, 1370553_AT, 1368799_AT, 1397539_AT, 1384280_AT, 1368260_AT	876	27	12092	3.06748	1	0.455854	54.4205
GOTERM_BP_FAT	GO:0051640~organelle localization	10	0.670241	0.0969071	GOTERM_BP_FAT	GO:0051640~organelle localization	10	0.670241	0.0969071	1388034_AT, 1393487_AT, 1370553_AT, 1368799_AT, 1398271_AT, 1380570_AT, 1378849_AT, 1384280_AT, 1391906_AT, 1368038_AT, 1398756_AT, 1372886_AT	876	76	12092	1.81627	1	0.654375	84.6705
GOTERM_BP_FAT	GO:0051656~establishment of organelle localization	7	0.469169	0.150597	GOTERM_BP_FAT	GO:0051656~establishment of organelle localization	7	0.469169	0.150597	1388034_AT, 1393487_AT, 1370553_AT, 1368799_AT, 1398271_AT, 1380570_AT, 1384280_AT, 1391906_AT, 1398756_AT	876	50	12092	1.93251	1	0.758547	95.0366
Annotation Cluster 88	Enrichment Score: 1.0594975576249483				Annotation Cluster 88	Enrichment Score: 1.0594975576249483
Category	Term	Count	%	PValue	Category	Term	Count	%	PValue	Genes	List Total	Pop Hits	Pop Total	Fold Enrichment	Bonferroni	Benjamini	FDR
GOTERM_BP_FAT	GO:0060348~bone development	21	1.40751	0.000561	GOTERM_BP_FAT	GO:0060348~bone development	21	1.40751	0.000560624	1392578_AT, 1371179_A_AT, 1392052_AT, 1370333_A_AT, 1388011_A_AT, 1388168_A_AT, 1370347_AT, 1367726_AT, 1367581_A_AT, 1387172_A_AT, 1367563_AT, 1369773_AT, 1367860_A_AT, 1376047_AT, 1382474_AT, 1373463_AT, 1370960_AT, 1387348_AT, 1378963_AT, 1370895_AT, 1367631_AT, 1372728_AT, 1392382_AT, 1382620_AT, 1376425_AT, 1378225_AT, 1368187_AT, 1373829_AT, 1396152_S_AT, 1370234_AT, 1370630_A_AT, 1370301_A…	876	124	12092	2.33772	0.870714	0.0309826	1.02647
GOTERM_BP_FAT	GO:0001501~skeletal system development	35	2.34584	0.000722	GOTERM_BP_FAT	GO:0001501~skeletal system development	35	2.34584	0.000722073	1371179_A_AT, 1392578_AT, 1378545_AT, 1392052_AT, 1388168_A_AT, 1381489_AT, 1370347_AT, 1387172_A_AT, 1367563_AT, 1369773_AT, 1371913_AT, 1376047_AT, 1382474_AT, 1391976_AT, 1375485_AT, 1387348_AT, 1370960_AT, 1378963_AT, 1370895_AT, 1367631_AT, 1388962_AT, 1378225_AT, 1376425_AT, 1384234_AT, 1370630_A_AT, 1370301_AT, 1368829_AT, 1397830_AT, 1371762_AT, 1393376_AT, 1370333_A_AT, 1388011_A_AT, 136…	876	264	12092	1.83003	0.928286	0.0345243	1.32022
GOTERM_BP_FAT	GO:0001503~ossification	18	1.20643	0.00276512	GOTERM_BP_FAT	GO:0001503~ossification	18	1.20643	0.00276512	1371179_A_AT, 1392578_AT, 1392052_AT, 1370333_A_AT, 1388168_A_AT, 1370347_AT, 1367726_AT, 1367581_A_AT, 1367563_AT, 1369773_AT, 1367860_A_AT, 1382474_AT, 1373463_AT, 1370960_AT, 1387348_AT, 1370895_AT, 1367631_AT, 1372728_AT, 1378225_AT, 1368187_AT, 1373829_AT, 1396152_S_AT, 1370234_AT, 1370630_A_AT, 1370301_AT, 1387347_AT, 1397830_AT	876	112	12092	2.21844	0.999959	0.0862412	4.96694
GOTERM_BP_FAT	GO:0007423~sensory organ development	27	1.80965	0.0328886	GOTERM_BP_FAT	GO:0007423~sensory organ development	27	1.80965	0.0328886	1371762_AT, 1379942_AT, 1369955_AT, 1378545_AT, 1392566_AT, 1371179_A_AT, 1387338_S_AT, 1371203_AT, 1388011_A_AT, 1373047_AT, 1388168_A_AT, 1370830_AT, 1369519_AT, 1387172_A_AT, 1389759_AT, 1367563_AT, 1373923_AT, 1394562_AT, 1384829_AT, 1384056_AT, 1373463_AT, 1375485_AT, 1391976_AT, 1378963_AT, 1370895_AT, 1376755_AT, 1382108_AT, 1392382_AT, 1376425_AT, 1387022_AT, 1376099_AT, 1369651_AT, 13879…	876	246	12092	1.51504	1	0.410285	45.9514
GOTERM_BP_FAT	GO:0043583~ear development	14	0.938338	0.0344342	GOTERM_BP_FAT	GO:0043583~ear development	14	0.938338	0.0344342	1378963_AT, 1382108_AT, 1379942_AT, 1378545_AT, 1371179_A_AT, 1387338_S_AT, 1392382_AT, 1376425_AT, 1388011_A_AT, 1387947_AT, 1388168_A_AT, 1373829_AT, 1369519_AT, 1387172_A_AT, 1389759_AT, 1367563_AT, 1373923_AT, 1384234_AT, 1384829_AT, 1370630_A_AT, 1374904_AT, 1384056_AT, 1391976_AT, 1375485_AT	876	103	12092	1.87622	1	0.414244	47.5187
GOTERM_BP_FAT	GO:0048538~thymus development	5	0.335121	0.0440768	GOTERM_BP_FAT	GO:0048538~thymus development	5	0.335121	0.0440768	1378545_AT, 1387338_S_AT, 1374904_AT, 1389566_AT, 1391976_AT	876	19	12092	3.63254	1	0.462347	56.3679
GOTERM_BP_FAT	GO:0048568~embryonic organ development	23	1.54155	0.065094	GOTERM_BP_FAT	GO:0048568~embryonic organ development	23	1.54155	0.065094	1371762_AT, 1379942_AT, 1371179_A_AT, 1378545_AT, 1388011_A_AT, 1388168_A_AT, 1369519_AT, 1370830_AT, 1377901_AT, 1387172_A_AT, 1389759_AT, 1373923_AT, 1398333_AT, 1390398_AT, 1375485_AT, 1369435_AT, 1391976_AT, 1378963_AT, 1369703_AT, 1376755_AT, 1382108_AT, 1392382_AT, 1388962_AT, 1376425_AT, 1387022_AT, 1387947_AT, 1373829_AT, 1368290_AT, 1384234_AT, 1370630_A_AT, 1378262_AT, 1374904_AT, 13679…	876	216	12092	1.46983	1	0.562531	71.0156
GOTERM_BP_FAT	GO:0048839~inner ear development	11	0.737265	0.108617	GOTERM_BP_FAT	GO:0048839~inner ear development	11	0.737265	0.108617	1378963_AT, 1379942_AT, 1382108_AT, 1378545_AT, 1371179_A_AT, 1392382_AT, 1376425_AT, 1388011_A_AT, 1388168_A_AT, 1387947_AT, 1373829_AT, 1387172_A_AT, 1389759_AT, 1367563_AT, 1384234_AT, 1370630_A_AT, 1384829_AT, 1374904_AT, 1384056_AT, 1375485_AT, 1391976_AT	876	89	12092	1.70607	1	0.685105	87.943
GOTERM_BP_FAT	GO:0048701~embryonic cranial skeleton morphogenesis	4	0.268097	0.120335	GOTERM_BP_FAT	GO:0048701~embryonic cranial skeleton morphogenesis	4	0.268097	0.120335	1378963_AT, 1387172_A_AT, 1378545_AT, 1384234_AT, 1373923_AT, 1392382_AT, 1376425_AT, 1388011_A_AT, 1375485_AT	876	17	12092	3.24792	1	0.709854	90.5485
[truncated: 2,342 more rows]

## Sheet: Cluster 1
ID Gene Name Species
1368171_at	2.90028	lysyl oxidase
1368172_a_at	4.54693	lysyl oxidase
1368290_at	3.04193	cysteine-rich, angiogenic inducer, 61
1370862_at	3.02374	apolipoprotein E
[truncated: 60 more rows]

## Sheet: Cluster 2
AFFY Probe_ID	Fold Change	Gene Name
[truncated: 149 more rows]

[truncated: 9 more sheets: Cluster 3, Cluster 4, Cluster 5, Cluster 6, Cluster 7, Cluster 8, Cluster 9, Cluster 10, Top 56 enriched probes]
