# Supplementary material for: Gene Expression in Obliterative Bronchiolitis-Like Lesions in 2,3-Pentanedione-Exposed Rats
Source: PLoS One. 2015 Feb 24;10(2):e0118459. doi: 10.1371/journal.pone.0118459 (PMC4339611; doi:10.1371/journal.pone.0118459)
Supplement: S5 Table — (XLSX) [file pone.0118459.s009.xlsx]

## Sheet: All Clusters
S5 Table. DAVID Functional Annotation Clustering for DEGs Found in Non-fibrotic Bronchi
Current Gene List: Non-fibrotic Bronchi (Non-fibrotic vs Ctl)
Current Background: Rattus norvegicus
1218 DAVID IDs
754 terms were not clustered
297 Clusters total
Annotation Cluster 1 Enrichment Score: 3.416026280213936
Category Term Count % PValue Genes List Total Pop Hits Pop Total Fold Enrichment Bonferroni Benjamini FDR
GOTERM_BP_FAT GO:0001819~positive regulation of cytokine production 16 1.3136288998357963 4.171237676141662E-5 1377698_AT, 1381881_AT, 1398482_AT, 1385831_AT, 1389997_AT, 1386894_AT, 1390529_AT, 1369525_AT, 1396279_AT, 1369549_AT, 1387691_AT, 1398256_AT, 1383407_AT, 1380256_AT, 1392280_AT, 1368856_AT, 1381279_AT 744 75 12092 3.467240143369176 0.1316475748706285 0.01748994714138341 0.0760903492628…
GOTERM_BP_FAT GO:0001817~regulation of cytokine production 24 1.9704433497536946 7.10533146558532E-5 1377698_AT, 1379499_AT, 1385831_AT, 1369525_AT, 1369549_AT, 1380256_AT, 1370968_AT, 1383407_AT, 1392280_AT, 1380336_AT, 1398482_AT, 1381881_AT, 1368655_AT, 1379368_AT, 1389997_AT, 1386894_AT, 1390529_AT, 1396279_AT, 1387713_A_AT, 1376259_AT, 1387691_AT, 1398256_AT, 1378605_AT, 1368856_AT, 1381279_…
GOTERM_BP_FAT GO:0051240~positive regulation of multicellular organismal process 25 2.052545155993432 0.0190577611705151 1377698_AT, 1369115_AT, 1379211_AT, 1385831_AT, 1381220_AT, 1369525_AT, 1386023_AT, 1381181_AT, 1369549_AT, 1380256_AT, 1383407_AT, 1369622_AT, 1394578_AT, 1392280_AT, 1378932_AT, 1387474_AT, 1381881_AT, 1398482_AT, 1389997_AT, 1386894_AT, 1390529_AT, 1396279_AT, 1369353_AT, 13…
Annotation Cluster 2 Enrichment Score: 3.3069108717435975
Category Term Count % PValue Genes List Total Pop Hits Pop Total Fold Enrichment Bonferroni Benjamini FDR
GOTERM_BP_FAT GO:0002684~positive regulation of immune system process 35 2.8735632183908044 1.9125600302216103E-6 1379653_A_AT, 1377698_AT, 1385831_AT, 1382603_AT, 1387277_AT, 1387391_AT, 1381181_AT, 1369549_AT, 1370603_A_AT, 1383407_AT, 1380256_AT, 1384173_AT, 1392280_AT, 1368741_AT, 1381357_AT, 1387474_AT, 1369559_A_AT, 1389681_AT, 1389803_AT, 1387483_AT, 1380336_AT, 1373140_AT, 1368555_AT, 137…
GOTERM_BP_FAT GO:0048584~positive regulation of response to stimulus 32 2.6272577996715927 3.5228872139477826E-5 1379653_A_AT, 1389069_AT, 1385831_AT, 1369604_AT, 1387277_AT, 1369549_AT, 1370603_A_AT, 1383407_AT, 1387159_AT, 1380256_AT, 1384173_AT, 1367842_AT, 1392280_AT, 1397862_AT, 1368741_AT, 1381357_AT, 1390431_AT, 1373102_AT, 1389681_AT, 1389803_AT, 1387483_AT, 1389997_AT, 1386894_AT, 138953…
GOTERM_BP_FAT GO:0002764~immune response-regulating signal transduction 13 1.0673234811165846 2.4127059582541995E-4 1387483_AT, 1377698_AT, 1389997_AT, 1386894_AT, 1389538_AT, 1387277_AT, 1369549_AT, 1370603_A_AT, 1384173_AT, 1377153_A_AT, 1392280_AT, 1381357_AT, 1381279_AT 744 60 12092 3.5214157706093188 0.5580498587979186 0.029790155666985507 0.43936134457898124
GOTERM_BP_FAT GO:0002768~immune response-regulating cell surface receptor signaling pathway 11 0.9031198686371099 3.8972157745311944E-4 1384173_AT, 1387483_AT, 1377698_AT, 1377153_A_AT, 1389997_AT, 1392280_AT, 1387277_AT, 1369549_AT, 1370603_A_AT, 1381357_AT, 1381279_AT 744 46 12092 3.8865123889668074 0.7326174490068245 0.03805338125731472 0.7087878722414787
GOTERM_BP_FAT GO:0002757~immune response-activating signal transduction 12 0.9852216748768473 4.348778121890327E-4 1384173_AT, 1387483_AT, 1377153_A_AT, 1389997_AT, 1392280_AT, 1386894_AT, 1389538_AT, 1387277_AT, 1369549_AT, 1370603_A_AT, 1381357_AT, 1381279_AT 744 55 12092 3.5460410557184754 0.7705216519884327 0.0379948133398299 0.7906059927921372
GOTERM_BP_FAT GO:0002429~immune response-activating cell surface receptor signaling pathway 10 0.8210180623973727 8.46377724362478E-4 1384173_AT, 1387483_AT, 1377153_A_AT, 1389997_AT, 1392280_AT, 1387277_AT, 1369549_AT, 1370603_A_AT, 1381357_AT, 1381279_AT 744 42 12092 3.8696876600102406 0.9430370929608243 0.05679971932074157 1.5332678333386363
GOTERM_BP_FAT GO:0050778~positive regulation of immune response 19 1.5599343185550083 0.002480368360036278 1389681_AT, 1379653_A_AT, 1389803_AT, 1387483_AT, 1385831_AT, 1389997_AT, 1386894_AT, 1389538_AT, 1387713_A_AT, 1387277_AT, 1369549_AT, 1370603_A_AT, 1383407_AT, 1380256_AT, 1384173_AT, 1377153_A_AT, 1368000_AT, 1392280_AT, 1368741_AT, 1381357_AT, 1381279_AT 744 141 12092 2.190078548005796 0…
GOTERM_BP_FAT GO:0002253~activation of immune response 14 1.1494252873563218 0.003265035951015837 1387483_AT, 1389997_AT, 1386894_AT, 1389538_AT, 1387277_AT, 1369549_AT, 1370603_A_AT, 1384173_AT, 1377153_A_AT, 1368000_AT, 1392280_AT, 1368741_AT, 1381357_AT, 1381279_AT 744 90 12092 2.5281959378733574 0.9999843800015784 0.118174327036078 5.793275597643688
GOTERM_BP_FAT GO:0050851~antigen receptor-mediated signaling pathway 8 0.6568144499178982 0.004763886671922556 1384173_AT, 1387483_AT, 1377153_A_AT, 1389997_AT, 1387277_AT, 1370603_A_AT, 1381357_AT, 1381279_AT 744 35 12092 3.714900153609831 0.9999999040572501 0.14139667187169747 8.345146072501064
GOTERM_BP_FAT GO:0050852~T cell receptor signaling pathway 6 0.49261083743842365 0.009480288908530128 1384173_AT, 1387483_AT, 1389997_AT, 1370603_A_AT, 1381357_AT, 1381279_AT 744 22 12092 4.432551319648094 0.99999999999999 0.2124062412672305 15.955502669012256
Annotation Cluster 3 Enrichment Score: 3.0785716783446877
Category Term Count % PValue Genes List Total Pop Hits Pop Total Fold Enrichment Bonferroni Benjamini FDR
GOTERM_BP_FAT GO:0010558~negative regulation of macromolecule biosynthetic process 52 4.269293924466338 8.424093202346031E-5 1375776_AT, 1381350_AT, 1393007_AT, 1384728_AT, 1390719_AT, 1391078_AT, 1389793_AT, 1391498_AT, 1367842_AT, 1371211_A_AT, 1393172_AT, 1368059_AT, 1379888_AT, 1371606_AT, 1379368_AT, 1373013_AT, 1382237_AT, 1399095_AT, 1391908_AT, 1383025_AT, 1395326_AT, 1375217_AT, 1378605_…
GOTERM_BP_FAT GO:0009890~negative regulation of biosynthetic process 53 4.351395730706075 1.3151085273902514E-4 1375776_AT, 1381350_AT, 1393007_AT, 1384728_AT, 1390719_AT, 1391078_AT, 1389793_AT, 1390687_AT, 1391498_AT, 1367842_AT, 1371211_A_AT, 1393172_AT, 1368059_AT, 1379888_AT, 1371606_AT, 1379368_AT, 1373013_AT, 1382237_AT, 1399095_AT, 1391908_AT, 1383025_AT, 1395326_AT, 1375217_AT, 1378605_A…
GOTERM_BP_FAT GO:0031327~negative regulation of cellular biosynthetic process 52 4.269293924466338 1.4968775211899205E-4 1375776_AT, 1381350_AT, 1393007_AT, 1384728_AT, 1390719_AT, 1391078_AT, 1389793_AT, 1390687_AT, 1391498_AT, 1371211_A_AT, 1393172_AT, 1368059_AT, 1379888_AT, 1371606_AT, 1379368_AT, 1373013_AT, 1382237_AT, 1399095_AT, 1391908_AT, 1383025_AT, 1395326_AT, 1375217_AT, 1378605_AT, …
GOTERM_BP_FAT GO:0016481~negative regulation of transcription 45 3.6945812807881775 1.7550058884147632E-4 1375776_AT, 1372299_AT, 1368268_AT, 1376578_AT, 1398768_AT, 1381350_AT, 1393007_AT, 1398813_AT, 1379381_AT, 1384728_AT, 1370968_AT, 1390719_AT, 1391078_AT, 1389793_AT, 1387278_AT, 1391498_AT, 1390283_AT, 1371024_AT, 1388086_A_AT, 1389760_AT, 1392269_AT, 1371211_A_AT, 1393172_AT, 1383819_AT, 1…
GOTERM_MF_FAT GO:0016564~transcription repressor activity 29 2.380952380952381 2.3852839755306184E-4 1372299_AT, 1375776_AT, 1368268_AT, 1398768_AT, 1398813_AT, 1384728_AT, 1379381_AT, 1370968_AT, 1389793_AT, 1391078_AT, 1383010_AT, 1391498_AT, 1371024_AT, 1388086_A_AT, 1392269_AT, 1393172_AT, 1383819_AT, 1368059_AT, 1379888_AT, 1379368_AT, 1394010_AT, 1381796_AT, 1395408_AT, 1375114_AT, 1376869_…
GOTERM_BP_FAT GO:0045934~negative regulation of nucleobase, nucleoside, nucleotide and nucleic acid metabolic process 47 3.858784893267652 4.700746814379014E-4 1375776_AT, 1381350_AT, 1393007_AT, 1384728_AT, 1390719_AT, 1388780_AT, 1389793_AT, 1391078_AT, 1391498_AT, 1393172_AT, 1371211_A_AT, 1368059_AT, 1371606_AT, 1379888_AT, 1379368_AT, 1382237_AT, 1395488_AT, 1399095_AT, 1391908_AT, 1395326_A…
GOTERM_BP_FAT GO:0051172~negative regulation of nitrogen compound metabolic process 47 3.858784893267652 6.584669638717339E-4 1375776_AT, 1381350_AT, 1393007_AT, 1384728_AT, 1390719_AT, 1388780_AT, 1389793_AT, 1391078_AT, 1391498_AT, 1393172_AT, 1371211_A_AT, 1368059_AT, 1371606_AT, 1379888_AT, 1379368_AT, 1382237_AT, 1395488_AT, 1399095_AT, 1391908_AT, 1395326_AT, 1372299_AT, 1376578_AT, 1368268…
GOTERM_BP_FAT GO:0010629~negative regulation of gene expression 45 3.6945812807881775 9.806445370372477E-4 1375776_AT, 1372299_AT, 1368268_AT, 1376578_AT, 1398768_AT, 1381350_AT, 1393007_AT, 1398813_AT, 1379381_AT, 1384728_AT, 1370968_AT, 1390719_AT, 1391078_AT, 1389793_AT, 1387278_AT, 1391498_AT, 1390283_AT, 1371024_AT, 1388086_A_AT, 1389760_AT, 1392269_AT, 1371211_A_AT, 1393172_AT, 1383819_AT, …
GOTERM_BP_FAT GO:0010605~negative regulation of macromolecule metabolic process 60 4.926108374384237 0.001196076738515288 1375776_AT, 1381350_AT, 1393007_AT, 1384728_AT, 1388780_AT, 1390719_AT, 1391078_AT, 1389793_AT, 1391498_AT, 1367842_AT, 1386881_AT, 1393172_AT, 1371211_A_AT, 1368059_AT, 1379888_AT, 1371606_AT, 1380336_AT, 1379368_AT, 1373013_AT, 1382237_AT, 1399095_AT, 1395488_AT, 1391908_AT,…
GOTERM_BP_FAT GO:0045892~negative regulation of transcription, DNA-dependent 33 2.70935960591133 0.005028313522907456 1375776_AT, 1372299_AT, 1368268_AT, 1376578_AT, 1398768_AT, 1393007_AT, 1384728_AT, 1379381_AT, 1370968_AT, 1390719_AT, 1389793_AT, 1387278_AT, 1391498_AT, 1390283_AT, 1371024_AT, 1388086_A_AT, 1392269_AT, 1368059_AT, 1376125_AT, 1379888_AT, 1371606_AT, 1379368_AT, 1394010_AT, 138…
GOTERM_MF_FAT GO:0030528~transcription regulator activity 84 6.896551724137931 0.005911447547541288 1375776_AT, 1385408_AT, 1381350_AT, 1393007_AT, 1374335_AT, 1390946_AT, 1367624_AT, 1392203_AT, 1384728_AT, 1390719_AT, 1389793_AT, 1391078_AT, 1383010_AT, 1372484_AT, 1376779_AT, 1384173_AT, 1385546_AT, 1371837_AT, 1391498_AT, 1372162_AT, 1394709_AT, 1385132_AT, 1385294_AT, 1371249_AT, 1371560_AT,…
GOTERM_BP_FAT GO:0051253~negative regulation of RNA metabolic process 33 2.70935960591133 0.006103943081055655 1375776_AT, 1372299_AT, 1368268_AT, 1376578_AT, 1398768_AT, 1393007_AT, 1384728_AT, 1379381_AT, 1370968_AT, 1390719_AT, 1389793_AT, 1387278_AT, 1391498_AT, 1390283_AT, 1371024_AT, 1388086_A_AT, 1392269_AT, 1368059_AT, 1376125_AT, 1379888_AT, 1371606_AT, 1379368_AT, 1394010_AT, 1382237_AT…
GOTERM_BP_FAT GO:0000122~negative regulation of transcription from RNA polymerase II promoter 24 1.9704433497536946 0.020815186976183165 1375776_AT, 1372299_AT, 1368268_AT, 1376578_AT, 1398768_AT, 1393007_AT, 1379381_AT, 1390719_AT, 1387278_AT, 1391498_AT, 1371024_AT, 1388086_A_AT, 1392269_AT, 1376125_AT, 1368059_AT, 1371606_AT, 1379888_AT, 1379368_AT, 1382237_AT, 1387691_AT, 1376869_AT, 1375469_…
Annotation Cluster 4 Enrichment Score: 2.907642434116859
Category Term Count % PValue Genes List Total Pop Hits Pop Total Fold Enrichment Bonferroni Benjamini FDR
GOTERM_BP_FAT GO:0010941~regulation of cell death 70 5.747126436781609 3.377881771784489E-5 1391279_AT, 1376785_AT, 1387391_AT, 1370419_A_AT, 1390946_AT, 1388246_AT, 1369948_AT, 1376779_AT, 1391543_AT, 1391498_AT, 1367736_AT, 1367842_AT, 1367995_AT, 1375673_AT, 1386881_AT, 1398986_AT, 1368835_AT, 1376197_AT, 1396223_AT, 1379368_AT, 1389997_AT, 1386894_AT, 1389538_AT, 1387479_AT, 1384944_AT, 13891…
GOTERM_BP_FAT GO:0043067~regulation of programmed cell death 69 5.665024630541872 5.316114249957978E-5 1391279_AT, 1376785_AT, 1387391_AT, 1370419_A_AT, 1390946_AT, 1388246_AT, 1369948_AT, 1376779_AT, 1391543_AT, 1391498_AT, 1367842_AT, 1367995_AT, 1375673_AT, 1386881_AT, 1398986_AT, 1368835_AT, 1376197_AT, 1396223_AT, 1379368_AT, 1389997_AT, 1386894_AT, 1389538_AT, 1387479_AT, 1384944_AT, 138917…
GOTERM_BP_FAT GO:0042981~regulation of apoptosis 67 5.500821018062398 1.1177970680853155E-4 1391279_AT, 1376785_AT, 1387391_AT, 1370419_A_AT, 1390946_AT, 1388246_AT, 1369948_AT, 1376779_AT, 1391543_AT, 1391498_AT, 1367842_AT, 1367995_AT, 1375673_AT, 1386881_AT, 1398986_AT, 1368835_AT, 1376197_AT, 1396223_AT, 1379368_AT, 1389997_AT, 1386894_AT, 1389538_AT, 1387479_AT, 1384944_AT, 1389177_AT, 13878…
GOTERM_BP_FAT GO:0043069~negative regulation of programmed cell death 39 3.201970443349754 2.1896968906121755E-4 1370173_AT, 1378248_AT, 1387818_AT, 1376785_AT, 1367577_AT, 1368851_AT, 1370283_AT, 1387391_AT, 1367802_AT, 1370968_AT, 1388246_AT, 1369622_AT, 1376779_AT, 1382366_AT, 1393836_AT, 1389384_AT, 1391498_AT, 1367995_AT, 1370113_AT, 1392269_AT, 1376788_AT, 1373102_AT, 1387483_AT, 1380882_AT…
GOTERM_BP_FAT GO:0060548~negative regulation of cell death 39 3.201970443349754 2.3301397304010993E-4 1370173_AT, 1378248_AT, 1387818_AT, 1376785_AT, 1367577_AT, 1368851_AT, 1370283_AT, 1387391_AT, 1367802_AT, 1370968_AT, 1388246_AT, 1369622_AT, 1376779_AT, 1382366_AT, 1393836_AT, 1389384_AT, 1391498_AT, 1367995_AT, 1370113_AT, 1392269_AT, 1376788_AT, 1373102_AT, 1387483_AT, 1380882_AT, 1370203_A…
GOTERM_BP_FAT GO:0043066~negative regulation of apoptosis 38 3.1198686371100166 3.3279912691541974E-4 1370173_AT, 1378248_AT, 1387818_AT, 1376785_AT, 1367577_AT, 1368851_AT, 1370283_AT, 1387391_AT, 1367802_AT, 1370968_AT, 1388246_AT, 1369622_AT, 1382366_AT, 1376779_AT, 1393836_AT, 1389384_AT, 1391498_AT, 1367995_AT, 1370113_AT, 1392269_AT, 1376788_AT, 1373102_AT, 1380882_AT, 1370203_AT, 1379911_A…
GOTERM_BP_FAT GO:0010942~positive regulation of cell death 36 2.955665024630542 0.0014397865885991895 1391279_AT, 1378248_AT, 1384111_AT, 1369115_AT, 1387391_AT, 1375224_AT, 1370603_A_AT, 1390946_AT, 1369948_AT, 1373164_AT, 1371320_AT, 1391543_AT, 1369951_AT, 1367842_AT, 1367736_AT, 1375673_AT, 1368741_AT, 1386881_AT, 1376788_AT, 1398986_AT, 1368835_AT, 1369939_AT, 1379911_AT, 1398482_AT, 1396223…
GOTERM_BP_FAT GO:0043068~positive regulation of programmed cell death 35 2.8735632183908044 0.0023320011569911304 1391279_AT, 1378248_AT, 1384111_AT, 1369115_AT, 1387391_AT, 1375224_AT, 1370603_A_AT, 1390946_AT, 1369948_AT, 1373164_AT, 1371320_AT, 1391543_AT, 1369951_AT, 1367842_AT, 1375673_AT, 1368741_AT, 1386881_AT, 1376788_AT, 1398986_AT, 1368835_AT, 1369939_AT, 1379911_AT, 1398482_AT, 1396223…
GOTERM_BP_FAT GO:0006916~anti-apoptosis 19 1.5599343185550083 0.003371997057388177 1373102_AT, 1370203_AT, 1370173_AT, 1379911_AT, 1368851_AT, 1367577_AT, 1370283_AT, 1386894_AT, 1389538_AT, 1387691_AT, 1398256_AT, 1370968_AT, 1370172_AT, 1388246_AT, 1382366_AT, 1376779_AT, 1369622_AT, 1389384_AT, 1370113_AT, 1376788_AT, 1381279_AT 744 145 12092 2.1296625880608087 0.999989136696027 0.116832529367…
GOTERM_BP_FAT GO:0043065~positive regulation of apoptosis 34 2.7914614121510675 0.0038957401901664164 1391279_AT, 1378248_AT, 1384111_AT, 1369115_AT, 1375224_AT, 1370603_A_AT, 1390946_AT, 1369948_AT, 1373164_AT, 1371320_AT, 1391543_AT, 1369951_AT, 1367842_AT, 1375673_AT, 1368741_AT, 1386881_AT, 1376788_AT, 1398986_AT, 1368835_AT, 1369939_AT, 1379911_AT, 1398482_AT, 1396223_AT, 1379368_AT, 1370737…
GOTERM_BP_FAT GO:0012502~induction of programmed cell death 15 1.2315270935960592 0.2921584389302102 1368835_AT, 1384111_AT, 1398482_AT, 1370737_AT, 1389997_AT, 1390946_AT, 1387479_AT, 1375224_AT, 1389177_AT, 1387691_AT, 1369948_AT, 1373164_AT, 1371320_AT, 1391543_AT, 1368741_AT, 1368856_AT, 1398986_AT 744 192 12092 1.2697412634408602 1.0 0.8999167356103336 99.8173591396048
GOTERM_BP_FAT GO:0006917~induction of apoptosis 15 1.2315270935960592 0.2921584389302102 1368835_AT, 1384111_AT, 1398482_AT, 1370737_AT, 1389997_AT, 1390946_AT, 1387479_AT, 1375224_AT, 1389177_AT, 1387691_AT, 1369948_AT, 1373164_AT, 1371320_AT, 1391543_AT, 1368741_AT, 1368856_AT, 1398986_AT 744 192 12092 1.2697412634408602 1.0 0.8999167356103336 99.8173591396048
Annotation Cluster 5 Enrichment Score: 2.849907489221577
Category Term Count % PValue Genes List Total Pop Hits Pop Total Fold Enrichment Bonferroni Benjamini FDR
GOTERM_BP_FAT GO:0006979~response to oxidative stress 25 2.052545155993432 3.475150852948496E-4 1384358_AT, 1370173_AT, 1384111_AT, 1379211_AT, 1370268_AT, 1375307_AT, 1370968_AT, 1388246_AT, 1375043_AT, 1391498_AT, 1367657_AT, 1367995_AT, 1392269_AT, 1370588_A_AT, 1368835_AT, 1369939_AT, 1386894_AT, 1379110_AT, 1369353_AT, 1370172_AT, 1376178_AT, 1395411_AT, 1369688_S_AT, 1396168_AT, 1367591_AT,…
GOTERM_BP_FAT GO:0042542~response to hydrogen peroxide 14 1.1494252873563218 5.86469467054969E-4 1368835_AT, 1370173_AT, 1384111_AT, 1379211_AT, 1375307_AT, 1370268_AT, 1386894_AT, 1379110_AT, 1369353_AT, 1370172_AT, 1376178_AT, 1369688_S_AT, 1396168_AT, 1367591_AT, 1367995_AT, 1367614_AT, 1370588_A_AT 744 75 12092 3.0338351254480287 0.8626461534698525 0.04411538137982296 1.064807562306902
GOTERM_BP_FAT GO:0000302~response to reactive oxygen species 15 1.2315270935960592 0.0013926206267349385 1368835_AT, 1370173_AT, 1384111_AT, 1379211_AT, 1375307_AT, 1370268_AT, 1386894_AT, 1379110_AT, 1369353_AT, 1370172_AT, 1375043_AT, 1376178_AT, 1369688_S_AT, 1396168_AT, 1367591_AT, 1367995_AT, 1367614_AT, 1370588_A_AT 744 92 12092 2.6498948106591866 0.9910483078920156 0.06998308340306214 2.51…
GOTERM_BP_FAT GO:0010035~response to inorganic substance 27 2.2167487684729066 0.014038417411841045 1370173_AT, 1384111_AT, 1379211_AT, 1375307_AT, 1370268_AT, 1387391_AT, 1370968_AT, 1368470_AT, 1375043_AT, 1394578_AT, 1388750_AT, 1367842_AT, 1367995_AT, 1367648_AT, 1370588_A_AT, 1368835_AT, 1387483_AT, 1367687_A_AT, 1370737_AT, 1386894_AT, 1379110_AT, 1369353_AT, 1367877_AT, 1370172_AT, 1376178…
Annotation Cluster 6 Enrichment Score: 2.8353058479558997
Category Term Count % PValue Genes List Total Pop Hits Pop Total Fold Enrichment Bonferroni Benjamini FDR
GOTERM_MF_FAT GO:0000166~nucleotide binding 158 12.97208538587849 5.089501331639778E-5 1393379_A_AT, 1379218_AT, 1375479_AT, 1370414_AT, 1372371_AT, 1370378_AT, 1375529_AT, 1383519_AT, 1387277_AT, 1389423_AT, 1388044_AT, 1390946_AT, 1396638_AT, 1372404_AT, 1372484_AT, 1370819_AT, 1370602_AT, 1395142_AT, 1390513_AT, 1367995_AT, 1375577_AT, 1375673_AT, 1391086_AT, 1390431_AT, 1369791_AT, 1368059_AT…
GOTERM_MF_FAT GO:0001883~purine nucleoside binding 115 9.441707717569786 1.7113530946526602E-4 1379218_AT, 1393379_A_AT, 1375479_AT, 1370414_AT, 1372371_AT, 1370378_AT, 1387277_AT, 1383519_AT, 1388044_AT, 1389423_AT, 1390946_AT, 1372484_AT, 1370602_AT, 1370819_AT, 1375577_AT, 1375673_AT, 1391086_AT, 1390431_AT, 1369791_AT, 1380336_AT, 1385397_AT, 1367697_AT, 1380722_AT, 1387479_AT, 1376259_AT, 13…
GOTERM_MF_FAT GO:0030554~adenyl nucleotide binding 113 9.277504105090312 1.9823219815684408E-4 1379218_AT, 1393379_A_AT, 1375479_AT, 1372371_AT, 1370378_AT, 1387277_AT, 1383519_AT, 1388044_AT, 1389423_AT, 1390946_AT, 1372484_AT, 1370602_AT, 1370819_AT, 1375577_AT, 1375673_AT, 1391086_AT, 1390431_AT, 1369791_AT, 1380336_AT, 1385397_AT, 1367697_AT, 1380722_AT, 1387479_AT, 1376259_AT, 1384002_AT, 13…
GOTERM_MF_FAT GO:0001882~nucleoside binding 115 9.441707717569786 2.3692741672463926E-4 1379218_AT, 1393379_A_AT, 1375479_AT, 1370414_AT, 1372371_AT, 1370378_AT, 1387277_AT, 1383519_AT, 1388044_AT, 1389423_AT, 1390946_AT, 1372484_AT, 1370602_AT, 1370819_AT, 1375577_AT, 1375673_AT, 1391086_AT, 1390431_AT, 1369791_AT, 1380336_AT, 1385397_AT, 1367697_AT, 1380722_AT, 1387479_AT, 1376259_AT, 1384002_A…
GOTERM_MF_FAT GO:0005524~ATP binding 105 8.620689655172415 2.9054288717110885E-4 1379218_AT, 1393379_A_AT, 1375479_AT, 1372371_AT, 1370378_AT, 1387277_AT, 1383519_AT, 1388044_AT, 1389423_AT, 1390946_AT, 1372484_AT, 1370602_AT, 1370819_AT, 1375577_AT, 1375673_AT, 1391086_AT, 1390431_AT, 1369791_AT, 1380336_AT, 1367697_AT, 1380722_AT, 1387479_AT, 1376259_AT, 1384002_AT, 1384469_AT, 1394535_AT, 1384…
GOTERM_MF_FAT GO:0032559~adenyl ribonucleotide binding 106 8.70279146141215 4.0287213319051274E-4 1379218_AT, 1393379_A_AT, 1375479_AT, 1372371_AT, 1370378_AT, 1387277_AT, 1383519_AT, 1388044_AT, 1389423_AT, 1390946_AT, 1372484_AT, 1370602_AT, 1370819_AT, 1375577_AT, 1375673_AT, 1391086_AT, 1390431_AT, 1369791_AT, 1380336_AT, 1367697_AT, 1380722_AT, 1387479_AT, 1376259_AT, 1384002_AT, 1384469_AT,…
GOTERM_MF_FAT GO:0017076~purine nucleotide binding 130 10.673234811165845 5.848702563305398E-4 1393379_A_AT, 1379218_AT, 1375479_AT, 1370414_AT, 1372371_AT, 1370378_AT, 1383519_AT, 1387277_AT, 1388044_AT, 1389423_AT, 1390946_AT, 1396638_AT, 1372404_AT, 1372484_AT, 1370819_AT, 1370602_AT, 1390513_AT, 1375577_AT, 1375673_AT, 1391086_AT, 1390431_AT, 1369791_AT, 1380336_AT, 1385397_AT, 1367697_AT, 13…
GOTERM_MF_FAT GO:0032555~purine ribonucleotide binding 123 10.098522167487685 0.0010732786507030448 1393379_A_AT, 1379218_AT, 1375479_AT, 1370414_AT, 1372371_AT, 1370378_AT, 1383519_AT, 1387277_AT, 1388044_AT, 1389423_AT, 1390946_AT, 1396638_AT, 1372404_AT, 1372484_AT, 1370819_AT, 1370602_AT, 1390513_AT, 1375577_AT, 1375673_AT, 1391086_AT, 1390431_AT, 1369791_AT, 1380336_AT, 1367697_AT, 1380722_A…
GOTERM_MF_FAT GO:0032553~ribonucleotide binding 123 10.098522167487685 0.0011298431741983417 1393379_A_AT, 1379218_AT, 1375479_AT, 1370414_AT, 1372371_AT, 1370378_AT, 1383519_AT, 1387277_AT, 1388044_AT, 1389423_AT, 1390946_AT, 1396638_AT, 1372404_AT, 1372484_AT, 1370819_AT, 1370602_AT, 1390513_AT, 1375577_AT, 1375673_AT, 1391086_AT, 1390431_AT, 1369791_AT, 1380336_AT, 1367697_AT, 1380722_AT, 1387…
SP_PIR_KEYWORDS kinase 46 3.776683087027915 0.009202494803623961 1393379_A_AT, 1372371_AT, 1387391_AT, 1387277_AT, 1383519_AT, 1389423_AT, 1388044_AT, 1370419_A_AT, 1387085_AT, 1370819_AT, 1379890_AT, 1396717_AT, 1375577_AT, 1368687_AT, 1375673_AT, 1368156_AT, 1390431_AT, 1380336_AT, 1367697_AT, 1376259_AT, 1395993_AT, 1380971_AT, 1369688_S_AT, 1384041_AT, 1388674_AT, 1368240_A_AT, 1387272_AT, 13…
SP_PIR_KEYWORDS atp-binding 70 5.747126436781609 0.012750208312197975 1393379_A_AT, 1375479_AT, 1372371_AT, 1370378_AT, 1387277_AT, 1383519_AT, 1388044_AT, 1387085_AT, 1391078_AT, 1372484_AT, 1370602_AT, 1382887_AT, 1370819_AT, 1371837_AT, 1396717_AT, 1389989_AT, 1375673_AT, 1368687_AT, 1391086_AT, 1368156_AT, 1390431_AT, 1369791_AT, 1386894_AT, 1367697_AT, 1369720_AT, 1371656_AT, 1380060_AT, 137…
SP_PIR_KEYWORDS nucleotide-binding 87 7.142857142857142 0.026056016331122485 1393379_A_AT, 1375479_AT, 1370414_AT, 1372371_AT, 1370378_AT, 1397731_AT, 1387919_AT, 1387277_AT, 1383519_AT, 1388044_AT, 1387085_AT, 1396638_AT, 1372404_AT, 1391078_AT, 1372484_AT, 1370602_AT, 1370819_AT, 1382887_AT, 1371837_AT, 1379890_AT, 1396717_AT, 1389989_AT, 1367736_AT, 1375673_AT, 1368687_AT, 1375577_AT, 1391086_…
UP_SEQ_FEATURE nucleotide phosphate-binding region:ATP 44 3.6124794745484397 0.04230070918696603 1396656_AT, 1376005_AT, 1379211_AT, 1375479_AT, 1370865_AT, 1372371_AT, 1370378_AT, 1381220_AT, 1395841_AT, 1387277_AT, 1398813_AT, 1388044_AT, 1367802_AT, 1387072_AT, 1387085_AT, 1371074_A_AT, 1369690_AT, 1393045_AT, 1370819_AT, 1368850_AT, 1373164_AT, 1396717_AT, 1382951_AT, 1375673_AT, 1368687_AT, …
GOTERM_MF_FAT GO:0004672~protein kinase activity 45 3.6945812807881775 0.04603281774510063 1379218_AT, 1393379_A_AT, 1386200_AT, 1379211_AT, 1372371_AT, 1381220_AT, 1387277_AT, 1389423_AT, 1397380_AT, 1367802_AT, 1367936_AT, 1387072_AT, 1393045_AT, 1370819_AT, 1368850_AT, 1373164_AT, 1396717_AT, 1382951_AT, 1375673_AT, 1368687_AT, 1368156_AT, 1381171_AT, 1376788_AT, 1371101_AT, 1390431_AT, 137991…
Annotation Cluster 7 Enrichment Score: 2.4941134283905506
Category Term Count % PValue Genes List Total Pop Hits Pop Total Fold Enrichment Bonferroni Benjamini FDR
GOTERM_MF_FAT GO:0042802~identical protein binding 55 4.51559934318555 0.0012183210091012407 1375776_AT, 1386755_AT, 1387085_AT, 1390800_A_AT, 1390687_AT, 1368167_AT, 1367736_AT, 1367995_AT, 1375673_AT, 1375577_AT, 1371560_AT, 1387616_AT, 1389681_AT, 1368059_AT, 1379888_AT, 1380336_AT, 1385336_AT, 1389538_AT, 1368674_AT, 1380971_AT, 1368280_AT, 1375852_AT, 1396168_AT, 1367614_AT, 1387272_AT, 1369…
GOTERM_MF_FAT GO:0046983~protein dimerization activity 49 4.022988505747127 0.0027521028367240674 1375776_AT, 1376785_AT, 1387085_AT, 1367624_AT, 1390800_A_AT, 1390687_AT, 1368167_AT, 1367736_AT, 1367995_AT, 1371249_AT, 1391086_AT, 1371560_AT, 1387616_AT, 1389681_AT, 1368059_AT, 1379888_AT, 1381881_AT, 1380336_AT, 1389997_AT, 1386894_AT, 1368674_AT, 1375852_AT, 1396168_AT, 1367614_AT, 1369682_AT,…
GOTERM_MF_FAT GO:0042803~protein homodimerization activity 31 2.5451559934318557 0.009822755260119154 1375776_AT, 1369115_AT, 1392233_AT, 1368552_AT, 1387085_AT, 1381328_AT, 1370968_AT, 1390800_A_AT, 1390687_AT, 1368167_AT, 1367736_AT, 1389234_AT, 1367995_AT, 1371560_AT, 1386261_X_AT, 1387616_AT, 1373102_AT, 1389681_AT, 1368059_AT, 1379888_AT, 1380336_AT, 1368674_AT, 1370047_AT, 1394668_AT, 13715…
Annotation Cluster 8 Enrichment Score: 2.4176321389048456
Category Term Count % PValue Genes List Total Pop Hits Pop Total Fold Enrichment Bonferroni Benjamini FDR
GOTERM_MF_FAT GO:0019899~enzyme binding 50 4.105090311986864 3.444574397951045E-4 1379218_AT, 1389172_AT, 1377698_AT, 1374821_AT, 1387919_AT, 1385259_AT, 1387277_AT, 1388044_AT, 1390687_AT, 1384173_AT, 1394578_AT, 1379890_AT, 1383515_AT, 1375673_AT, 1388764_AT, 1384981_AT, 1371606_AT, 1386894_AT, 1379081_AT, 1389538_AT, 1380971_AT, 1369688_S_AT, 1368696_AT, 1368856_AT, 1377908_AT, 1388379_AT, 138…
GOTERM_MF_FAT GO:0019900~kinase binding 21 1.7241379310344827 0.005944001785665728 1380882_AT, 1384981_AT, 1389172_AT, 1388044_AT, 1367802_AT, 1382167_AT, 1370603_A_AT, 1371133_A_AT, 1380971_AT, 1390687_AT, 1384173_AT, 1369688_S_AT, 1394578_AT, 1370955_AT, 1370260_AT, 1379890_AT, 1367591_AT, 1375673_AT, 1375568_AT, 1368856_AT, 1377908_AT, 1387201_AT 722 180 11963 1.9330794090489383 0.997098428891…
GOTERM_MF_FAT GO:0019901~protein kinase binding 17 1.3957307060755337 0.027282809005354427 1380882_AT, 1384981_AT, 1389172_AT, 1367802_AT, 1370603_A_AT, 1371133_A_AT, 1390687_AT, 1384173_AT, 1369688_S_AT, 1394578_AT, 1370955_AT, 1370260_AT, 1379890_AT, 1367591_AT, 1375673_AT, 1375568_AT, 1377908_AT, 1387201_AT 722 157 11963 1.7941228364239463 0.999999999998314 0.4922247987994507 35.33334483909489
Annotation Cluster 9 Enrichment Score: 2.4150989554511
Category Term Count % PValue Genes List Total Pop Hits Pop Total Fold Enrichment Bonferroni Benjamini FDR
GOTERM_CC_FAT GO:0005739~mitochondrion 105 8.620689655172415 7.828125395355466E-4 1370378_AT, 1369505_AT, 1375529_AT, 1368016_AT, 1372318_AT, 1387277_AT, 1383519_AT, 1375506_AT, 1389036_AT, 1388163_AT, 1390416_AT, 1388246_AT, 1375081_AT, 1391543_AT, 1372162_AT, 1367995_AT, 1371888_AT, 1380128_AT, 1375577_AT, 1380450_AT, 1390431_AT, 1382811_AT, 1373601_AT, 1383569_AT, 1394401_AT, 1388654_AT, 13702…
GOTERM_CC_FAT GO:0005743~mitochondrial inner membrane 32 2.6272577996715927 0.0013440095934704969 1375197_AT, 1373362_AT, 1370173_AT, 1392273_AT, 1370378_AT, 1369505_AT, 1387277_AT, 1388163_AT, 1390416_AT, 1382760_AT, 1379890_AT, 1375289_AT, 1367985_AT, 1380128_AT, 1376847_AT, 1389922_AT, 1369939_AT, 1383569_AT, 1386894_AT, 1370277_AT, 1371791_AT, 1384608_AT, 1389596_AT, 1371133_A_AT, 1370172_AT,…
GOTERM_CC_FAT GO:0005740~mitochondrial envelope 40 3.284072249589491 0.0016927768018169705 1373362_AT, 1375197_AT, 1370173_AT, 1392273_AT, 1370378_AT, 1376070_AT, 1369505_AT, 1387919_AT, 1383519_AT, 1387277_AT, 1388163_AT, 1390416_AT, 1382760_AT, 1382887_AT, 1389384_AT, 1379890_AT, 1375289_AT, 1367985_AT, 1367995_AT, 1380128_AT, 1376847_AT, 1389922_AT, 1373649_AT, 1369939_AT, 1383569_AT, 1370277_…
GOTERM_CC_FAT GO:0031966~mitochondrial membrane 38 3.1198686371100166 0.0017215931214007044 1373362_AT, 1375197_AT, 1370173_AT, 1392273_AT, 1370378_AT, 1369505_AT, 1387919_AT, 1383519_AT, 1387277_AT, 1388163_AT, 1390416_AT, 1382760_AT, 1382887_AT, 1389384_AT, 1379890_AT, 1375289_AT, 1367985_AT, 1380128_AT, 1376847_AT, 1389922_AT, 1373649_AT, 1369939_AT, 1383569_AT, 1370277_AT, 1386894_AT, 1371791…
GOTERM_CC_FAT GO:0019866~organelle inner membrane 33 2.70935960591133 0.0018475732221497833 1375197_AT, 1373362_AT, 1370173_AT, 1392273_AT, 1370378_AT, 1369505_AT, 1387277_AT, 1388163_AT, 1390416_AT, 1382760_AT, 1379890_AT, 1375289_AT, 1367985_AT, 1380128_AT, 1376847_AT, 1389922_AT, 1376018_AT, 1369939_AT, 1383569_AT, 1386894_AT, 1370277_AT, 1371791_AT, 1384608_AT, 1389596_AT, 1371133_A_AT, 13701…
GOTERM_CC_FAT GO:0031090~organelle membrane 81 6.65024630541872 0.0018929077303705506 1370378_AT, 1376070_AT, 1369505_AT, 1397731_AT, 1387919_AT, 1372318_AT, 1387277_AT, 1383519_AT, 1388163_AT, 1390416_AT, 1373270_AT, 1382887_AT, 1394578_AT, 1390025_AT, 1379890_AT, 1375289_AT, 1367995_AT, 1380128_AT, 1389922_AT, 1371810_AT, 1387367_AT, 1387616_AT, 1376018_AT, 1383309_AT, 1383569_AT, 1394401_AT, 1…
GOTERM_CC_FAT GO:0044429~mitochondrial part 49 4.022988505747127 0.002708298549944035 1376070_AT, 1370378_AT, 1375529_AT, 1387919_AT, 1369505_AT, 1383519_AT, 1387277_AT, 1388163_AT, 1390416_AT, 1382887_AT, 1379890_AT, 1375289_AT, 1372162_AT, 1367995_AT, 1380128_AT, 1375577_AT, 1389922_AT, 1382811_AT, 1383569_AT, 1386894_AT, 1370277_AT, 1371791_AT, 1384608_AT, 1389596_AT, 1380060_AT, 1367767_AT, 1…
GOTERM_CC_FAT GO:0031967~organelle envelope 50 4.105090311986864 0.005339169469826466 1376070_AT, 1370378_AT, 1369505_AT, 1387919_AT, 1383519_AT, 1387277_AT, 1388163_AT, 1390416_AT, 1372404_AT, 1382887_AT, 1390100_S_AT, 1379890_AT, 1375289_AT, 1367995_AT, 1380128_AT, 1389922_AT, 1376018_AT, 1383569_AT, 1386894_AT, 1370277_AT, 1371791_AT, 1384608_AT, 1389596_AT, 1367767_AT, 1398224_AT, 1371417_AT,…
GOTERM_CC_FAT GO:0031975~envelope 50 4.105090311986864 0.006153333800042882 1376070_AT, 1370378_AT, 1369505_AT, 1387919_AT, 1383519_AT, 1387277_AT, 1388163_AT, 1390416_AT, 1372404_AT, 1382887_AT, 1390100_S_AT, 1379890_AT, 1375289_AT, 1367995_AT, 1380128_AT, 1389922_AT, 1376018_AT, 1383569_AT, 1386894_AT, 1370277_AT, 1371791_AT, 1384608_AT, 1389596_AT, 1367767_AT, 1398224_AT, 1371417_AT, 1377658_A…
SP_PIR_KEYWORDS mitochondrion inner membrane 14 1.1494252873563218 0.04706045887922988 1373362_AT, 1392273_AT, 1370378_AT, 1370277_AT, 1369505_AT, 1371791_AT, 1384608_AT, 1388163_AT, 1390416_AT, 1371417_AT, 1370918_A_AT, 1375289_AT, 1388136_AT, 1370366_AT, 1380128_AT 656 107 8979 1.7908878504672898 0.9999999988494552 0.7237473382580794 49.27434118404932
SP_PIR_KEYWORDS mitochondrion 43 3.5303776683087027 0.06048576117653716 1373362_AT, 1370173_AT, 1376005_AT, 1392273_AT, 1370865_AT, 1376415_AT, 1370378_AT, 1376070_AT, 1369505_AT, 1387919_AT, 1375529_AT, 1377060_AT, 1372318_AT, 1388163_AT, 1368552_AT, 1390416_AT, 1382887_AT, 1389384_AT, 1375289_AT, 1367985_AT, 1380128_AT, 1371888_AT, 1375577_AT, 1389922_AT, 1382811_AT, 1369939_AT, 1383569_AT, 139…
Annotation Cluster 10 Enrichment Score: 2.37975579852176
Category Term Count % PValue Genes List Total Pop Hits Pop Total Fold Enrichment Bonferroni Benjamini FDR
GOTERM_BP_FAT GO:0051173~positive regulation of nitrogen compound metabolic process 66 5.41871921182266 1.879692351314275E-5 1375776_AT, 1389712_AT, 1377698_AT, 1393007_AT, 1374335_AT, 1369549_AT, 1367624_AT, 1391078_AT, 1372484_AT, 1384173_AT, 1376779_AT, 1371837_AT, 1394709_AT, 1369773_AT, 1367842_AT, 1392280_AT, 1397862_AT, 1375673_AT, 1393782_AT, 1387616_AT, 1396223_AT, 1367697_AT, 1389538_AT…
GOTERM_BP_FAT GO:0009891~positive regulation of biosynthetic process 68 5.582922824302135 5.7994716562146744E-5 1375776_AT, 1389712_AT, 1379499_AT, 1393007_AT, 1374335_AT, 1369549_AT, 1367624_AT, 1391078_AT, 1372484_AT, 1384173_AT, 1376779_AT, 1371837_AT, 1394709_AT, 1369773_AT, 1367842_AT, 1392280_AT, 1375673_AT, 1393782_AT, 1387616_AT, 1396223_AT, 1389997_AT, 1367697_AT, 1389538_AT, 1387713_A_A…
GOTERM_BP_FAT GO:0031328~positive regulation of cellular biosynthetic process 67 5.500821018062398 6.0637040069495847E-5 1375776_AT, 1389712_AT, 1379499_AT, 1393007_AT, 1374335_AT, 1369549_AT, 1367624_AT, 1391078_AT, 1372484_AT, 1384173_AT, 1376779_AT, 1371837_AT, 1394709_AT, 1369773_AT, 1367842_AT, 1392280_AT, 1375673_AT, 1393782_AT, 1387616_AT, 1396223_AT, 1389997_AT, 1367697_AT, 1389538_AT, 13…
GOTERM_BP_FAT GO:0045935~positive regulation of nucleobase, nucleoside, nucleotide and nucleic acid metabolic process 61 5.008210180623974 1.6422391685843638E-4 1375776_AT, 1389712_AT, 1377698_AT, 1393007_AT, 1374335_AT, 1367624_AT, 1391078_AT, 1372484_AT, 1384173_AT, 1376779_AT, 1371837_AT, 1394709_AT, 1369773_AT, 1367842_AT, 1397862_AT, 1375673_AT, 1393782_AT, 1387616_AT, 1396223_AT, 1367697_AT…
GOTERM_BP_FAT GO:0006357~regulation of transcription from RNA polymerase II promoter 60 4.926108374384237 2.4750165673635894E-4 1375776_AT, 1393007_AT, 1374335_AT, 1367624_AT, 1390719_AT, 1384173_AT, 1376779_AT, 1391498_AT, 1367842_AT, 1369773_AT, 1375673_AT, 1393782_AT, 1368059_AT, 1379888_AT, 1371606_AT, 1379368_AT, 1367697_AT, 1389538_AT, 1382372_AT, 1382237_AT, 1395993_AT, 1384944_AT, 1369071…
GOTERM_BP_FAT GO:0010604~positive regulation of macromolecule metabolic process 76 6.239737274220033 3.5556684881648995E-4 1375776_AT, 1389712_AT, 1377698_AT, 1379499_AT, 1393007_AT, 1387277_AT, 1374335_AT, 1367624_AT, 1391078_AT, 1372484_AT, 1376327_AT, 1384173_AT, 1376779_AT, 1371837_AT, 1394709_AT, 1369773_AT, 1367842_AT, 1397862_AT, 1375673_AT, 1393782_AT, 1387616_AT, 1373140_AT, 1396223_AT, …
GOTERM_BP_FAT GO:0010557~positive regulation of macromolecule biosynthetic process 61 5.008210180623974 3.966751523395561E-4 1375776_AT, 1389712_AT, 1379499_AT, 1393007_AT, 1374335_AT, 1367624_AT, 1391078_AT, 1372484_AT, 1384173_AT, 1376779_AT, 1371837_AT, 1394709_AT, 1369773_AT, 1367842_AT, 1375673_AT, 1393782_AT, 1387616_AT, 1396223_AT, 1389997_AT, 1367697_AT, 1389538_AT, 1387713_A_AT, 1382372_…
GOTERM_BP_FAT GO:0045449~regulation of transcription 128 10.50903119868637 0.00132369287450182 1389712_AT, 1385408_AT, 1390946_AT, 1384728_AT, 1388780_AT, 1389793_AT, 1372484_AT, 1384173_AT, 1389564_AT, 1391543_AT, 1372162_AT, 1398134_AT, 1367842_AT, 1369773_AT, 1385294_AT, 1367995_AT, 1371249_AT, 1375673_AT, 1371560_AT, 1385109_AT, 1393782_AT, 1382071_AT, 1393172_AT, 1368835_AT, 1371211_A_AT, 13…
GOTERM_BP_FAT GO:0010628~positive regulation of gene expression 51 4.1871921182266005 0.002990067024908449 1389712_AT, 1375776_AT, 1393007_AT, 1374335_AT, 1367624_AT, 1391078_AT, 1372484_AT, 1384173_AT, 1376779_AT, 1371837_AT, 1394709_AT, 1367842_AT, 1369773_AT, 1375673_AT, 1393782_AT, 1396223_AT, 1389538_AT, 1367697_AT, 1382372_AT, 1395993_AT, 1384944_AT, 1369071_AT, 1375383_AT, 1392555_AT, 1369…
GOTERM_BP_FAT GO:0045941~positive regulation of transcription 50 4.105090311986864 0.0030189082416203837 1389712_AT, 1375776_AT, 1393007_AT, 1374335_AT, 1367624_AT, 1391078_AT, 1372484_AT, 1384173_AT, 1376779_AT, 1371837_AT, 1394709_AT, 1367842_AT, 1369773_AT, 1375673_AT, 1393782_AT, 1396223_AT, 1389538_AT, 1367697_AT, 1382372_AT, 1395993_AT, 1384944_AT, 1369071_AT, 1375383_AT, 1392555_AT, 136968…
GOTERM_BP_FAT GO:0045944~positive regulation of transcription from RNA polymerase II promoter 38 3.1198686371100166 0.004341615106349835 1375776_AT, 1369115_AT, 1368851_AT, 1393007_AT, 1369525_AT, 1374335_AT, 1367624_AT, 1379381_AT, 1370968_AT, 1375043_AT, 1380530_AT, 1387278_AT, 1384173_AT, 1376779_AT, 1393836_AT, 1390283_AT, 1367842_AT, 1369773_AT, 1375673_AT, 1393782_AT, 1398482_AT, 1379110_AT…
GOTERM_MF_FAT GO:0030528~transcription regulator activity 84 6.896551724137931 0.005911447547541288 1375776_AT, 1385408_AT, 1381350_AT, 1393007_AT, 1374335_AT, 1390946_AT, 1367624_AT, 1392203_AT, 1384728_AT, 1390719_AT, 1389793_AT, 1391078_AT, 1383010_AT, 1372484_AT, 1376779_AT, 1384173_AT, 1385546_AT, 1371837_AT, 1391498_AT, 1372162_AT, 1394709_AT, 1385132_AT, 1385294_AT, 1371249_AT, 1371560_AT,…
GOTERM_MF_FAT GO:0016563~transcription activator activity 29 2.380952380952381 0.006493511247594952 1372299_AT, 1375776_AT, 1368851_AT, 1369525_AT, 1393471_AT, 1374335_AT, 1367624_AT, 1379381_AT, 1370968_AT, 1380530_AT, 1387278_AT, 1384173_AT, 1376779_AT, 1385546_AT, 1393836_AT, 1379110_AT, 1394010_AT, 1374961_AT, 1386253_AT, 1395993_AT, 1380912_AT, 1375383_AT, 1376758_AT, 1392555_AT, 1375469_AT,…
GOTERM_BP_FAT GO:0045893~positive regulation of transcription, DNA-dependent 41 3.3661740558292284 0.014293129582343828 1375776_AT, 1369115_AT, 1368851_AT, 1393007_AT, 1369525_AT, 1374335_AT, 1367624_AT, 1379381_AT, 1370968_AT, 1375043_AT, 1380530_AT, 1387278_AT, 1384173_AT, 1376779_AT, 1393836_AT, 1390283_AT, 1367842_AT, 1369773_AT, 1375673_AT, 1393782_AT, 1398482_AT, 1396223_AT, 1379110_AT, 138…
GOTERM_BP_FAT GO:0051254~positive regulation of RNA metabolic process 41 3.3661740558292284 0.0161576679245825 1375776_AT, 1369115_AT, 1368851_AT, 1393007_AT, 1369525_AT, 1374335_AT, 1367624_AT, 1379381_AT, 1370968_AT, 1375043_AT, 1380530_AT, 1387278_AT, 1384173_AT, 1376779_AT, 1393836_AT, 1390283_AT, 1367842_AT, 1369773_AT, 1375673_AT, 1393782_AT, 1398482_AT, 1396223_AT, 1379110_AT, 1389538_AT, …
GOTERM_BP_FAT GO:0051252~regulation of RNA metabolic process 92 7.55336617405583 0.04912871809342871 1385408_AT, 1390946_AT, 1384728_AT, 1389793_AT, 1384173_AT, 1372162_AT, 1398134_AT, 1367842_AT, 1369773_AT, 1385294_AT, 1371249_AT, 1375673_AT, 1371560_AT, 1393782_AT, 1368835_AT, 1368059_AT, 1379888_AT, 1396223_AT, 1367697_AT, 1389538_AT, 1382372_AT, 1382237_AT, 1387479_AT, 1384944_AT, 1392555_AT…
GOTERM_BP_FAT GO:0006355~regulation of transcription, DNA-dependent 90 7.389162561576355 0.04943283406308088 1375776_AT, 1385408_AT, 1393007_AT, 1374335_AT, 1395832_AT, 1390946_AT, 1367624_AT, 1384728_AT, 1392203_AT, 1390719_AT, 1389793_AT, 1376779_AT, 1384173_AT, 1391498_AT, 1398134_AT, 1372162_AT, 1394709_AT, 1369773_AT, 1367842_AT, 1385294_AT, 1375673_AT, 1371249_AT, 1371560_AT, 1393782_AT, 13…
GOTERM_MF_FAT GO:0003677~DNA binding 89 7.307060755336617 0.22100547356578076 1377685_AT, 1385408_AT, 1395504_AT, 1376785_AT, 1393007_AT, 1374335_AT, 1390946_AT, 1367624_AT, 1392203_AT, 1388780_AT, 1390719_AT, 1380256_AT, 1391078_AT, 1376779_AT, 1368294_AT, 1391498_AT, 1398134_AT, 1372162_AT, 1394709_AT, 1385132_AT, 1389989_AT, 1385294_AT, 1379327_AT, 1371249_AT, 1371560_AT, 1378600_AT, 1385109_A…
GOTERM_MF_FAT GO:0003700~transcription factor activity 44 3.6124794745484397 0.2530790150938007 1385408_AT, 1384111_AT, 1368851_AT, 1369525_AT, 1374335_AT, 1367624_AT, 1390946_AT, 1392203_AT, 1370968_AT, 1390719_AT, 1375043_AT, 1387278_AT, 1376779_AT, 1393836_AT, 1391498_AT, 1372162_AT, 1394709_AT, 1390283_AT, 1371024_AT, 1398561_AT, 1385294_AT, 1371249_AT, 1388086_A_AT, 1389760_AT, 1371560_AT, 1…
GOTERM_MF_FAT GO:0043565~sequence-specific DNA binding 31 2.5451559934318557 0.5474636753765737 1384111_AT, 1368851_AT, 1369525_AT, 1374335_AT, 1367624_AT, 1392203_AT, 1379381_AT, 1370968_AT, 1391078_AT, 1375043_AT, 1387278_AT, 1376779_AT, 1393836_AT, 1372162_AT, 1371024_AT, 1385294_AT, 1371249_AT, 1368835_AT, 1379368_AT, 1379110_AT, 1395488_AT, 1377494_AT, 1376178_AT, 1375114_AT, 1387343_AT, 137…
SP_PIR_KEYWORDS dna-binding 37 3.037766830870279 0.8175795235066677 1376785_AT, 1368851_AT, 1393007_AT, 1374335_AT, 1397212_AT, 1367624_AT, 1392203_AT, 1371074_A_AT, 1370968_AT, 1375043_AT, 1387278_AT, 1376779_AT, 1394709_AT, 1398134_AT, 1389989_AT, 1371024_AT, 1385294_AT, 1371249_AT, 1373256_AT, 1378600_AT, 1385109_AT, 1382071_AT, 1376125_AT, 1373433_AT, 1379110_AT, 1367464_AT, 1382372_AT, 13727…
Annotation Cluster 11 Enrichment Score: 2.351512170876784
Category Term Count % PValue Genes List Total Pop Hits Pop Total Fold Enrichment Bonferroni Benjamini FDR
GOTERM_BP_FAT GO:0050867~positive regulation of cell activation 23 1.8883415435139574 7.203657299795274E-7 1377698_AT, 1382603_AT, 1385831_AT, 1387391_AT, 1386913_AT, 1381181_AT, 1370603_A_AT, 1383407_AT, 1390687_AT, 1387474_AT, 1369559_A_AT, 1389681_AT, 1373140_AT, 1379368_AT, 1389997_AT, 1386894_AT, 1389092_AT, 1398441_AT, 1390529_AT, 1387713_A_AT, 1376259_AT, 1398256_AT, 1388674_AT, 1377908_AT…
GOTERM_BP_FAT GO:0002684~positive regulation of immune system process 35 2.8735632183908044 1.9125600302216103E-6 1379653_A_AT, 1377698_AT, 1385831_AT, 1382603_AT, 1387277_AT, 1387391_AT, 1381181_AT, 1369549_AT, 1370603_A_AT, 1383407_AT, 1380256_AT, 1384173_AT, 1392280_AT, 1368741_AT, 1381357_AT, 1387474_AT, 1369559_A_AT, 1389681_AT, 1389803_AT, 1387483_AT, 1380336_AT, 1373140_AT, 1368555_AT, 137…
GOTERM_BP_FAT GO:0002696~positive regulation of leukocyte activation 20 1.6420361247947455 2.1412736997078252E-5 1369559_A_AT, 1389681_AT, 1377698_AT, 1373140_AT, 1379368_AT, 1385831_AT, 1382603_AT, 1389997_AT, 1386894_AT, 1390529_AT, 1398441_AT, 1389092_AT, 1387713_A_AT, 1387391_AT, 1381181_AT, 1370603_A_AT, 1376259_AT, 1398256_AT, 1383407_AT, 1388674_AT, 1377908_AT, 1387474_AT, 1381279_AT 744 1…
GOTERM_BP_FAT GO:0051251~positive regulation of lymphocyte activation 18 1.477832512315271 7.711766884458951E-5 1369559_A_AT, 1377698_AT, 1373140_AT, 1379368_AT, 1385831_AT, 1382603_AT, 1389997_AT, 1386894_AT, 1390529_AT, 1398441_AT, 1389092_AT, 1387391_AT, 1381181_AT, 1370603_A_AT, 1376259_AT, 1398256_AT, 1383407_AT, 1388674_AT, 1377908_AT, 1387474_AT, 1381279_AT 744 97 12092 3.0159627535749913 …
GOTERM_BP_FAT GO:0050865~regulation of cell activation 25 2.052545155993432 9.225627769654723E-5 1377698_AT, 1382603_AT, 1385831_AT, 1387391_AT, 1386913_AT, 1381181_AT, 1370603_A_AT, 1383407_AT, 1376327_AT, 1390687_AT, 1387474_AT, 1369559_A_AT, 1389681_AT, 1373140_AT, 1379368_AT, 1389997_AT, 1386894_AT, 1390529_AT, 1398441_AT, 1389092_AT, 1387713_A_AT, 1376259_AT, 1382167_AT, 1398256_AT, 1388674_…
GOTERM_BP_FAT GO:0050671~positive regulation of lymphocyte proliferation 13 1.0673234811165846 2.0423900002399154E-4 1373140_AT, 1377698_AT, 1379368_AT, 1382603_AT, 1385831_AT, 1389997_AT, 1398441_AT, 1387391_AT, 1381181_AT, 1370603_A_AT, 1376259_AT, 1383407_AT, 1398256_AT, 1388674_AT, 1387474_AT, 1381279_AT 744 59 12092 3.581100783670494 0.4990331586669743 0.030930436034102837 0.372044384208714
GOTERM_BP_FAT GO:0032946~positive regulation of mononuclear cell proliferation 13 1.0673234811165846 2.4127059582541995E-4 1373140_AT, 1377698_AT, 1379368_AT, 1382603_AT, 1385831_AT, 1389997_AT, 1398441_AT, 1387391_AT, 1381181_AT, 1370603_A_AT, 1376259_AT, 1383407_AT, 1398256_AT, 1388674_AT, 1387474_AT, 1381279_AT 744 60 12092 3.5214157706093188 0.5580498587979186 0.029790155666985507 0.439361344…
GOTERM_BP_FAT GO:0070665~positive regulation of leukocyte proliferation 13 1.0673234811165846 3.326631252943719E-4 1373140_AT, 1377698_AT, 1379368_AT, 1382603_AT, 1385831_AT, 1389997_AT, 1398441_AT, 1387391_AT, 1381181_AT, 1370603_A_AT, 1376259_AT, 1383407_AT, 1398256_AT, 1388674_AT, 1387474_AT, 1381279_AT 744 62 12092 3.407821713492889 0.675645849258373 0.03683509738834323 0.6053130347029145
GOTERM_BP_FAT GO:0050870~positive regulation of T cell activation 14 1.1494252873563218 4.475907412493528E-4 1369559_A_AT, 1373140_AT, 1382603_AT, 1385831_AT, 1389997_AT, 1386894_AT, 1390529_AT, 1398441_AT, 1389092_AT, 1370603_A_AT, 1376259_AT, 1398256_AT, 1383407_AT, 1377908_AT, 1381279_AT 744 73 12092 3.1169538960082486 0.7801887687151111 0.0381009759938431 0.8136289207786085
GOTERM_BP_FAT GO:0002694~regulation of leukocyte activation 22 1.8062397372742198 8.553074902780907E-4 1377698_AT, 1382603_AT, 1385831_AT, 1387391_AT, 1381181_AT, 1370603_A_AT, 1383407_AT, 1376327_AT, 1387474_AT, 1369559_A_AT, 1389681_AT, 1373140_AT, 1379368_AT, 1389997_AT, 1386894_AT, 1389092_AT, 1398441_AT, 1390529_AT, 1387713_A_AT, 1376259_AT, 1382167_AT, 1398256_AT, 1388674_AT, 1377908_AT, 13…
GOTERM_BP_FAT GO:0051249~regulation of lymphocyte activation 20 1.6420361247947455 0.0012899931478636308 1369559_A_AT, 1377698_AT, 1373140_AT, 1379368_AT, 1385831_AT, 1382603_AT, 1389997_AT, 1386894_AT, 1390529_AT, 1398441_AT, 1389092_AT, 1387391_AT, 1381181_AT, 1382167_AT, 1370603_A_AT, 1376259_AT, 1398256_AT, 1383407_AT, 1376327_AT, 1388674_AT, 1377908_AT, 1387474_AT, 1381279_AT 744 144 12092 2…
GOTERM_BP_FAT GO:0050863~regulation of T cell activation 17 1.3957307060755337 0.0013111280387183319 1369559_A_AT, 1373140_AT, 1379368_AT, 1385831_AT, 1382603_AT, 1389997_AT, 1386894_AT, 1390529_AT, 1398441_AT, 1389092_AT, 1382167_AT, 1370603_A_AT, 1376259_AT, 1398256_AT, 1383407_AT, 1376327_AT, 1377908_AT, 1381279_AT 744 112 12092 2.4669258832565286 0.9882013300730943 0.07019750811220071 2.36571…
GOTERM_BP_FAT GO:0050670~regulation of lymphocyte proliferation 14 1.1494252873563218 0.0026695172697114586 1373140_AT, 1377698_AT, 1379368_AT, 1382603_AT, 1385831_AT, 1389997_AT, 1398441_AT, 1387391_AT, 1381181_AT, 1370603_A_AT, 1376259_AT, 1398256_AT, 1383407_AT, 1376327_AT, 1388674_AT, 1387474_AT, 1381279_AT 744 88 12092 2.5856549364613883 0.999882106122367 0.10949881189586264 4.76085251697527…
GOTERM_BP_FAT GO:0032944~regulation of mononuclear cell proliferation 14 1.1494252873563218 0.0029550627073548085 1373140_AT, 1377698_AT, 1379368_AT, 1382603_AT, 1385831_AT, 1389997_AT, 1398441_AT, 1387391_AT, 1381181_AT, 1370603_A_AT, 1376259_AT, 1398256_AT, 1383407_AT, 1376327_AT, 1388674_AT, 1387474_AT, 1381279_AT 744 89 12092 2.556602633804519 0.9999552642047183 0.11239020677952172 5.25721675…
GOTERM_BP_FAT GO:0042102~positive regulation of T cell proliferation 9 0.7389162561576355 0.0035790541828400724 1373140_AT, 1385831_AT, 1382603_AT, 1389997_AT, 1398441_AT, 1376259_AT, 1370603_A_AT, 1398256_AT, 1383407_AT, 1381279_AT 744 42 12092 3.4827188940092166 0.9999946222748116 0.12109377923556497 6.33340568510209
GOTERM_BP_FAT GO:0070663~regulation of leukocyte proliferation 14 1.1494252873563218 0.003600943274439558 1373140_AT, 1377698_AT, 1379368_AT, 1382603_AT, 1385831_AT, 1389997_AT, 1398441_AT, 1387391_AT, 1381181_AT, 1370603_A_AT, 1376259_AT, 1398256_AT, 1383407_AT, 1376327_AT, 1388674_AT, 1387474_AT, 1381279_AT 744 91 12092 2.500413564929694 0.9999950075543875 0.12058722132903177 6.370946890030305
GOTERM_BP_FAT GO:0046634~regulation of alpha-beta T cell activation 8 0.6568144499178982 0.005607045169072295 1376327_AT, 1379368_AT, 1385831_AT, 1389997_AT, 1389092_AT, 1390529_AT, 1370603_A_AT, 1383407_AT, 1381279_AT 744 36 12092 3.611708482676225 0.9999999945499184 0.15009386167619676 9.751806632558413
GOTERM_BP_FAT GO:0043370~regulation of CD4-positive, alpha beta T cell differentiation 5 0.41050903119868637 0.01119134748107623 1379368_AT, 1385831_AT, 1389092_AT, 1390529_AT, 1383407_AT, 1381279_AT 744 15 12092 5.417562724014338 1.0 0.22960844229268573 18.56570587117411
GOTERM_BP_FAT GO:0042129~regulation of T cell proliferation 10 0.8210180623973727 0.015721969531575147 1376327_AT, 1373140_AT, 1385831_AT, 1382603_AT, 1389997_AT, 1398441_AT, 1376259_AT, 1370603_A_AT, 1398256_AT, 1383407_AT, 1381279_AT 744 64 12092 2.5394825268817205 1.0 0.2862833505607607 25.11206701810904
GOTERM_BP_FAT GO:0032663~regulation of interleukin-2 production 6 0.49261083743842365 0.016429712463357636 1385831_AT, 1389997_AT, 1390529_AT, 1376259_AT, 1398256_AT, 1383407_AT, 1381279_AT 744 25 12092 3.900645161290323 1.0 0.29101863041867526 26.088628228351084
GOTERM_BP_FAT GO:0046635~positive regulation of alpha-beta T cell activation 6 0.49261083743842365 0.01934026495350337 1385831_AT, 1389997_AT, 1389092_AT, 1390529_AT, 1370603_A_AT, 1383407_AT, 1381279_AT 744 26 12092 3.750620347394541 1.0 0.31452912734854965 29.97957415072928
GOTERM_BP_FAT GO:0043372~positive regulation of CD4-positive, alpha beta T cell differentiation 4 0.3284072249589491 0.026296819868420376 1385831_AT, 1389092_AT, 1390529_AT, 1383407_AT, 1381279_AT 744 11 12092 5.910068426197459 1.0 0.3687789021799528 38.5098338548069
GOTERM_BP_FAT GO:0032673~regulation of interleukin-4 production 4 0.3284072249589491 0.03349474878156497 1385831_AT, 1389997_AT, 1390529_AT, 1369525_AT, 1383407_AT 744 12 12092 5.417562724014338 1.0 0.4121485138300486 46.296437814680644
GOTERM_BP_FAT GO:0050871~positive regulation of B cell activation 6 0.49261083743842365 0.0548281539496234 1377698_AT, 1379368_AT, 1385831_AT, 1389092_AT, 1388674_AT, 1387391_AT, 1370603_A_AT, 1383407_AT 744 34 12092 2.868121442125237 1.0 0.5268339214804887 64.26326258467256
GOTERM_BP_FAT GO:0046637~regulation of alpha-beta T cell differentiation 5 0.41050903119868637 0.06395560813820744 1379368_AT, 1385831_AT, 1389092_AT, 1390529_AT, 1383407_AT, 1381279_AT 744 25 12092 3.2505376344086025 1.0 0.5659256989921115 70.06282636964085
GOTERM_BP_FAT GO:0032743~positive regulation of interleukin-2 production 3 0.24630541871921183 0.06442330470459265 1385831_AT, 1390529_AT, 1383407_AT, 1381279_AT 744 7 12092 6.965437788018433 1.0 0.564622527559238 70.33461358764639
GOTERM_BP_FAT GO:0046638~positive regulation of alpha-beta T cell differentiation 4 0.3284072249589491 0.12110518734827086 1385831_AT, 1389092_AT, 1390529_AT, 1383407_AT, 1381279_AT 744 20 12092 3.2505376344086025 1.0 0.7275012558345466 90.51696393690875
GOTERM_BP_FAT GO:0045086~positive regulation of interleukin-2 biosynthetic process 3 0.24630541871921183 0.12231247596189511 1389997_AT, 1376259_AT, 1398256_AT 744 10 12092 4.875806451612903 1.0 0.7291500763963719 90.75187605914694
GOTERM_BP_FAT GO:0045582~positive regulation of T cell differentiation 5 0.41050903119868637 0.15346379147730066 1385831_AT, 1389092_AT, 1390529_AT, 1370603_A_AT, 1383407_AT, 1381279_AT 744 34 12092 2.390101201771031 1.0 0.7776314616088892 95.21745800729097
GOTERM_BP_FAT GO:0045580~regulation of T cell differentiation 6 0.49261083743842365 0.17029613333752497 1379368_AT, 1385831_AT, 1389092_AT, 1390529_AT, 1370603_A_AT, 1383407_AT, 1381279_AT 744 48 12092 2.0315860215053765 1.0 0.802074342114086 96.68495111585182
GOTERM_BP_FAT GO:0045621~positive regulation of lymphocyte differentiation 5 0.41050903119868637 0.17767725412705565 1385831_AT, 1389092_AT, 1390529_AT, 1370603_A_AT, 1383407_AT, 1381279_AT 744 36 12092 2.2573178016726403 1.0 0.8112762381680809 97.18374490953614
GOTERM_BP_FAT GO:0050864~regulation of B cell activation 6 0.49261083743842365 0.1807663877088626 1377698_AT, 1379368_AT, 1385831_AT, 1389092_AT, 1388674_AT, 1387391_AT, 1370603_A_AT, 1383407_AT 744 49 12092 1.9901250822909808 1.0 0.8141097846138403 97.37067355791211
GOTERM_BP_FAT GO:0045076~regulation of interleukin-2 biosynthetic process 3 0.24630541871921183 0.23436892998258016 1389997_AT, 1376259_AT, 1398256_AT 744 15 12092 3.2505376344086025 1.0 0.8591885148187733 99.23517603852
GOTERM_BP_FAT GO:0045619~regulation of lymphocyte differentiation 6 0.49261083743842365 0.2716525087395042 1379368_AT, 1385831_AT, 1389092_AT, 1390529_AT, 1370603_A_AT, 1383407_AT, 1381279_AT 744 57 12092 1.7108092812676854 1.0 0.8864782848542216 99.69244488503276
Annotation Cluster 12 Enrichment Score: 2.307937412028297
Category Term Count % PValue Genes List Total Pop Hits Pop Total Fold Enrichment Bonferroni Benjamini FDR
GOTERM_BP_FAT GO:0032496~response to lipopolysaccharide 17 1.3957307060755337 0.0020849878968143432 1368835_AT, 1387483_AT, 1384111_AT, 1380336_AT, 1370737_AT, 1386894_AT, 1367697_AT, 1389538_AT, 1398256_AT, 1387835_AT, 1375043_AT, 1392280_AT, 1367591_AT, 1375568_AT, 1371560_AT, 1387030_AT, 1381279_AT, 1382071_AT 744 117 12092 2.361501700211378 0.9991437641568843 0.09469047400789277 3.73708772699…
GOTERM_BP_FAT GO:0002237~response to molecule of bacterial origin 17 1.3957307060755337 0.005170344130065176 1368835_AT, 1387483_AT, 1384111_AT, 1380336_AT, 1370737_AT, 1386894_AT, 1367697_AT, 1389538_AT, 1398256_AT, 1387835_AT, 1375043_AT, 1392280_AT, 1367591_AT, 1375568_AT, 1371560_AT, 1387030_AT, 1381279_AT, 1382071_AT 744 128 12092 2.1585601478494625 0.9999999759187516 0.1486519477299515 9.02…
GOTERM_BP_FAT GO:0009617~response to bacterium 23 1.8883415435139574 0.011055153462253154 1368835_AT, 1387483_AT, 1384111_AT, 1380336_AT, 1398482_AT, 1387633_AT, 1370737_AT, 1386894_AT, 1367697_AT, 1389538_AT, 1387691_AT, 1398256_AT, 1387413_AT, 1387835_AT, 1375043_AT, 1384101_AT, 1367591_AT, 1392280_AT, 1375568_AT, 1371560_AT, 1395073_AT, 1387030_AT, 1381279_AT, 1382071_AT 744 212 12092 1.763263…
Annotation Cluster 13 Enrichment Score: 2.3034747270632603
Category Term Count % PValue Genes List Total Pop Hits Pop Total Fold Enrichment Bonferroni Benjamini FDR
GOTERM_BP_FAT GO:0048871~multicellular organismal homeostasis 15 1.2315270935960592 5.525374044410849E-4 1368681_AT, 1367956_AT, 1369115_AT, 1379211_AT, 1387186_AT, 1385831_AT, 1381428_A_AT, 1381809_AT, 1367942_AT, 1370974_AT, 1369353_AT, 1367877_AT, 1372404_AT, 1398256_AT, 1383407_AT, 1387835_AT 744 84 12092 2.9022657450076803 0.845923081502391 0.04256306688081357 1.0034929664431758
GOTERM_BP_FAT GO:0001894~tissue homeostasis 11 0.9031198686371099 0.0025627855094025632 1368681_AT, 1367956_AT, 1387186_AT, 1379211_AT, 1369115_AT, 1385831_AT, 1381809_AT, 1370974_AT, 1367942_AT, 1369353_AT, 1372404_AT, 1383407_AT 744 58 12092 3.0824063774564334 0.9998306593213664 0.10664746528179236 4.5746901838821135
GOTERM_BP_FAT GO:0046849~bone remodeling 7 0.5747126436781609 0.003409068540943928 1367956_AT, 1393836_AT, 1387186_AT, 1369115_AT, 1370047_AT, 1367942_AT, 1372404_AT 744 25 12092 4.550752688172043 0.9999904215688831 0.11684806779380819 6.041384703051045
GOTERM_BP_FAT GO:0048771~tissue remodeling 11 0.9031198686371099 0.005343062657036837 1367956_AT, 1393836_AT, 1387186_AT, 1369115_AT, 1392784_AT, 1369604_AT, 1368685_AT, 1370047_AT, 1367942_AT, 1372404_AT, 1376319_AT 744 64 12092 2.7934307795698925 0.9999999866186051 0.1482286637949164 9.313607930184864
GOTERM_BP_FAT GO:0045453~bone resorption 5 0.41050903119868637 0.017697113877708136 1367956_AT, 1387186_AT, 1369115_AT, 1367942_AT, 1372404_AT 744 17 12092 4.780202403542062 1.0 0.30358955163762524 27.807413255807532
GOTERM_BP_FAT GO:0060249~anatomical structure homeostasis 12 0.9852216748768473 0.033093998968922324 1368681_AT, 1367956_AT, 1369115_AT, 1379211_AT, 1387186_AT, 1385831_AT, 1381809_AT, 1367942_AT, 1370974_AT, 1369353_AT, 1372404_AT, 1388780_AT, 1383407_AT 744 96 12092 2.0315860215053765 1.0 0.4112173796172225 45.88863824253774
Annotation Cluster 14 Enrichment Score: 2.2788016203341965
Category Term Count % PValue Genes List Total Pop Hits Pop Total Fold Enrichment Bonferroni Benjamini FDR
KEGG_PATHWAY rno04662:B cell receptor signaling pathway 15 1.2315270935960592 2.1506820049541135E-4 1379692_AT, 1380882_AT, 1387483_AT, 1392722_AT, 1389538_AT, 1387277_AT, 1392233_AT, 1381328_AT, 1372404_AT, 1370968_AT, 1375043_AT, 1382366_AT, 1373528_AT, 1384228_AT, 1368240_A_AT, 1384815_AT 356 75 5590 3.140449438202247 0.03507525094942421 0.03507525094942421 0.2610114749408865
KEGG_PATHWAY rno04370:VEGF signaling pathway 12 0.9852216748768473 0.006513794559040808 1382366_AT, 1373528_AT, 1387483_AT, 1380882_AT, 1370257_AT, 1384228_AT, 1367577_AT, 1370737_AT, 1367697_AT, 1368240_A_AT, 1384815_AT, 1372404_AT 356 74 5590 2.5463103552991195 0.6620397232779756 0.11355511235485904 7.633568899661414
KEGG_PATHWAY rno04650:Natural killer cell mediated cytotoxicity 14 1.1494252873563218 0.010117843121638362 1379653_A_AT, 1380882_AT, 1387483_AT, 1389803_AT, 1370090_AT, 1369549_AT, 1372404_AT, 1387691_AT, 1369688_S_AT, 1382366_AT, 1373528_AT, 1384228_AT, 1368240_A_AT, 1384815_AT, 1388379_AT 356 100 5590 2.198314606741573 0.8151326025649079 0.14226933127197983 11.623654427476371
KEGG_PATHWAY rno04670:Leukocyte transendothelial migration 15 1.2315270935960592 0.013551507364085173 1387279_AT, 1380882_AT, 1383562_AT, 1387483_AT, 1372371_AT, 1391456_AT, 1367697_AT, 1372404_AT, 1387413_AT, 1370097_A_AT, 1393045_AT, 1369688_S_AT, 1382366_AT, 1373528_AT, 1368240_A_AT, 1388379_AT 356 115 5590 2.0481191988275524 0.8961628778363422 0.1401483884832062 15.277353516580083
KEGG_PATHWAY rno04664:Fc epsilon RI signaling pathway 11 0.9031198686371099 0.021013872513839352 1382366_AT, 1373528_AT, 1387483_AT, 1380882_AT, 1370257_AT, 1370090_AT, 1367697_AT, 1387713_A_AT, 1387277_AT, 1387691_AT, 1372404_AT 356 76 5590 2.2726936723832054 0.9705622054659249 0.18728999899860366 22.74479363501767
Annotation Cluster 15 Enrichment Score: 2.249693577717855
Category Term Count % PValue Genes List Total Pop Hits Pop Total Fold Enrichment Bonferroni Benjamini FDR
GOTERM_BP_FAT GO:0001775~cell activation 30 2.4630541871921183 4.2023060195550384E-4 1377698_AT, 1370090_AT, 1387277_AT, 1393471_AT, 1369549_AT, 1392233_AT, 1370603_A_AT, 1381328_AT, 1370097_A_AT, 1383010_AT, 1390687_AT, 1392280_AT, 1389234_AT, 1393336_AT, 1381357_AT, 1387483_AT, 1380882_AT, 1398482_AT, 1396223_AT, 1379368_AT, 1389997_AT, 1386894_AT, 1368885_AT, 1387691_AT, 1384944_AT, 1369697_AT…
GOTERM_BP_FAT GO:0002520~immune system development 31 2.5451559934318557 7.225252776080891E-4 1370173_AT, 1379499_AT, 1369604_AT, 1392052_AT, 1387277_AT, 1393471_AT, 1370603_A_AT, 1390687_AT, 1383010_AT, 1369029_AT, 1393836_AT, 1396798_AT, 1367985_AT, 1393336_AT, 1384655_AT, 1381357_AT, 1387483_AT, 1380882_AT, 1398482_AT, 1396223_AT, 1379368_AT, 1389997_AT, 1386894_AT, 1395488_AT, 1367877_AT, 138…
GOTERM_BP_FAT GO:0045321~leukocyte activation 26 2.134646962233169 0.0013760308253781108 1377698_AT, 1370090_AT, 1387277_AT, 1393471_AT, 1369549_AT, 1392233_AT, 1370603_A_AT, 1381328_AT, 1383010_AT, 1370097_A_AT, 1392280_AT, 1393336_AT, 1381357_AT, 1387483_AT, 1380882_AT, 1398482_AT, 1379368_AT, 1396223_AT, 1389997_AT, 1386894_AT, 1384944_AT, 1369697_AT, 1370955_AT, 1383561_AT, 1391420_AT, 137527…
GOTERM_BP_FAT GO:0042113~B cell activation 12 0.9852216748768473 0.0014303844790368894 1380882_AT, 1387483_AT, 1398482_AT, 1377698_AT, 1379368_AT, 1386894_AT, 1393471_AT, 1370603_A_AT, 1392233_AT, 1381328_AT, 1383010_AT, 1383561_AT, 1391420_AT, 1393336_AT 744 63 12092 3.0957501280081923 0.9921236148160468 0.0707637022005847 2.578248389883908
GOTERM_BP_FAT GO:0048534~hemopoietic or lymphoid organ development 28 2.2988505747126435 0.0030453398077054227 1370173_AT, 1379499_AT, 1369604_AT, 1392052_AT, 1387277_AT, 1393471_AT, 1370603_A_AT, 1390687_AT, 1383010_AT, 1369029_AT, 1393836_AT, 1396798_AT, 1367985_AT, 1384655_AT, 1381357_AT, 1387483_AT, 1380882_AT, 1398482_AT, 1396223_AT, 1379368_AT, 1389997_AT, 1367877_AT, 1387691_AT, 1384944_AT…
GOTERM_BP_FAT GO:0046649~lymphocyte activation 20 1.6420361247947455 0.007323115822338805 1380882_AT, 1387483_AT, 1377698_AT, 1398482_AT, 1379368_AT, 1396223_AT, 1389997_AT, 1386894_AT, 1393471_AT, 1369549_AT, 1392233_AT, 1370603_A_AT, 1381328_AT, 1384944_AT, 1370097_A_AT, 1383010_AT, 1383561_AT, 1393336_AT, 1391420_AT, 1381357_AT, 1377908_AT, 1381279_AT 744 168 12092 1.9348438300051203 0.9999999…
GOTERM_BP_FAT GO:0030097~hemopoiesis 24 1.9704433497536946 0.011872760767443381 1370173_AT, 1387277_AT, 1393471_AT, 1370603_A_AT, 1390687_AT, 1383010_AT, 1369029_AT, 1393836_AT, 1396798_AT, 1367985_AT, 1384655_AT, 1381357_AT, 1387483_AT, 1380882_AT, 1398482_AT, 1379368_AT, 1396223_AT, 1389997_AT, 1367877_AT, 1387691_AT, 1384944_AT, 1370172_AT, 1383561_AT, 1367591_AT, 1391420_AT, 1377908_AT, 13688…
GOTERM_BP_FAT GO:0030098~lymphocyte differentiation 13 1.0673234811165846 0.013273620720280257 1380882_AT, 1387483_AT, 1398482_AT, 1379368_AT, 1396223_AT, 1389997_AT, 1393471_AT, 1370603_A_AT, 1384944_AT, 1383010_AT, 1383561_AT, 1391420_AT, 1381357_AT, 1377908_AT 744 95 12092 2.2240520656479905 1.0 0.2558756468914959 21.63886332523629
GOTERM_BP_FAT GO:0030217~T cell differentiation 10 0.8210180623973727 0.0189652864743936 1383010_AT, 1398482_AT, 1396223_AT, 1383561_AT, 1389997_AT, 1393471_AT, 1391420_AT, 1370603_A_AT, 1381357_AT, 1377908_AT, 1384944_AT 744 66 12092 2.4625285109156074 1.0 0.31539800921931715 29.48938199191875
GOTERM_BP_FAT GO:0002521~leukocyte differentiation 15 1.2315270935960592 0.019850999555117328 1380882_AT, 1387483_AT, 1398482_AT, 1379368_AT, 1396223_AT, 1389997_AT, 1393471_AT, 1370603_A_AT, 1384944_AT, 1387691_AT, 1383010_AT, 1393836_AT, 1383561_AT, 1391420_AT, 1381357_AT, 1377908_AT 744 124 12092 1.9660509885535897 1.0 0.3199030018626874 30.64205455529656
GOTERM_BP_FAT GO:0030183~B cell differentiation 7 0.5747126436781609 0.030351584394371012 1383010_AT, 1387483_AT, 1380882_AT, 1398482_AT, 1379368_AT, 1393471_AT, 1391420_AT, 1370603_A_AT 744 39 12092 2.917149159084643 1.0 0.39434566483136047 43.01842376918798
GOTERM_BP_FAT GO:0042110~T cell activation 13 1.0673234811165846 0.04202032988654679 1398482_AT, 1396223_AT, 1389997_AT, 1386894_AT, 1393471_AT, 1370603_A_AT, 1384944_AT, 1383010_AT, 1370097_A_AT, 1383561_AT, 1391420_AT, 1381357_AT, 1377908_AT, 1381279_AT 744 112 12092 1.8864727342549923 1.0 0.4668102463366762 54.31377757139671
Annotation Cluster 16 Enrichment Score: 2.2493657673144694
Category Term Count % PValue Genes List Total Pop Hits Pop Total Fold Enrichment Bonferroni Benjamini FDR
GOTERM_BP_FAT GO:0010033~response to organic substance 81 6.65024630541872 0.0011107398856765134 1370268_AT, 1387277_AT, 1387391_AT, 1388044_AT, 1382189_AT, 1370073_AT, 1382887_AT, 1376779_AT, 1379890_AT, 1391543_AT, 1391498_AT, 1392280_AT, 1371249_AT, 1371560_AT, 1389922_AT, 1387474_AT, 1382071_AT, 1368835_AT, 1383836_AT, 1367687_A_AT, 1368059_AT, 1371606_AT, 1380336_AT, 1381881_AT, 1373140_AT, …
GOTERM_BP_FAT GO:0032868~response to insulin stimulus 19 1.5599343185550083 0.0012770063477037796 1368835_AT, 1367689_A_AT, 1383836_AT, 1380882_AT, 1371606_AT, 1384888_AT, 1384111_AT, 1386901_AT, 1369931_AT, 1387277_AT, 1370047_AT, 1367802_AT, 1376259_AT, 1368470_AT, 1387278_AT, 1376779_AT, 1369362_AT, 1370257_AT, 1392280_AT, 1389922_AT, 1387030_AT 744 133 12092 2.3218125960061444 0.9867552105481…
GOTERM_BP_FAT GO:0009719~response to endogenous stimulus 53 4.351395730706075 0.0028802965331127975 1387391_AT, 1387277_AT, 1376779_AT, 1379890_AT, 1391498_AT, 1392280_AT, 1389922_AT, 1387474_AT, 1382071_AT, 1368835_AT, 1383836_AT, 1367687_A_AT, 1368059_AT, 1371606_AT, 1386894_AT, 1376259_AT, 1387835_AT, 1369688_S_AT, 1383025_AT, 1388674_AT, 1375217_AT, 1367614_AT, 1368856_AT, 1388379_AT, 1367689…
GOTERM_BP_FAT GO:0009725~response to hormone stimulus 48 3.9408866995073892 0.0033624906408283918 1387277_AT, 1387391_AT, 1376779_AT, 1379890_AT, 1392280_AT, 1387474_AT, 1389922_AT, 1382071_AT, 1368835_AT, 1383836_AT, 1368059_AT, 1367687_A_AT, 1371606_AT, 1386894_AT, 1376259_AT, 1387835_AT, 1369688_S_AT, 1383025_AT, 1388674_AT, 1375217_AT, 1367614_AT, 1388379_AT, 1368856_AT, 1367689_A_AT, 1384111…
GOTERM_BP_FAT GO:0043434~response to peptide hormone stimulus 25 2.052545155993432 0.004972497892340524 1367689_A_AT, 1384111_AT, 1386901_AT, 1384888_AT, 1369931_AT, 1387277_AT, 1367802_AT, 1368470_AT, 1387278_AT, 1376779_AT, 1369362_AT, 1370257_AT, 1369951_AT, 1392280_AT, 1367657_AT, 1375568_AT, 1389922_AT, 1368835_AT, 1383836_AT, 1380882_AT, 1371606_AT, 1370047_AT, 1376259_AT, 1370426_A_AT, 136…
GOTERM_BP_FAT GO:0032870~cellular response to hormone stimulus 16 1.3136288998357963 0.02644621040740534 1368835_AT, 1392905_AT, 1367689_A_AT, 1380882_AT, 1375705_AT, 1371606_AT, 1384111_AT, 1386901_AT, 1384888_AT, 1370047_AT, 1367802_AT, 1371133_A_AT, 1375043_AT, 1376779_AT, 1370257_AT, 1379890_AT, 1367648_AT, 1368856_AT, 1388379_AT 744 141 12092 1.8442766720048809 1.0 0.36896834066959217 38.681…
GOTERM_BP_FAT GO:0032869~cellular response to insulin stimulus 9 0.7389162561576355 0.09944841436928659 1367689_A_AT, 1368835_AT, 1376779_AT, 1380882_AT, 1371606_AT, 1386901_AT, 1384888_AT, 1384111_AT, 1370257_AT, 1370047_AT, 1367802_AT 744 77 12092 1.8996648512777545 1.0 0.6789348074033722 85.21360994922613
Annotation Cluster 17 Enrichment Score: 2.1949027687920055
Category Term Count % PValue Genes List Total Pop Hits Pop Total Fold Enrichment Bonferroni Benjamini FDR
GOTERM_BP_FAT GO:0051272~positive regulation of cell motion 16 1.3136288998357963 0.0011091907254488 1373102_AT, 1380882_AT, 1373140_AT, 1379211_AT, 1379368_AT, 1368851_AT, 1386913_AT, 1381181_AT, 1369353_AT, 1369071_AT, 1380971_AT, 1369688_S_AT, 1370955_AT, 1373221_AT, 1392280_AT, 1368856_AT, 1387474_AT 744 100 12092 2.600430107526882 0.9766132259978474 0.0660042180799062 2.0048312198519436
GOTERM_BP_FAT GO:0040017~positive regulation of locomotion 16 1.3136288998357963 0.0013628716639272197 1373102_AT, 1380882_AT, 1373140_AT, 1379211_AT, 1369604_AT, 1386913_AT, 1381181_AT, 1369353_AT, 1380971_AT, 1387159_AT, 1369071_AT, 1369688_S_AT, 1370955_AT, 1373221_AT, 1392280_AT, 1368856_AT, 1387474_AT 744 102 12092 2.5494412818891 0.9900988396569147 0.07063675328832231 2.457983762075211
GOTERM_BP_FAT GO:0030335~positive regulation of cell migration 14 1.1494252873563218 0.003964338140536816 1373102_AT, 1380882_AT, 1373140_AT, 1379211_AT, 1386913_AT, 1381181_AT, 1369353_AT, 1369071_AT, 1380971_AT, 1369688_S_AT, 1370955_AT, 1373221_AT, 1392280_AT, 1368856_AT, 1387474_AT 744 92 12092 2.473235156615241 0.9999985471482202 0.1269632238559224 6.992118422819448
GOTERM_BP_FAT GO:0051270~regulation of cell motion 20 1.6420361247947455 0.02018615394580095 1373102_AT, 1380882_AT, 1373140_AT, 1379211_AT, 1379368_AT, 1368851_AT, 1386913_AT, 1381181_AT, 1369353_AT, 1380971_AT, 1369071_AT, 1370097_A_AT, 1369688_S_AT, 1370955_AT, 1373221_AT, 1392280_AT, 1375673_AT, 1386881_AT, 1368856_AT, 1399167_A_AT, 1387474_AT 744 186 12092 1.7476008787143023 1.0 0.3213773300…
GOTERM_BP_FAT GO:0040012~regulation of locomotion 20 1.6420361247947455 0.0223115823175198 1373102_AT, 1380882_AT, 1373140_AT, 1379211_AT, 1369604_AT, 1386913_AT, 1381181_AT, 1369353_AT, 1380971_AT, 1387159_AT, 1369071_AT, 1370097_A_AT, 1369688_S_AT, 1370955_AT, 1373221_AT, 1392280_AT, 1375673_AT, 1386881_AT, 1368856_AT, 1399167_A_AT, 1387474_AT 744 188 12092 1.7290093800045756 1.0 0.336697274211…
GOTERM_BP_FAT GO:0030334~regulation of cell migration 18 1.477832512315271 0.02508231124854264 1373102_AT, 1380882_AT, 1373140_AT, 1379211_AT, 1386913_AT, 1381181_AT, 1369353_AT, 1380971_AT, 1369071_AT, 1370097_A_AT, 1369688_S_AT, 1370955_AT, 1373221_AT, 1392280_AT, 1375673_AT, 1386881_AT, 1368856_AT, 1399167_A_AT, 1387474_AT 744 165 12092 1.7730205278592375 1.0 0.3639175879913199 37.095087296611…
Annotation Cluster 18 Enrichment Score: 2.088112926494092
Category Term Count % PValue Genes List Total Pop Hits Pop Total Fold Enrichment Bonferroni Benjamini FDR
GOTERM_BP_FAT GO:0043330~response to exogenous dsRNA 5 0.41050903119868637 0.004703033128260698 1368835_AT, 1384111_AT, 1380336_AT, 1389538_AT, 1371560_AT, 1381279_AT 744 12 12092 6.771953405017921 0.9999998820029719 0.14095123124510778 8.242824994301357
GOTERM_BP_FAT GO:0031663~lipopolysaccharide-mediated signaling pathway 5 0.41050903119868637 0.004703033128260698 1368835_AT, 1384111_AT, 1367697_AT, 1389538_AT, 1371560_AT, 1381279_AT 744 12 12092 6.771953405017921 0.9999998820029719 0.14095123124510778 8.242824994301357
GOTERM_BP_FAT GO:0032494~response to peptidoglycan 5 0.41050903119868637 0.004703033128260698 1380336_AT, 1392280_AT, 1367697_AT, 1389538_AT, 1381279_AT 744 12 12092 6.771953405017921 0.9999998820029719 0.14095123124510778 8.242824994301357
GOTERM_BP_FAT GO:0043331~response to dsRNA 5 0.41050903119868637 0.042698653542321476 1368835_AT, 1384111_AT, 1380336_AT, 1389538_AT, 1371560_AT, 1381279_AT 744 22 12092 3.6937927663734116 1.0 0.46797185365128324 54.900505580615544
Annotation Cluster 19 Enrichment Score: 2.0140795561608886
Category Term Count % PValue Genes List Total Pop Hits Pop Total Fold Enrichment Bonferroni Benjamini FDR
GOTERM_BP_FAT GO:0030029~actin filament-based process 22 1.8062397372742198 0.0041965992301656405 1391279_AT, 1372371_AT, 1396071_AT, 1372404_AT, 1396711_AT, 1390687_AT, 1393045_AT, 1367861_AT, 1392607_AT, 1367655_AT, 1389921_AT, 1376766_AT, 1372086_AT, 1379368_AT, 1397923_AT, 1381620_AT, 1398441_AT, 1372947_AT, 1372110_AT, 1388597_AT, 1373173_AT, 1387125_AT, 1369688_S_AT, 1384101_AT, 1367970_AT,…
GOTERM_BP_FAT GO:0030036~actin cytoskeleton organization 21 1.7241379310344827 0.005370926020297959 1372371_AT, 1396071_AT, 1372404_AT, 1396711_AT, 1390687_AT, 1393045_AT, 1367861_AT, 1392607_AT, 1367655_AT, 1389921_AT, 1376766_AT, 1372086_AT, 1379368_AT, 1397923_AT, 1381620_AT, 1398441_AT, 1372947_AT, 1372110_AT, 1388597_AT, 1373173_AT, 1387125_AT, 1369688_S_AT, 1384101_AT, 1367970_AT, 1373221_A…
GOTERM_MF_FAT GO:0003779~actin binding 25 2.052545155993432 0.007125751995622693 1391279_AT, 1389172_AT, 1396071_AT, 1397380_AT, 1370968_AT, 1373490_AT, 1370097_A_AT, 1367861_AT, 1370260_AT, 1367655_AT, 1392607_AT, 1389921_AT, 1371508_AT, 1376766_AT, 1395132_AT, 1398769_AT, 1372086_AT, 1397923_AT, 1369720_AT, 1371457_AT, 1372947_AT, 1372110_AT, 1388597_AT, 1373173_AT, 1367970_AT, 1384101_AT, 1373…
GOTERM_BP_FAT GO:0007010~cytoskeleton organization 28 2.2988505747126435 0.05468955696630773 1372371_AT, 1396071_AT, 1370974_AT, 1367802_AT, 1396711_AT, 1372404_AT, 1393045_AT, 1390687_AT, 1367861_AT, 1367655_AT, 1392607_AT, 1389921_AT, 1391086_AT, 1376766_AT, 1372086_AT, 1379368_AT, 1382765_AT, 1397923_AT, 1381620_AT, 1387897_AT, 1398441_AT, 1374465_AT, 1372947_AT, 1372110_AT, 1388597_AT, 137317…
Annotation Cluster 20 Enrichment Score: 1.9820869927352567
Category Term Count % PValue Genes List Total Pop Hits Pop Total Fold Enrichment Bonferroni Benjamini FDR
GOTERM_MF_FAT GO:0035091~phosphoinositide binding 14 1.1494252873563218 4.8805151612956734E-4 1377603_AT, 1381699_AT, 1397923_AT, 1395221_AT, 1392052_AT, 1397380_AT, 1375224_AT, 1387413_AT, 1373270_AT, 1390687_AT, 1394535_AT, 1391055_AT, 1398641_AT, 1392607_AT, 1383742_AT 722 75 11963 3.0929270544783005 0.38023024882773215 0.042559372019866815 0.7663577165097357
GOTERM_MF_FAT GO:0005543~phospholipid binding 17 1.3957307060755337 0.009446795199733075 1377603_AT, 1381699_AT, 1397923_AT, 1387190_AT, 1395221_AT, 1392052_AT, 1397380_AT, 1375224_AT, 1387413_AT, 1373270_AT, 1390687_AT, 1394535_AT, 1391055_AT, 1398641_AT, 1392607_AT, 1367614_AT, 1382452_AT, 1383742_AT 722 139 11963 2.0264552900615795 0.9999087461348536 0.25922635154309637 13.893038156798742
INTERPRO IPR001683:Phox-like 6 0.49261083743842365 0.043873227533983324 1377603_AT, 1391055_AT, 1392052_AT, 1397380_AT, 1383742_AT, 1387413_AT 752 27 10240 3.026004728132387 1.0 0.9948541817187405 51.904453040301405
SMART SM00312:PX 6 0.49261083743842365 0.058304527223649004 1377603_AT, 1391055_AT, 1392052_AT, 1397380_AT, 1383742_AT, 1387413_AT 405 27 5083 2.7890260631001373 0.999999569316989 0.876804750071105 54.04129625806063
Annotation Cluster 21 Enrichment Score: 1.9785637166311316
Category Term Count % PValue Genes List Total Pop Hits Pop Total Fold Enrichment Bonferroni Benjamini FDR
GOTERM_BP_FAT GO:0022415~viral reproductive process 8 0.6568144499178982 0.004763886671922556 1370097_A_AT, 1389681_AT, 1398385_AT, 1383561_AT, 1367736_AT, 1377908_AT, 1390985_AT, 1396939_AT 744 35 12092 3.714900153609831 0.9999999040572501 0.14139667187169747 8.345146072501064
GOTERM_BP_FAT GO:0016032~viral reproduction 8 0.6568144499178982 0.006557067151953814 1370097_A_AT, 1389681_AT, 1398385_AT, 1383561_AT, 1367736_AT, 1377908_AT, 1390985_AT, 1396939_AT 744 37 12092 3.514094739901192 0.9999999997853866 0.16805170041516004 11.312294845131143
GOTERM_BP_FAT GO:0019058~viral infectious cycle 6 0.49261083743842365 0.0077078717536034095 1370097_A_AT, 1389681_AT, 1383561_AT, 1377908_AT, 1390985_AT, 1396939_AT 744 21 12092 4.643625192012289 0.9999999999957516 0.18631097522764006 13.168430965289035
GOTERM_BP_FAT GO:0019059~initiation of viral infection 4 0.3284072249589491 0.05059872814575428 1370097_A_AT, 1389681_AT, 1383561_AT, 1377908_AT 744 14 12092 4.64362519201229 1.0 0.5076215814139607 61.229730485801646
Annotation Cluster 22 Enrichment Score: 1.93372490228983
Category Term Count % PValue Genes List Total Pop Hits Pop Total Fold Enrichment Bonferroni Benjamini FDR
GOTERM_BP_FAT GO:0032729~positive regulation of interferon-gamma production 6 0.49261083743842365 0.0015463059087036236 1398482_AT, 1385831_AT, 1389997_AT, 1386894_AT, 1369549_AT, 1383407_AT, 1381279_AT 744 15 12092 6.501075268817205 0.994682484241125 0.07412034538588264 2.784419324555487
GOTERM_BP_FAT GO:0032653~regulation of interleukin-10 production 4 0.3284072249589491 0.026296819868420376 1398482_AT, 1385831_AT, 1386894_AT, 1390529_AT, 1383407_AT 744 11 12092 5.910068426197459 1.0 0.3687789021799528 38.5098338548069
GOTERM_BP_FAT GO:0032649~regulation of interferon-gamma production 6 0.49261083743842365 0.038871083484791714 1398482_AT, 1385831_AT, 1389997_AT, 1386894_AT, 1369549_AT, 1383407_AT, 1381279_AT 744 31 12092 3.1456815816857437 1.0 0.4462451512326948 51.494008349171196
Annotation Cluster 23 Enrichment Score: 1.8367806033070615
Category Term Count % PValue Genes List Total Pop Hits Pop Total Fold Enrichment Bonferroni Benjamini FDR
GOTERM_BP_FAT GO:0012501~programmed cell death 37 3.037766830870279 0.005358677027460404 1370173_AT, 1387818_AT, 1384985_AT, 1376070_AT, 1381283_AT, 1369931_AT, 1371498_AT, 1374335_AT, 1370419_A_AT, 1367802_AT, 1375224_AT, 1387413_AT, 1388246_AT, 1389793_AT, 1369948_AT, 1373164_AT, 1368294_AT, 1371320_AT, 1391543_AT, 1396717_AT, 1367842_AT, 1367736_AT, 1375673_AT, 1368741_AT, 1369235_AT, 1369939_…
GOTERM_BP_FAT GO:0008219~cell death 39 3.201970443349754 0.008163772188331052 1370173_AT, 1387818_AT, 1384985_AT, 1376070_AT, 1381283_AT, 1369931_AT, 1371498_AT, 1374335_AT, 1370419_A_AT, 1367802_AT, 1375224_AT, 1387413_AT, 1388246_AT, 1389793_AT, 1369948_AT, 1373164_AT, 1368294_AT, 1371320_AT, 1391543_AT, 1396717_AT, 1367842_AT, 1367736_AT, 1388930_AT, 1375673_AT, 1368741_AT, 1369235_AT, 1369939…
GOTERM_BP_FAT GO:0016265~death 39 3.201970443349754 0.010458203872832098 1370173_AT, 1387818_AT, 1384985_AT, 1376070_AT, 1381283_AT, 1369931_AT, 1371498_AT, 1374335_AT, 1370419_A_AT, 1367802_AT, 1375224_AT, 1387413_AT, 1388246_AT, 1389793_AT, 1369948_AT, 1373164_AT, 1368294_AT, 1371320_AT, 1391543_AT, 1396717_AT, 1367842_AT, 1367736_AT, 1388930_AT, 1375673_AT, 1368741_AT, 1369235_AT, 1369939_AT, …
GOTERM_BP_FAT GO:0006915~apoptosis 35 2.8735632183908044 0.011245852647473319 1370173_AT, 1387818_AT, 1384985_AT, 1376070_AT, 1381283_AT, 1371498_AT, 1374335_AT, 1370419_A_AT, 1367802_AT, 1375224_AT, 1387413_AT, 1388246_AT, 1369948_AT, 1373164_AT, 1368294_AT, 1371320_AT, 1391543_AT, 1396717_AT, 1367842_AT, 1367736_AT, 1375673_AT, 1368741_AT, 1369235_AT, 1369939_AT, 1372539_AT, 1368655_AT, 1370737…
SP_PIR_KEYWORDS Apoptosis 17 1.3957307060755337 0.12726208416296608 1369235_AT, 1368655_AT, 1376070_AT, 1367464_AT, 1384608_AT, 1371498_AT, 1367802_AT, 1370419_A_AT, 1375224_AT, 1388246_AT, 1369948_AT, 1373164_AT, 1368294_AT, 1396717_AT, 1367842_AT, 1367736_AT, 1390743_AT 656 161 8979 1.4452639751552794 1.0 0.8930623033770995 85.29010727715952
Annotation Cluster 24 Enrichment Score: 1.8007670269728047
Category Term Count % PValue Genes List Total Pop Hits Pop Total Fold Enrichment Bonferroni Benjamini FDR
GOTERM_BP_FAT GO:0042592~homeostatic process 67 5.500821018062398 5.119144401416035E-4 1385831_AT, 1370268_AT, 1387277_AT, 1370974_AT, 1388862_AT, 1399003_AT, 1372404_AT, 1388780_AT, 1368418_A_AT, 1383407_AT, 1370602_AT, 1387112_AT, 1368539_AT, 1383499_AT, 1390936_AT, 1387474_AT, 1371211_A_AT, 1393172_AT, 1379780_AT, 1367956_AT, 1371606_AT, 1373140_AT, 1379368_AT, 1368674_AT, 1386979_AT, 1376165_…
GOTERM_BP_FAT GO:0048878~chemical homeostasis 47 3.858784893267652 0.0028152548502449375 1370268_AT, 1399003_AT, 1368418_A_AT, 1370602_AT, 1387112_AT, 1368539_AT, 1383499_AT, 1390936_AT, 1387474_AT, 1393172_AT, 1371211_A_AT, 1379780_AT, 1371606_AT, 1373140_AT, 1368674_AT, 1386979_AT, 1376165_AT, 1369071_AT, 1369688_S_AT, 1368419_AT, 1368420_AT, 1383025_AT, 1375217_AT, 1368240_A_AT, 1388379_AT, 13…
GOTERM_BP_FAT GO:0055082~cellular chemical homeostasis 38 3.1198686371100166 0.0029165161086381003 1370173_AT, 1370268_AT, 1381428_A_AT, 1381181_AT, 1367802_AT, 1370603_A_AT, 1368418_A_AT, 1370602_AT, 1387112_AT, 1369362_AT, 1368539_AT, 1388750_AT, 1367985_AT, 1383499_AT, 1390936_AT, 1370588_A_AT, 1378932_AT, 1387474_AT, 1371211_A_AT, 1393172_AT, 1387483_AT, 1379780_AT, 1367740_AT, 1371606_AT, 13…
GOTERM_BP_FAT GO:0055066~di-, tri-valent inorganic cation homeostasis 25 2.052545155993432 0.003952480375433346 1370173_AT, 1370268_AT, 1381428_A_AT, 1381181_AT, 1399003_AT, 1370603_A_AT, 1368418_A_AT, 1370602_AT, 1388750_AT, 1367985_AT, 1378932_AT, 1370588_A_AT, 1387474_AT, 1387483_AT, 1379780_AT, 1375705_AT, 1373140_AT, 1367877_AT, 1398256_AT, 1369071_AT, 1370172_AT, 1376165_AT, 1369688_S_AT, 1…
GOTERM_BP_FAT GO:0006873~cellular ion homeostasis 37 3.037766830870279 0.004149267272988998 1370173_AT, 1370268_AT, 1381428_A_AT, 1381181_AT, 1367802_AT, 1370603_A_AT, 1368418_A_AT, 1370602_AT, 1387112_AT, 1369362_AT, 1368539_AT, 1388750_AT, 1367985_AT, 1383499_AT, 1390936_AT, 1370588_A_AT, 1378932_AT, 1387474_AT, 1371211_A_AT, 1393172_AT, 1387483_AT, 1379780_AT, 1367740_AT, 1375705_AT, 1373140_A…
GOTERM_BP_FAT GO:0050801~ion homeostasis 39 3.201970443349754 0.005284605048457781 1370173_AT, 1370268_AT, 1381428_A_AT, 1381181_AT, 1367802_AT, 1399003_AT, 1370603_A_AT, 1368418_A_AT, 1370602_AT, 1387112_AT, 1369362_AT, 1368539_AT, 1388750_AT, 1367985_AT, 1383499_AT, 1390936_AT, 1370588_A_AT, 1378932_AT, 1387474_AT, 1371211_A_AT, 1393172_AT, 1387483_AT, 1379780_AT, 1367740_AT, 1375705_AT, 137314…
GOTERM_BP_FAT GO:0019725~cellular homeostasis 42 3.4482758620689653 0.008137700744391047 1370173_AT, 1370268_AT, 1381428_A_AT, 1388862_AT, 1381181_AT, 1367802_AT, 1370603_A_AT, 1368418_A_AT, 1370602_AT, 1387112_AT, 1369362_AT, 1368539_AT, 1388750_AT, 1367985_AT, 1379023_AT, 1383499_AT, 1390936_AT, 1370588_A_AT, 1378932_AT, 1387474_AT, 1371211_A_AT, 1393172_AT, 1387483_AT, 1379780_AT, 1367740_AT, …
GOTERM_BP_FAT GO:0030005~cellular di-, tri-valent inorganic cation homeostasis 22 1.8062397372742198 0.01625563228336848 1370268_AT, 1381428_A_AT, 1381181_AT, 1370603_A_AT, 1368418_A_AT, 1370602_AT, 1388750_AT, 1367985_AT, 1378932_AT, 1370588_A_AT, 1387474_AT, 1387483_AT, 1379780_AT, 1375705_AT, 1373140_AT, 1369071_AT, 1376165_AT, 1398256_AT, 1369688_S_AT, 1368419_AT, 1368420_AT, 1370426_A_AT, 13…
GOTERM_BP_FAT GO:0055080~cation homeostasis 26 2.134646962233169 0.01892405638137086 1370173_AT, 1370268_AT, 1381428_A_AT, 1381181_AT, 1399003_AT, 1367802_AT, 1370603_A_AT, 1368418_A_AT, 1370602_AT, 1388750_AT, 1367985_AT, 1378932_AT, 1370588_A_AT, 1387474_AT, 1379780_AT, 1387483_AT, 1375705_AT, 1373140_AT, 1367877_AT, 1398256_AT, 1369071_AT, 1370172_AT, 1376165_AT, 1369688_S_AT, 1368419_AT, 1368…
GOTERM_BP_FAT GO:0030003~cellular cation homeostasis 23 1.8883415435139574 0.029485219180824657 1370268_AT, 1381428_A_AT, 1367802_AT, 1381181_AT, 1370603_A_AT, 1368418_A_AT, 1370602_AT, 1388750_AT, 1367985_AT, 1370588_A_AT, 1378932_AT, 1387474_AT, 1387483_AT, 1379780_AT, 1375705_AT, 1373140_AT, 1369071_AT, 1376165_AT, 1398256_AT, 1369688_S_AT, 1368419_AT, 1368420_AT, 1370426_A_AT, 1370411_AT, 136…
GOTERM_BP_FAT GO:0055074~calcium ion homeostasis 17 1.3957307060755337 0.05367751482882134 1387483_AT, 1375705_AT, 1373140_AT, 1370268_AT, 1381181_AT, 1399003_AT, 1370603_A_AT, 1398256_AT, 1376165_AT, 1369071_AT, 1370602_AT, 1369688_S_AT, 1370411_AT, 1370426_A_AT, 1368240_A_AT, 1368856_AT, 1370588_A_AT, 1387474_AT 744 168 12092 1.6446172555043523 1.0 0.5219075148750314 63.46097541064232
GOTERM_BP_FAT GO:0055065~metal ion homeostasis 18 1.477832512315271 0.06281273527931705 1387483_AT, 1375705_AT, 1373140_AT, 1370268_AT, 1381181_AT, 1399003_AT, 1367802_AT, 1370603_A_AT, 1398256_AT, 1376165_AT, 1369071_AT, 1370602_AT, 1369688_S_AT, 1370411_AT, 1370426_A_AT, 1368240_A_AT, 1368856_AT, 1370588_A_AT, 1387474_AT 744 185 12092 1.581342632955536 1.0 0.5618924941490342 69.38874506714197
GOTERM_BP_FAT GO:0006874~cellular calcium ion homeostasis 16 1.3136288998357963 0.07946492130772514 1387483_AT, 1375705_AT, 1373140_AT, 1370268_AT, 1381181_AT, 1370603_A_AT, 1398256_AT, 1376165_AT, 1369071_AT, 1370602_AT, 1369688_S_AT, 1370411_AT, 1370426_A_AT, 1368240_A_AT, 1370588_A_AT, 1368856_AT, 1387474_AT 744 164 12092 1.5856281143456596 1.0 0.6169441896044899 77.93013247785719
GOTERM_BP_FAT GO:0006875~cellular metal ion homeostasis 17 1.3957307060755337 0.08105838498434642 1387483_AT, 1375705_AT, 1373140_AT, 1370268_AT, 1381181_AT, 1367802_AT, 1370603_A_AT, 1398256_AT, 1376165_AT, 1369071_AT, 1370602_AT, 1369688_S_AT, 1370411_AT, 1370426_A_AT, 1368240_A_AT, 1368856_AT, 1370588_A_AT, 1387474_AT 744 178 12092 1.5522230276670292 1.0 0.6207995201547651 78.6169659629825
GOTERM_BP_FAT GO:0051480~cytosolic calcium ion homeostasis 12 0.9852216748768473 0.0910868061114859 1387483_AT, 1375705_AT, 1373140_AT, 1370268_AT, 1381181_AT, 1370603_A_AT, 1369071_AT, 1398256_AT, 1369688_S_AT, 1370411_AT, 1370588_A_AT, 1368856_AT, 1387474_AT 744 114 12092 1.7108092812676854 1.0 0.6534206251282553 82.49721525314544
GOTERM_BP_FAT GO:0007204~elevation of cytosolic calcium ion concentration 9 0.7389162561576355 0.28966849624270785 1369688_S_AT, 1387483_AT, 1375705_AT, 1381181_AT, 1370603_A_AT, 1368856_AT, 1370588_A_AT, 1387474_AT, 1398256_AT, 1369071_AT 744 102 12092 1.4340607210626186 1.0 0.8984665241162454 99.8052727077711
Annotation Cluster 25 Enrichment Score: 1.781983445256023
Category Term Count % PValue Genes List Total Pop Hits Pop Total Fold Enrichment Bonferroni Benjamini FDR
GOTERM_BP_FAT GO:0009991~response to extracellular stimulus 31 2.5451559934318557 0.0062840124276539585 1367689_A_AT, 1370173_AT, 1384111_AT, 1386901_AT, 1379211_AT, 1390549_AT, 1381428_A_AT, 1369931_AT, 1370283_AT, 1387277_AT, 1387391_AT, 1368418_A_AT, 1375043_AT, 1387278_AT, 1371614_AT, 1382887_AT, 1388750_AT, 1369951_AT, 1367648_AT, 1370588_A_AT, 1382071_AT, 1368835_AT, 1368059_AT, 1367651_AT,…
GOTERM_BP_FAT GO:0031667~response to nutrient levels 27 2.2167487684729066 0.025221829230572125 1367689_A_AT, 1370173_AT, 1384111_AT, 1386901_AT, 1379211_AT, 1390549_AT, 1369931_AT, 1370283_AT, 1381428_A_AT, 1368418_A_AT, 1387278_AT, 1371614_AT, 1382887_AT, 1388750_AT, 1369951_AT, 1367648_AT, 1370588_A_AT, 1382071_AT, 1368835_AT, 1368059_AT, 1367651_AT, 1373140_AT, 1390795_AT, 1389997_AT, 1398256…
GOTERM_BP_FAT GO:0007584~response to nutrient 21 1.7241379310344827 0.028446972183060637 1367689_A_AT, 1386901_AT, 1384111_AT, 1379211_AT, 1390549_AT, 1369931_AT, 1368418_A_AT, 1382887_AT, 1388750_AT, 1369951_AT, 1367648_AT, 1370588_A_AT, 1382071_AT, 1368835_AT, 1368059_AT, 1390795_AT, 1373140_AT, 1389997_AT, 1380971_AT, 1398256_AT, 1376178_AT, 1367636_AT, 1368419_AT, 1368420_AT, 1368240_A_AT 744…
Annotation Cluster 26 Enrichment Score: 1.7579032127572962
Category Term Count % PValue Genes List Total Pop Hits Pop Total Fold Enrichment Bonferroni Benjamini FDR
GOTERM_BP_FAT GO:0031349~positive regulation of defense response 12 0.9852216748768473 0.0023881748133135735 1389681_AT, 1389803_AT, 1379653_A_AT, 1386894_AT, 1389538_AT, 1387713_A_AT, 1369549_AT, 1387691_AT, 1380256_AT, 1368000_AT, 1392280_AT, 1368856_AT, 1381279_AT 744 67 12092 2.910929224843524 0.9996937929580416 0.10226766319400271 4.269391091445862
GOTERM_BP_FAT GO:0032494~response to peptidoglycan 5 0.41050903119868637 0.004703033128260698 1380336_AT, 1392280_AT, 1367697_AT, 1389538_AT, 1381279_AT 744 12 12092 6.771953405017921 0.9999998820029719 0.14095123124510778 8.242824994301357
GOTERM_BP_FAT GO:0045089~positive regulation of innate immune response 8 0.6568144499178982 0.007621735958888265 1389681_AT, 1379653_A_AT, 1389803_AT, 1392280_AT, 1386894_AT, 1389538_AT, 1369549_AT, 1380256_AT, 1381279_AT 744 38 12092 3.4216185625353708 0.9999999999943011 0.1857453427887129 13.030783638362998
GOTERM_BP_FAT GO:0045088~regulation of innate immune response 9 0.7389162561576355 0.011888705722757426 1389681_AT, 1379653_A_AT, 1389803_AT, 1380336_AT, 1392280_AT, 1386894_AT, 1389538_AT, 1369549_AT, 1380256_AT, 1381279_AT 744 51 12092 2.8681214421252372 1.0 0.23511472104369857 19.60738145944746
GOTERM_BP_FAT GO:0002758~innate immune response-activating signal transduction 5 0.41050903119868637 0.021672739598469368 1392280_AT, 1386894_AT, 1389538_AT, 1369549_AT, 1381279_AT 744 18 12092 4.514635603345281 1.0 0.33166962698700986 32.95712576761044
GOTERM_BP_FAT GO:0002218~activation of innate immune response 5 0.41050903119868637 0.026151492378535895 1392280_AT, 1386894_AT, 1389538_AT, 1369549_AT, 1381279_AT 744 19 12092 4.277023203169214 1.0 0.3686334352902557 38.342143989078245
GOTERM_BP_FAT GO:0002224~toll-like receptor signaling pathway 4 0.3284072249589491 0.06045057331354262 1392280_AT, 1386894_AT, 1389538_AT, 1381279_AT 744 15 12092 4.33405017921147 1.0 0.5517099850005265 67.94977517414084
GOTERM_BP_FAT GO:0032675~regulation of interleukin-6 production 6 0.49261083743842365 0.06087324734340836 1380336_AT, 1392280_AT, 1386894_AT, 1387691_AT, 1398256_AT, 1381279_AT 744 35 12092 2.786175115207373 1.0 0.5515713640645464 68.21186717848569
GOTERM_BP_FAT GO:0002221~pattern recognition receptor signaling pathway 4 0.3284072249589491 0.07112155967452191 1392280_AT, 1386894_AT, 1389538_AT, 1381279_AT 744 16 12092 4.063172043010753 1.0 0.592643814962606 73.98006746053267
Annotation Cluster 27 Enrichment Score: 1.7312993737663864
Category Term Count % PValue Genes List Total Pop Hits Pop Total Fold Enrichment Bonferroni Benjamini FDR
GOTERM_BP_FAT GO:0001932~regulation of protein amino acid phosphorylation 25 2.052545155993432 1.222590220050806E-4 1379211_AT, 1381220_AT, 1387277_AT, 1370603_A_AT, 1376327_AT, 1379890_AT, 1391612_AT, 1375568_AT, 1375673_AT, 1386881_AT, 1387616_AT, 1384981_AT, 1373140_AT, 1389997_AT, 1385194_AT, 1387713_A_AT, 1370047_AT, 1371133_A_AT, 1387691_AT, 1398256_AT, 1387835_AT, 1369688_S_AT, 1387272_AT,…
GOTERM_BP_FAT GO:0042325~regulation of phosphorylation 42 3.4482758620689653 8.128236749048944E-4 1372299_AT, 1379211_AT, 1382778_AT, 1381220_AT, 1387277_AT, 1387391_AT, 1388044_AT, 1387072_AT, 1370603_A_AT, 1369105_A_AT, 1376327_AT, 1369362_AT, 1379890_AT, 1391612_AT, 1375673_AT, 1375568_AT, 1386881_AT, 1368156_AT, 1387616_AT, 1371211_A_AT, 1384981_AT, 1380336_AT, 1373140_AT, 1389997_AT, 1392186…
GOTERM_BP_FAT GO:0019220~regulation of phosphate metabolic process 43 3.5303776683087027 9.577986864672168E-4 1372299_AT, 1379211_AT, 1382778_AT, 1381220_AT, 1387277_AT, 1387391_AT, 1388044_AT, 1387072_AT, 1370603_A_AT, 1369105_A_AT, 1390687_AT, 1376327_AT, 1369362_AT, 1379890_AT, 1391612_AT, 1375673_AT, 1375568_AT, 1386881_AT, 1368156_AT, 1387616_AT, 1371211_A_AT, 1384981_AT, 1380336_AT, 1373140…
GOTERM_BP_FAT GO:0051174~regulation of phosphorus metabolic process 43 3.5303776683087027 9.577986864672168E-4 1372299_AT, 1379211_AT, 1382778_AT, 1381220_AT, 1387277_AT, 1387391_AT, 1388044_AT, 1387072_AT, 1370603_A_AT, 1369105_A_AT, 1390687_AT, 1376327_AT, 1369362_AT, 1379890_AT, 1391612_AT, 1375673_AT, 1375568_AT, 1386881_AT, 1368156_AT, 1387616_AT, 1371211_A_AT, 1384981_AT, 1380336_AT, 137314…
GOTERM_BP_FAT GO:0050730~regulation of peptidyl-tyrosine phosphorylation 12 0.9852216748768473 0.0023881748133135735 1376327_AT, 1379211_AT, 1373140_AT, 1389997_AT, 1391612_AT, 1387713_A_AT, 1387277_AT, 1375568_AT, 1370603_A_AT, 1377908_AT, 1368856_AT, 1387616_AT 744 67 12092 2.910929224843524 0.9996937929580416 0.10226766319400271 4.269391091445862
GOTERM_BP_FAT GO:0031399~regulation of protein modification process 29 2.380952380952381 0.007127767914337101 1379211_AT, 1381220_AT, 1387277_AT, 1370603_A_AT, 1376327_AT, 1369362_AT, 1379890_AT, 1391612_AT, 1375673_AT, 1385540_AT, 1375568_AT, 1386881_AT, 1387616_AT, 1384981_AT, 1373140_AT, 1389997_AT, 1385194_AT, 1387713_A_AT, 1370047_AT, 1371133_A_AT, 1387691_AT, 1398256_AT, 1387835_AT, 1369930…
GOTERM_BP_FAT GO:0032268~regulation of cellular protein metabolic process 36 2.955665024630542 0.03609834129476813 1379211_AT, 1381220_AT, 1387277_AT, 1370603_A_AT, 1376327_AT, 1369362_AT, 1379890_AT, 1388359_AT, 1391612_AT, 1375673_AT, 1385540_AT, 1375568_AT, 1386881_AT, 1387616_AT, 1380882_AT, 1384981_AT, 1398482_AT, 1389303_AT, 1373140_AT, 1373013_AT, 1389997_AT, 1389538_AT, 1385194_AT, 138771…
GOTERM_BP_FAT GO:0001934~positive regulation of protein amino acid phosphorylation 11 0.9031198686371099 0.06609503352371442 1376327_AT, 1373140_AT, 1381220_AT, 1389997_AT, 1385194_AT, 1387713_A_AT, 1387277_AT, 1377908_AT, 1387691_AT, 1368856_AT, 1398256_AT 744 95 12092 1.8818902093944538 1.0 0.5728991231588894 71.28714231522962
GOTERM_BP_FAT GO:0050731~positive regulation of peptidyl-tyrosine phosphorylation 7 0.5747126436781609 0.0721435644138293 1376327_AT, 1373140_AT, 1389997_AT, 1387713_A_AT, 1387277_AT, 1377908_AT, 1368856_AT 744 48 12092 2.3701836917562726 1.0 0.5954408288671246 74.49756127133612
GOTERM_BP_FAT GO:0042327~positive regulation of phosphorylation 11 0.9031198686371099 0.1107180982910217 1376327_AT, 1373140_AT, 1381220_AT, 1389997_AT, 1385194_AT, 1387713_A_AT, 1387277_AT, 1377908_AT, 1387691_AT, 1368856_AT, 1398256_AT 744 105 12092 1.702662570404506 1.0 0.703087503727799 88.24940167385023
GOTERM_BP_FAT GO:0010562~positive regulation of phosphorus metabolic process 11 0.9031198686371099 0.12679234519682958 1376327_AT, 1373140_AT, 1381220_AT, 1389997_AT, 1385194_AT, 1387713_A_AT, 1387277_AT, 1377908_AT, 1387691_AT, 1368856_AT, 1398256_AT 744 108 12092 1.6553663878932698 1.0 0.7375345660797181 91.57637682765986
GOTERM_BP_FAT GO:0045937~positive regulation of phosphate metabolic process 11 0.9031198686371099 0.12679234519682958 1376327_AT, 1373140_AT, 1381220_AT, 1389997_AT, 1385194_AT, 1387713_A_AT, 1387277_AT, 1377908_AT, 1387691_AT, 1368856_AT, 1398256_AT 744 108 12092 1.6553663878932698 1.0 0.7375345660797181 91.57637682765986
GOTERM_BP_FAT GO:0032270~positive regulation of cellular protein metabolic process 18 1.477832512315271 0.20576033788258863 1398482_AT, 1373140_AT, 1381220_AT, 1389997_AT, 1385194_AT, 1389538_AT, 1387713_A_AT, 1387277_AT, 1387691_AT, 1398256_AT, 1369930_AT, 1376327_AT, 1369688_S_AT, 1379358_AT, 1383025_AT, 1375217_AT, 1385540_AT, 1368856_AT, 1377908_AT 744 222 12092 1.3177855274629469 1.0 0.83545…
GOTERM_BP_FAT GO:0051247~positive regulation of protein metabolic process 18 1.477832512315271 0.265612329840746 1398482_AT, 1373140_AT, 1381220_AT, 1389997_AT, 1385194_AT, 1389538_AT, 1387713_A_AT, 1387277_AT, 1387691_AT, 1398256_AT, 1369930_AT, 1376327_AT, 1369688_S_AT, 1379358_AT, 1383025_AT, 1375217_AT, 1385540_AT, 1368856_AT, 1377908_AT 744 233 12092 1.2555724768101897 1.0 0.8819215331819459…
GOTERM_BP_FAT GO:0031401~positive regulation of protein modification process 13 1.0673234811165846 0.4128532811190284 1373140_AT, 1381220_AT, 1389997_AT, 1385194_AT, 1387277_AT, 1387713_A_AT, 1387691_AT, 1398256_AT, 1369930_AT, 1376327_AT, 1385540_AT, 1377908_AT, 1368856_AT 744 178 12092 1.1869940799806693 1.0 0.9559707674046473 99.99397392787492
Annotation Cluster 28 Enrichment Score: 1.7216438331285093
Category Term Count % PValue Genes List Total Pop Hits Pop Total Fold Enrichment Bonferroni Benjamini FDR
GOTERM_CC_FAT GO:0000323~lytic vacuole 20 1.6420361247947455 0.005244624997335196 1386770_X_AT, 1367651_AT, 1368655_AT, 1387186_AT, 1384664_AT, 1370516_AT, 1398892_AT, 1375855_AT, 1367942_AT, 1367877_AT, 1368280_AT, 1368470_AT, 1384469_AT, 1371894_AT, 1375406_S_AT, 1369697_AT, 1369951_AT, 1396168_AT, 1367995_AT, 1383658_AT, 1372846_AT 667 162 10776 1.9945582764173468 0.9239701229201753 0.14063918…
GOTERM_CC_FAT GO:0005764~lysosome 20 1.6420361247947455 0.005244624997335196 1386770_X_AT, 1367651_AT, 1368655_AT, 1387186_AT, 1384664_AT, 1370516_AT, 1398892_AT, 1375855_AT, 1367942_AT, 1367877_AT, 1368280_AT, 1368470_AT, 1384469_AT, 1371894_AT, 1375406_S_AT, 1369697_AT, 1369951_AT, 1396168_AT, 1367995_AT, 1383658_AT, 1372846_AT 667 162 10776 1.9945582764173468 0.9239701229201753 0.1406391860568…
GOTERM_CC_FAT GO:0005773~vacuole 22 1.8062397372742198 0.010184180372728814 1386770_X_AT, 1367651_AT, 1368655_AT, 1387186_AT, 1384664_AT, 1370516_AT, 1398892_AT, 1375855_AT, 1367942_AT, 1367877_AT, 1371543_AT, 1368280_AT, 1368470_AT, 1373270_AT, 1384469_AT, 1371894_AT, 1375406_S_AT, 1369697_AT, 1369951_AT, 1396168_AT, 1367995_AT, 1383658_AT, 1372846_AT 667 197 10776 1.804214643947062 0.9933678950…
SP_PIR_KEYWORDS lysosome 8 0.6568144499178982 0.4635213084062465 1375406_S_AT, 1367651_AT, 1370516_AT, 1367942_AT, 1372846_AT, 1368470_AT, 1368280_AT, 1384469_AT 656 88 8979 1.2443181818181819 1.0 0.9391291236831213 99.98444254112965
Annotation Cluster 29 Enrichment Score: 1.716013232584815
Category Term Count % PValue Genes List Total Pop Hits Pop Total Fold Enrichment Bonferroni Benjamini FDR
INTERPRO IPR011029:DEATH-like 9 0.7389162561576355 0.0026401156467567633 1377080_AT, 1369235_AT, 1379911_AT, 1387818_AT, 1380336_AT, 1370737_AT, 1370113_AT, 1376788_AT, 1370968_AT, 1381279_AT 752 34 10240 3.60450563204005 0.9671413454654489 0.9671413454654489 4.221423014799575
INTERPRO IPR000488:Death 5 0.41050903119868637 0.04593536778668873 1377080_AT, 1369235_AT, 1379911_AT, 1380336_AT, 1376788_AT, 1370968_AT 752 19 10240 3.5834266517357225 1.0 0.9906599937447734 53.569182538653436
SMART SM00005:DEATH 5 0.41050903119868637 0.05863948578930425 1377080_AT, 1369235_AT, 1379911_AT, 1380336_AT, 1376788_AT, 1370968_AT 405 19 5083 3.3027940220922676 0.9999996051259875 0.8416721482624889 54.252403976870745
Annotation Cluster 30 Enrichment Score: 1.7120012993716787
Category Term Count % PValue Genes List Total Pop Hits Pop Total Fold Enrichment Bonferroni Benjamini FDR
GOTERM_BP_FAT GO:0010647~positive regulation of cell communication 33 2.70935960591133 0.004437269394207757 1388698_AT, 1372299_AT, 1369115_AT, 1377698_AT, 1376070_AT, 1369604_AT, 1381220_AT, 1386023_AT, 1387277_AT, 1381181_AT, 1370603_A_AT, 1390800_A_AT, 1394578_AT, 1391543_AT, 1367995_AT, 1386261_X_AT, 1368725_AT, 1387027_A_AT, 1387474_AT, 1371211_A_AT, 1390431_AT, 1373102_AT, 1373140_AT, 13962…
GOTERM_BP_FAT GO:0010627~regulation of protein kinase cascade 26 2.134646962233169 0.008265786085520957 1388698_AT, 1369115_AT, 1377698_AT, 1369604_AT, 1368427_AT, 1387277_AT, 1370603_A_AT, 1375224_AT, 1391543_AT, 1391612_AT, 1367995_AT, 1375568_AT, 1375673_AT, 1387027_A_AT, 1390431_AT, 1373140_AT, 1387713_A_AT, 1396279_AT, 1387691_AT, 1398256_AT, 1380971_AT, 1387835_AT, 1369688_S_AT, 1396168_AT,…
GOTERM_BP_FAT GO:0009967~positive regulation of signal transduction 29 2.380952380952381 0.009410443003019686 1388698_AT, 1372299_AT, 1369115_AT, 1377698_AT, 1376070_AT, 1369604_AT, 1381220_AT, 1387277_AT, 1370603_A_AT, 1390800_A_AT, 1391543_AT, 1367995_AT, 1386261_X_AT, 1368725_AT, 1387027_A_AT, 1390431_AT, 1373102_AT, 1371211_A_AT, 1373140_AT, 1396223_AT, 1389997_AT, 1387713_A_AT, 1387691_AT, 1…
GOTERM_BP_FAT GO:0046328~regulation of JNK cascade 9 0.7389162561576355 0.022384808845587502 1390431_AT, 1369688_S_AT, 1387713_A_AT, 1375673_AT, 1387691_AT, 1399167_A_AT, 1398256_AT, 1387835_AT, 1381279_AT 744 57 12092 2.5662139219015283 1.0 0.3361399340721638 33.84201250393616
GOTERM_BP_FAT GO:0043408~regulation of MAPKKK cascade 14 1.1494252873563218 0.0289609597817974 1390431_AT, 1369115_AT, 1369604_AT, 1396279_AT, 1387713_A_AT, 1370603_A_AT, 1387691_AT, 1380971_AT, 1398256_AT, 1387835_AT, 1369688_S_AT, 1375673_AT, 1399167_A_AT, 1381279_AT 744 118 12092 1.9282850373610354 1.0 0.387316385464859 41.508583792180474
GOTERM_BP_FAT GO:0070302~regulation of stress-activated protein kinase signaling pathway 9 0.7389162561576355 0.029547971476780233 1390431_AT, 1369688_S_AT, 1387713_A_AT, 1375673_AT, 1387691_AT, 1399167_A_AT, 1398256_AT, 1387835_AT, 1381279_AT 744 60 12092 2.4379032258064517 1.0 0.3890288819409533 42.15047348990295
GOTERM_BP_FAT GO:0043410~positive regulation of MAPKKK cascade 9 0.7389162561576355 0.05201687259123464 1390431_AT, 1369115_AT, 1369604_AT, 1370603_A_AT, 1387691_AT, 1399167_A_AT, 1398256_AT, 1380971_AT, 1381279_AT 744 67 12092 2.183196918632643 1.0 0.5161487440244188 62.27302032330581
GOTERM_BP_FAT GO:0010740~positive regulation of protein kinase cascade 17 1.3957307060755337 0.05855194538723675 1390431_AT, 1388698_AT, 1377698_AT, 1369115_AT, 1373140_AT, 1369604_AT, 1387277_AT, 1370603_A_AT, 1387691_AT, 1398256_AT, 1380971_AT, 1391543_AT, 1396168_AT, 1367995_AT, 1387027_A_AT, 1399167_A_AT, 1368856_AT, 1381279_AT 744 170 12092 1.625268817204301 1.0 0.5426419954630313 66.7470741…
Annotation Cluster 31 Enrichment Score: 1.6884119118663512
Category Term Count % PValue Genes List Total Pop Hits Pop Total Fold Enrichment Bonferroni Benjamini FDR
KEGG_PATHWAY rno04620:Toll-like receptor signaling pathway 14 1.1494252873563218 0.004147493118965364 1368835_AT, 1380882_AT, 1384111_AT, 1377698_AT, 1367697_AT, 1389538_AT, 1387691_AT, 1370968_AT, 1398256_AT, 1375043_AT, 1382366_AT, 1373528_AT, 1391543_AT, 1392280_AT, 1371560_AT 356 90 5590 2.4425717852684143 0.49838157545932127 0.09385810258783689 4.924613361478347
KEGG_PATHWAY rno04622:RIG-I-like receptor signaling pathway 10 0.8210180623973727 0.012576368321170013 1371614_AT, 1391543_AT, 1375074_AT, 1367697_AT, 1389538_AT, 1392116_AT, 1375673_AT, 1371740_AT, 1371560_AT, 1387691_AT, 1370968_AT 356 60 5590 2.6170411985018727 0.8776556848761837 0.14922613949200825 14.254082333388563
KEGG_PATHWAY rno04623:Cytosolic DNA-sensing pathway 6 0.49261083743842365 0.1649769773200399 1391543_AT, 1389538_AT, 1371560_AT, 1398256_AT, 1380256_AT, 1370968_AT 356 46 5590 2.0481191988275524 0.9999999999998995 0.5180808201887339 88.81656452861819
Annotation Cluster 32 Enrichment Score: 1.6832004862210141
Category Term Count % PValue Genes List Total Pop Hits Pop Total Fold Enrichment Bonferroni Benjamini FDR
GOTERM_BP_FAT GO:0001932~regulation of protein amino acid phosphorylation 25 2.052545155993432 1.222590220050806E-4 1379211_AT, 1381220_AT, 1387277_AT, 1370603_A_AT, 1376327_AT, 1379890_AT, 1391612_AT, 1375568_AT, 1375673_AT, 1386881_AT, 1387616_AT, 1384981_AT, 1373140_AT, 1389997_AT, 1385194_AT, 1387713_A_AT, 1370047_AT, 1371133_A_AT, 1387691_AT, 1398256_AT, 1387835_AT, 1369688_S_AT, 1387272_AT,…
GOTERM_BP_FAT GO:0042325~regulation of phosphorylation 42 3.4482758620689653 8.128236749048944E-4 1372299_AT, 1379211_AT, 1382778_AT, 1381220_AT, 1387277_AT, 1387391_AT, 1388044_AT, 1387072_AT, 1370603_A_AT, 1369105_A_AT, 1376327_AT, 1369362_AT, 1379890_AT, 1391612_AT, 1375673_AT, 1375568_AT, 1386881_AT, 1368156_AT, 1387616_AT, 1371211_A_AT, 1384981_AT, 1380336_AT, 1373140_AT, 1389997_AT, 1392186…
GOTERM_BP_FAT GO:0019220~regulation of phosphate metabolic process 43 3.5303776683087027 9.577986864672168E-4 1372299_AT, 1379211_AT, 1382778_AT, 1381220_AT, 1387277_AT, 1387391_AT, 1388044_AT, 1387072_AT, 1370603_A_AT, 1369105_A_AT, 1390687_AT, 1376327_AT, 1369362_AT, 1379890_AT, 1391612_AT, 1375673_AT, 1375568_AT, 1386881_AT, 1368156_AT, 1387616_AT, 1371211_A_AT, 1384981_AT, 1380336_AT, 1373140…
GOTERM_BP_FAT GO:0051174~regulation of phosphorus metabolic process 43 3.5303776683087027 9.577986864672168E-4 1372299_AT, 1379211_AT, 1382778_AT, 1381220_AT, 1387277_AT, 1387391_AT, 1388044_AT, 1387072_AT, 1370603_A_AT, 1369105_A_AT, 1390687_AT, 1376327_AT, 1369362_AT, 1379890_AT, 1391612_AT, 1375673_AT, 1375568_AT, 1386881_AT, 1368156_AT, 1387616_AT, 1371211_A_AT, 1384981_AT, 1380336_AT, 137314…
GOTERM_BP_FAT GO:0080135~regulation of cellular response to stress 14 1.1494252873563218 0.005235658414638458 1390431_AT, 1389069_AT, 1387713_A_AT, 1391908_AT, 1387691_AT, 1398256_AT, 1387835_AT, 1369688_S_AT, 1384416_AT, 1367842_AT, 1397862_AT, 1375673_AT, 1387272_AT, 1399167_A_AT, 1381279_AT 744 95 12092 2.395132993774759 0.9999999807164206 0.14912582547594155 9.134746957040562
GOTERM_BP_FAT GO:0031399~regulation of protein modification process 29 2.380952380952381 0.007127767914337101 1379211_AT, 1381220_AT, 1387277_AT, 1370603_A_AT, 1376327_AT, 1369362_AT, 1379890_AT, 1391612_AT, 1375673_AT, 1385540_AT, 1375568_AT, 1386881_AT, 1387616_AT, 1384981_AT, 1373140_AT, 1389997_AT, 1385194_AT, 1387713_A_AT, 1370047_AT, 1371133_A_AT, 1387691_AT, 1398256_AT, 1387835_AT, 1369930…
GOTERM_BP_FAT GO:0044093~positive regulation of molecular function 46 3.776683087027915 0.007921485424331957 1388044_AT, 1390687_AT, 1379890_AT, 1391543_AT, 1367995_AT, 1392607_AT, 1375673_AT, 1368156_AT, 1398986_AT, 1387616_AT, 1371211_A_AT, 1380336_AT, 1392186_AT, 1386894_AT, 1387713_A_AT, 1386979_AT, 1395488_AT, 1369071_AT, 1387835_AT, 1369930_AT, 1369688_S_AT, 1396168_AT, 1377908_AT, 1388379_…
GOTERM_BP_FAT GO:0043507~positive regulation of JUN kinase activity 6 0.49261083743842365 0.009480288908530128 1369688_S_AT, 1387713_A_AT, 1375673_AT, 1399167_A_AT, 1398256_AT, 1387835_AT 744 22 12092 4.432551319648094 0.99999999999999 0.2124062412672305 15.955502669012256
GOTERM_BP_FAT GO:0051338~regulation of transferase activity 30 2.4630541871921183 0.009869670558310766 1372299_AT, 1382778_AT, 1387391_AT, 1388044_AT, 1387072_AT, 1370603_A_AT, 1369105_A_AT, 1369362_AT, 1379890_AT, 1375673_AT, 1368156_AT, 1398986_AT, 1387616_AT, 1371211_A_AT, 1380336_AT, 1392186_AT, 1387190_AT, 1368685_AT, 1387713_A_AT, 1386979_AT, 1371133_A_AT, 1387691_AT, 1398256_AT, 1375852_AT…
GOTERM_BP_FAT GO:0043549~regulation of kinase activity 28 2.2988505747126435 0.01656221676762913 1372299_AT, 1382778_AT, 1387391_AT, 1388044_AT, 1370603_A_AT, 1387072_AT, 1369105_A_AT, 1369362_AT, 1379890_AT, 1375673_AT, 1368156_AT, 1387616_AT, 1371211_A_AT, 1380336_AT, 1392186_AT, 1387190_AT, 1368685_AT, 1387713_A_AT, 1371133_A_AT, 1387691_AT, 1398256_AT, 1375852_AT, 1387835_AT, 1369688_S_AT, 13…
GOTERM_BP_FAT GO:0046328~regulation of JNK cascade 9 0.7389162561576355 0.022384808845587502 1390431_AT, 1369688_S_AT, 1387713_A_AT, 1375673_AT, 1387691_AT, 1399167_A_AT, 1398256_AT, 1387835_AT, 1381279_AT 744 57 12092 2.5662139219015283 1.0 0.3361399340721638 33.84201250393616
GOTERM_BP_FAT GO:0043506~regulation of JUN kinase activity 6 0.49261083743842365 0.026128716233439278 1369688_S_AT, 1387713_A_AT, 1375673_AT, 1399167_A_AT, 1398256_AT, 1387835_AT 744 28 12092 3.4827188940092166 1.0 0.3713773155080795 38.31582400031085
GOTERM_BP_FAT GO:0043408~regulation of MAPKKK cascade 14 1.1494252873563218 0.0289609597817974 1390431_AT, 1369115_AT, 1369604_AT, 1396279_AT, 1387713_A_AT, 1370603_A_AT, 1387691_AT, 1380971_AT, 1398256_AT, 1387835_AT, 1369688_S_AT, 1375673_AT, 1399167_A_AT, 1381279_AT 744 118 12092 1.9282850373610354 1.0 0.387316385464859 41.508583792180474
GOTERM_BP_FAT GO:0070302~regulation of stress-activated protein kinase signaling pathway 9 0.7389162561576355 0.029547971476780233 1390431_AT, 1369688_S_AT, 1387713_A_AT, 1375673_AT, 1387691_AT, 1399167_A_AT, 1398256_AT, 1387835_AT, 1381279_AT 744 60 12092 2.4379032258064517 1.0 0.3890288819409533 42.15047348990295
GOTERM_BP_FAT GO:0051347~positive regulation of transferase activity 21 1.7241379310344827 0.03109918557335441 1371211_A_AT, 1392186_AT, 1387190_AT, 1368685_AT, 1387713_A_AT, 1388044_AT, 1386979_AT, 1370603_A_AT, 1371133_A_AT, 1387691_AT, 1398256_AT, 1387835_AT, 1369688_S_AT, 1388245_A_AT, 1379890_AT, 1375673_AT, 1368156_AT, 1368856_AT, 1399167_A_AT, 1388379_AT, 1377908_AT, 1387616_AT, 1398986_AT…
GOTERM_BP_FAT GO:0043405~regulation of MAP kinase activity 13 1.0673234811165846 0.04978262940914881 1382778_AT, 1380336_AT, 1368685_AT, 1387713_A_AT, 1370603_A_AT, 1387691_AT, 1398256_AT, 1375852_AT, 1387835_AT, 1369688_S_AT, 1375673_AT, 1388379_AT, 1399167_A_AT 744 115 12092 1.8372604020570358 1.0 0.504629035264254 60.61704843431751
GOTERM_BP_FAT GO:0043085~positive regulation of catalytic activity 37 3.037766830870279 0.05322707805130876 1368681_AT, 1387818_AT, 1369115_AT, 1388044_AT, 1370603_A_AT, 1390687_AT, 1369362_AT, 1379890_AT, 1377385_AT, 1375673_AT, 1368741_AT, 1368156_AT, 1398986_AT, 1387616_AT, 1371211_A_AT, 1369939_AT, 1375705_AT, 1370737_AT, 1392186_AT, 1387190_AT, 1368685_AT, 1386894_AT, 1387713_A_AT, 1395488_A…
GOTERM_BP_FAT GO:0000165~MAPKKK cascade 15 1.2315270935960592 0.05647941862716374 1371211_A_AT, 1382778_AT, 1368685_AT, 1367697_AT, 1385194_AT, 1387713_A_AT, 1376771_AT, 1370603_A_AT, 1387691_AT, 1398256_AT, 1369688_S_AT, 1388245_A_AT, 1375673_AT, 1388379_AT, 1399167_A_AT, 1368856_AT 744 143 12092 1.7048274306338822 1.0 0.5335210743620782 65.38556759971644
GOTERM_BP_FAT GO:0043406~positive regulation of MAP kinase activity 10 0.8210180623973727 0.06373490031322185 1369688_S_AT, 1368685_AT, 1387713_A_AT, 1375673_AT, 1370603_A_AT, 1387691_AT, 1399167_A_AT, 1388379_AT, 1398256_AT, 1387835_AT 744 82 12092 1.9820351429320746 1.0 0.5659854049432964 69.9337531046204
GOTERM_BP_FAT GO:0033674~positive regulation of kinase activity 19 1.5599343185550083 0.06420221099319452 1371211_A_AT, 1392186_AT, 1368685_AT, 1387190_AT, 1387713_A_AT, 1388044_AT, 1370603_A_AT, 1371133_A_AT, 1387691_AT, 1398256_AT, 1387835_AT, 1369688_S_AT, 1388245_A_AT, 1379890_AT, 1375673_AT, 1368156_AT, 1368856_AT, 1399167_A_AT, 1388379_AT, 1377908_AT, 1387616_AT 744 199 12092 1.551764197330…
GOTERM_BP_FAT GO:0045859~regulation of protein kinase activity 24 1.9704433497536946 0.07219639638193881 1382778_AT, 1387391_AT, 1370603_A_AT, 1369105_A_AT, 1369362_AT, 1379890_AT, 1375673_AT, 1368156_AT, 1387616_AT, 1371211_A_AT, 1380336_AT, 1368685_AT, 1387190_AT, 1392186_AT, 1387713_A_AT, 1371133_A_AT, 1387691_AT, 1398256_AT, 1387835_AT, 1375852_AT, 1369688_S_AT, 1388245_A_AT, 1388674_AT, 1387…
GOTERM_BP_FAT GO:0000187~activation of MAPK activity 8 0.6568144499178982 0.07372099666469024 1368685_AT, 1387713_A_AT, 1375673_AT, 1370603_A_AT, 1387691_AT, 1399167_A_AT, 1388379_AT, 1398256_AT 744 60 12092 2.167025089605735 1.0 0.601065279254826 75.2772423290419
GOTERM_BP_FAT GO:0045860~positive regulation of protein kinase activity 18 1.477832512315271 0.07927449764423644 1371211_A_AT, 1392186_AT, 1368685_AT, 1387190_AT, 1387713_A_AT, 1370603_A_AT, 1371133_A_AT, 1387691_AT, 1398256_AT, 1387835_AT, 1369688_S_AT, 1388245_A_AT, 1379890_AT, 1375673_AT, 1368156_AT, 1368856_AT, 1399167_A_AT, 1377908_AT, 1388379_AT, 1387616_AT 744 191 12092 1.5316669481506504 …
GOTERM_BP_FAT GO:0031098~stress-activated protein kinase signaling pathway 6 0.49261083743842365 0.1218992396076152 1367697_AT, 1385194_AT, 1387713_A_AT, 1375673_AT, 1387691_AT, 1399167_A_AT 744 43 12092 2.2678169542385596 1.0 0.7289195525184957 90.6720954322035
GOTERM_BP_FAT GO:0007254~JNK cascade 5 0.41050903119868637 0.20306995787075827 1385194_AT, 1387713_A_AT, 1375673_AT, 1387691_AT, 1399167_A_AT 744 38 12092 2.138511601584607 1.0 0.8317326361555689 98.41111440026884
GOTERM_BP_FAT GO:0007257~activation of JUN kinase activity 3 0.24630541871921183 0.2111798157577629 1387713_A_AT, 1375673_AT, 1399167_A_AT 744 14 12092 3.4827188940092166 1.0 0.840026031162996 98.68165034600467
GOTERM_BP_FAT GO:0032147~activation of protein kinase activity 8 0.6568144499178982 0.40743524116178753 1369688_S_AT, 1379890_AT, 1387190_AT, 1392186_AT, 1375673_AT, 1371133_A_AT, 1368156_AT, 1368856_AT, 1387616_AT 744 99 12092 1.3133485391549908 1.0 0.9542732058771719 99.99287426215984
Annotation Cluster 33 Enrichment Score: 1.6780331033553797
Category Term Count % PValue Genes List Total Pop Hits Pop Total Fold Enrichment Bonferroni Benjamini FDR
UP_SEQ_FEATURE domain:Rho-GAP 7 0.5747126436781609 0.001278903984118793 1396869_AT, 1380882_AT, 1378771_AT, 1391673_AT, 1377385_AT, 1368675_AT, 1398397_AT 571 17 7317 5.276501493767384 0.8645193581388401 0.8645193581388401 2.114055146590832
INTERPRO IPR000198:RhoGAP 8 0.6568144499178982 0.002689062810256192 1396869_AT, 1380882_AT, 1398224_AT, 1378771_AT, 1391673_AT, 1377385_AT, 1368675_AT, 1398397_AT 752 27 10240 4.034672970843183 0.9691601873736326 0.8243873221365629 4.298084098191701
SMART SM00324:RhoGAP 8 0.6568144499178982 0.004170943606129893 1396869_AT, 1380882_AT, 1398224_AT, 1378771_AT, 1391673_AT, 1377385_AT, 1368675_AT, 1398397_AT 405 27 5083 3.7187014174668493 0.6393468428630796 0.6393468428630796 5.265345030482138
GOTERM_MF_FAT GO:0005096~GTPase activator activity 12 0.9852216748768473 0.10337047018928205 1396869_AT, 1378771_AT, 1378139_AT, 1377385_AT, 1391673_AT, 1372561_AT, 1398594_AT, 1373494_AT, 1368675_AT, 1397356_AT, 1388764_AT, 1383015_AT, 1398397_AT 722 119 11963 1.670848948997882 1.0 0.7972890209875364 82.08455073742681
GOTERM_MF_FAT GO:0008047~enzyme activator activity 15 1.2315270935960592 0.23762753109963897 1396869_AT, 1378771_AT, 1378139_AT, 1379081_AT, 1377385_AT, 1391673_AT, 1398594_AT, 1372561_AT, 1378843_AT, 1373494_AT, 1368675_AT, 1397356_AT, 1386881_AT, 1388764_AT, 1383015_AT, 1398397_AT 722 187 11963 1.329084391248315 1.0 0.9243389383030532 98.6098230349753
SP_PIR_KEYWORDS GTPase activation 6 0.49261083743842365 0.24256879325620512 1396869_AT, 1378771_AT, 1391673_AT, 1377385_AT, 1368675_AT, 1398397_AT 656 46 8979 1.7853260869565217 1.0 0.8797758106369139 97.99976648298309
Annotation Cluster 34 Enrichment Score: 1.6721749897389875
Category Term Count % PValue Genes List Total Pop Hits Pop Total Fold Enrichment Bonferroni Benjamini FDR
GOTERM_BP_FAT GO:0046634~regulation of alpha-beta T cell activation 8 0.6568144499178982 0.005607045169072295 1376327_AT, 1379368_AT, 1385831_AT, 1389997_AT, 1389092_AT, 1390529_AT, 1370603_A_AT, 1383407_AT, 1381279_AT 744 36 12092 3.611708482676225 0.9999999945499184 0.15009386167619676 9.751806632558413
GOTERM_BP_FAT GO:0050852~T cell receptor signaling pathway 6 0.49261083743842365 0.009480288908530128 1384173_AT, 1387483_AT, 1389997_AT, 1370603_A_AT, 1381357_AT, 1381279_AT 744 22 12092 4.432551319648094 0.99999999999999 0.2124062412672305 15.955502669012256
GOTERM_BP_FAT GO:0046635~positive regulation of alpha-beta T cell activation 6 0.49261083743842365 0.01934026495350337 1385831_AT, 1389997_AT, 1389092_AT, 1390529_AT, 1370603_A_AT, 1383407_AT, 1381279_AT 744 26 12092 3.750620347394541 1.0 0.31452912734854965 29.97957415072928
GOTERM_BP_FAT GO:0046640~regulation of alpha-beta T cell proliferation 4 0.3284072249589491 0.041603144199767406 1376327_AT, 1389997_AT, 1370603_A_AT, 1381279_AT 744 13 12092 5.000827129859388 1.0 0.4663080098880894 53.94935012960509
GOTERM_BP_FAT GO:0046641~positive regulation of alpha-beta T cell proliferation 3 0.24630541871921183 0.10185464760500616 1389997_AT, 1370603_A_AT, 1381279_AT 744 9 12092 5.417562724014337 1.0 0.6857948280283336 85.91819626062485
Annotation Cluster 35 Enrichment Score: 1.6634738168453433
Category Term Count % PValue Genes List Total Pop Hits Pop Total Fold Enrichment Bonferroni Benjamini FDR
INTERPRO IPR001452:Src homology-3 domain 18 1.477832512315271 0.012996357006862386 1397949_AT, 1393379_A_AT, 1379706_AT, 1380882_AT, 1387483_AT, 1385831_AT, 1394924_AT, 1387277_AT, 1370419_A_AT, 1383324_AT, 1383407_AT, 1387413_AT, 1379588_AT, 1395408_AT, 1384173_AT, 1375406_S_AT, 1398224_AT, 1387393_AT, 1377385_AT, 1380450_AT 752 129 10240 1.9000494804552202 0.9999999543088296 0.9659618101208806 …
SP_PIR_KEYWORDS sh3 domain 16 1.3136288998357963 0.01825102796323 1393379_A_AT, 1379706_AT, 1380882_AT, 1387483_AT, 1394924_AT, 1387277_AT, 1370419_A_AT, 1387413_AT, 1379588_AT, 1395408_AT, 1384173_AT, 1375406_S_AT, 1398224_AT, 1387393_AT, 1377385_AT, 1380450_AT 656 114 8979 1.9210526315789473 0.9996161209845154 0.5826830339248615 22.84542730585024
SMART SM00326:SH3 18 1.477832512315271 0.02558116875430206 1397949_AT, 1393379_A_AT, 1379706_AT, 1380882_AT, 1387483_AT, 1385831_AT, 1394924_AT, 1387277_AT, 1370419_A_AT, 1383324_AT, 1383407_AT, 1387413_AT, 1379588_AT, 1395408_AT, 1384173_AT, 1375406_S_AT, 1398224_AT, 1387393_AT, 1377385_AT, 1380450_AT 405 129 5083 1.7512489233419466 0.9982055015627131 0.7941808543526774 28.49204851126329
UP_SEQ_FEATURE domain:SH3 11 0.9031198686371099 0.03656582585835252 1395408_AT, 1379706_AT, 1384173_AT, 1387483_AT, 1375406_S_AT, 1380882_AT, 1387393_AT, 1377385_AT, 1394924_AT, 1387277_AT, 1379588_AT 571 68 7317 2.072911301122901 1.0 0.9993061673811959 46.311572943267464
Annotation Cluster 36 Enrichment Score: 1.6496140234413685
Category Term Count % PValue Genes List Total Pop Hits Pop Total Fold Enrichment Bonferroni Benjamini FDR
GOTERM_CC_FAT GO:0031982~vesicle 54 4.433497536945813 0.013423636319320753 1369301_AT, 1397731_AT, 1370419_A_AT, 1390800_A_AT, 1395853_AT, 1388246_AT, 1394578_AT, 1369046_AT, 1397218_AT, 1369773_AT, 1371810_AT, 1367687_A_AT, 1368655_AT, 1386894_AT, 1377195_AT, 1398441_AT, 1370717_AT, 1387581_AT, 1371656_AT, 1368034_AT, 1387835_AT, 1374495_AT, 1391185_AT, 1375272_AT, 1367689_A_AT, 1379706_AT, 1376…
GOTERM_CC_FAT GO:0031410~cytoplasmic vesicle 50 4.105090311986864 0.023507997121098495 1369301_AT, 1397731_AT, 1370419_A_AT, 1390800_A_AT, 1395853_AT, 1388246_AT, 1394578_AT, 1369046_AT, 1371810_AT, 1367687_A_AT, 1368655_AT, 1386894_AT, 1377195_AT, 1370717_AT, 1387581_AT, 1371656_AT, 1368034_AT, 1374495_AT, 1391185_AT, 1375272_AT, 1367689_A_AT, 1379706_AT, 1376005_AT, 1388151_AT, 1386901_AT, 1381…
GOTERM_CC_FAT GO:0031988~membrane-bounded vesicle 46 3.776683087027915 0.026326069469338145 1397731_AT, 1390800_A_AT, 1395853_AT, 1388246_AT, 1394578_AT, 1369046_AT, 1369773_AT, 1371810_AT, 1367687_A_AT, 1368655_AT, 1386894_AT, 1398441_AT, 1370717_AT, 1377195_AT, 1371656_AT, 1387581_AT, 1368034_AT, 1374495_AT, 1391185_AT, 1375272_AT, 1367689_A_AT, 1379706_AT, 1376005_AT, 1388151_AT, 1386901_AT, 1…
GOTERM_CC_FAT GO:0016023~cytoplasmic membrane-bounded vesicle 44 3.6124794745484397 0.03034394740279199 1367689_A_AT, 1379706_AT, 1388151_AT, 1376005_AT, 1386901_AT, 1370283_AT, 1397731_AT, 1390238_AT, 1368470_AT, 1388246_AT, 1388218_AT, 1395853_AT, 1390800_A_AT, 1394284_AT, 1394578_AT, 1389167_AT, 1370257_AT, 1388750_AT, 1369046_AT, 1389234_AT, 1386261_X_AT, 1378932_AT, 1371810_AT, 1387660_AT, 1…
Annotation Cluster 37 Enrichment Score: 1.6191254797784116
Category Term Count % PValue Genes List Total Pop Hits Pop Total Fold Enrichment Bonferroni Benjamini FDR
SP_PIR_KEYWORDS Endocytosis 10 0.8210180623973727 0.01057343736573079 1370932_AT, 1395408_AT, 1379706_AT, 1375406_S_AT, 1377385_AT, 1388750_AT, 1370717_AT, 1370419_A_AT, 1379588_AT, 1388218_AT 656 51 8979 2.683823529411765 0.9893148049272681 0.47712546230714625 13.901047645257714
GOTERM_BP_FAT GO:0010324~membrane invagination 17 1.3957307060755337 0.027234000505360494 1369559_A_AT, 1370932_AT, 1367689_A_AT, 1379706_AT, 1388530_AT, 1377562_AT, 1386901_AT, 1369115_AT, 1370717_AT, 1370419_A_AT, 1379588_AT, 1388218_AT, 1395408_AT, 1375406_S_AT, 1394578_AT, 1377385_AT, 1369046_AT, 1388750_AT 744 154 12092 1.794127915095657 1.0 0.37323919034003306 39.58091447927736
GOTERM_BP_FAT GO:0006897~endocytosis 17 1.3957307060755337 0.027234000505360494 1369559_A_AT, 1370932_AT, 1367689_A_AT, 1379706_AT, 1388530_AT, 1377562_AT, 1386901_AT, 1369115_AT, 1370717_AT, 1370419_A_AT, 1379588_AT, 1388218_AT, 1395408_AT, 1375406_S_AT, 1394578_AT, 1377385_AT, 1369046_AT, 1388750_AT 744 154 12092 1.794127915095657 1.0 0.37323919034003306 39.58091447927736
GOTERM_BP_FAT GO:0016192~vesicle-mediated transport 38 3.1198686371100166 0.030225379947099163 1367689_A_AT, 1390939_AT, 1379706_AT, 1386901_AT, 1377562_AT, 1369115_AT, 1370414_AT, 1373024_AT, 1369811_AT, 1387277_AT, 1370974_AT, 1370419_A_AT, 1369690_AT, 1388218_AT, 1373270_AT, 1390800_A_AT, 1390687_AT, 1397113_AT, 1394578_AT, 1388750_AT, 1377385_AT, 1369046_AT, 1397218_AT, 1371024_AT, 1386261_X_…
GOTERM_BP_FAT GO:0016044~membrane organization 27 2.2167487684729066 0.03385024005445251 1367689_A_AT, 1379706_AT, 1377562_AT, 1386901_AT, 1369115_AT, 1387919_AT, 1370419_A_AT, 1369690_AT, 1390800_A_AT, 1388218_AT, 1394578_AT, 1388750_AT, 1377385_AT, 1369046_AT, 1375289_AT, 1386261_X_AT, 1371810_AT, 1369559_A_AT, 1370932_AT, 1388530_AT, 1386745_AT, 1370717_AT, 1384608_AT, 1389596_AT, 1379588_AT, …
Annotation Cluster 38 Enrichment Score: 1.5742216200273413
Category Term Count % PValue Genes List Total Pop Hits Pop Total Fold Enrichment Bonferroni Benjamini FDR
GOTERM_BP_FAT GO:0046777~protein amino acid autophosphorylation 15 1.2315270935960592 2.879475114882002E-4 1390431_AT, 1379218_AT, 1380336_AT, 1379211_AT, 1367697_AT, 1387277_AT, 1387072_AT, 1380971_AT, 1368850_AT, 1391543_AT, 1382951_AT, 1373494_AT, 1375673_AT, 1387272_AT, 1368856_AT 744 79 12092 3.085953450387913 0.6226396437358817 0.03304694749639214 0.5241505618705289
GOTERM_MF_FAT GO:0005524~ATP binding 105 8.620689655172415 2.9054288717110885E-4 1379218_AT, 1393379_A_AT, 1375479_AT, 1372371_AT, 1370378_AT, 1387277_AT, 1383519_AT, 1388044_AT, 1389423_AT, 1390946_AT, 1372484_AT, 1370602_AT, 1370819_AT, 1375577_AT, 1375673_AT, 1391086_AT, 1390431_AT, 1369791_AT, 1380336_AT, 1367697_AT, 1380722_AT, 1387479_AT, 1376259_AT, 1384002_AT, 1384469_AT, 1394535_AT, 1384…
GOTERM_MF_FAT GO:0032559~adenyl ribonucleotide binding 106 8.70279146141215 4.0287213319051274E-4 1379218_AT, 1393379_A_AT, 1375479_AT, 1372371_AT, 1370378_AT, 1387277_AT, 1383519_AT, 1388044_AT, 1389423_AT, 1390946_AT, 1372484_AT, 1370602_AT, 1370819_AT, 1375577_AT, 1375673_AT, 1391086_AT, 1390431_AT, 1369791_AT, 1380336_AT, 1367697_AT, 1380722_AT, 1387479_AT, 1376259_AT, 1384002_AT, 1384469_AT,…
GOTERM_BP_FAT GO:0006796~phosphate metabolic process 74 6.075533661740558 0.0019431339517932528 1379218_AT, 1393379_A_AT, 1382778_AT, 1388960_AT, 1372371_AT, 1370378_AT, 1387277_AT, 1383519_AT, 1389423_AT, 1367936_AT, 1374591_AT, 1370819_AT, 1396717_AT, 1391543_AT, 1375673_AT, 1375577_AT, 1368687_AT, 1368156_AT, 1381171_AT, 1368835_AT, 1390431_AT, 1384981_AT, 1380336_AT, 1367697_AT, 1387713_A_AT,…
GOTERM_BP_FAT GO:0006793~phosphorus metabolic process 74 6.075533661740558 0.002074930440303875 1379218_AT, 1393379_A_AT, 1382778_AT, 1388960_AT, 1372371_AT, 1370378_AT, 1387277_AT, 1383519_AT, 1389423_AT, 1367936_AT, 1374591_AT, 1370819_AT, 1396717_AT, 1391543_AT, 1375673_AT, 1375577_AT, 1368687_AT, 1368156_AT, 1381171_AT, 1368835_AT, 1390431_AT, 1384981_AT, 1380336_AT, 1367697_AT, 1387713_A_AT,…
GOTERM_BP_FAT GO:0006468~protein amino acid phosphorylation 56 4.597701149425287 0.003368166116719187 1379218_AT, 1393379_A_AT, 1372371_AT, 1387277_AT, 1389423_AT, 1367936_AT, 1370819_AT, 1391543_AT, 1396717_AT, 1375673_AT, 1368687_AT, 1368156_AT, 1381171_AT, 1368835_AT, 1390431_AT, 1384981_AT, 1380336_AT, 1367697_AT, 1387713_A_AT, 1376259_AT, 1395993_AT, 1380971_AT, 1369688_S_AT, 1368240_A_AT, 1…
GOTERM_BP_FAT GO:0016310~phosphorylation 62 5.0903119868637114 0.005257495392925648 1379218_AT, 1393379_A_AT, 1372371_AT, 1370378_AT, 1383519_AT, 1387277_AT, 1389423_AT, 1367936_AT, 1370819_AT, 1391543_AT, 1396717_AT, 1375673_AT, 1375577_AT, 1368687_AT, 1368156_AT, 1381171_AT, 1368835_AT, 1390431_AT, 1384981_AT, 1380336_AT, 1367697_AT, 1387713_A_AT, 1376259_AT, 1395993_AT, 1380971_AT, 1369688_S_A…
SP_PIR_KEYWORDS kinase 46 3.776683087027915 0.009202494803623961 1393379_A_AT, 1372371_AT, 1387391_AT, 1387277_AT, 1383519_AT, 1389423_AT, 1388044_AT, 1370419_A_AT, 1387085_AT, 1370819_AT, 1379890_AT, 1396717_AT, 1375577_AT, 1368687_AT, 1375673_AT, 1368156_AT, 1390431_AT, 1380336_AT, 1367697_AT, 1376259_AT, 1395993_AT, 1380971_AT, 1369688_S_AT, 1384041_AT, 1388674_AT, 1368240_A_AT, 1387272_AT, 13…
SP_PIR_KEYWORDS atp-binding 70 5.747126436781609 0.012750208312197975 1393379_A_AT, 1375479_AT, 1372371_AT, 1370378_AT, 1387277_AT, 1383519_AT, 1388044_AT, 1387085_AT, 1391078_AT, 1372484_AT, 1370602_AT, 1382887_AT, 1370819_AT, 1371837_AT, 1396717_AT, 1389989_AT, 1375673_AT, 1368687_AT, 1391086_AT, 1368156_AT, 1390431_AT, 1369791_AT, 1386894_AT, 1367697_AT, 1369720_AT, 1371656_AT, 1380060_AT, 137…
INTERPRO IPR000719:Protein kinase, core 33 2.70935960591133 0.033202585145090245 1393379_A_AT, 1386200_AT, 1379211_AT, 1372371_AT, 1381220_AT, 1387277_AT, 1389423_AT, 1397380_AT, 1367802_AT, 1387072_AT, 1393045_AT, 1370819_AT, 1368850_AT, 1373164_AT, 1396717_AT, 1382951_AT, 1375673_AT, 1368687_AT, 1368156_AT, 1371101_AT, 1390431_AT, 1380336_AT, 1367697_AT, 1369353_AT, 1376259_AT, 1395993_AT, 1380…
UP_SEQ_FEATURE nucleotide phosphate-binding region:ATP 44 3.6124794745484397 0.04230070918696603 1396656_AT, 1376005_AT, 1379211_AT, 1375479_AT, 1370865_AT, 1372371_AT, 1370378_AT, 1381220_AT, 1395841_AT, 1387277_AT, 1398813_AT, 1388044_AT, 1367802_AT, 1387072_AT, 1387085_AT, 1371074_A_AT, 1369690_AT, 1393045_AT, 1370819_AT, 1368850_AT, 1373164_AT, 1396717_AT, 1382951_AT, 1375673_AT, 1368687_AT, …
GOTERM_MF_FAT GO:0004672~protein kinase activity 45 3.6945812807881775 0.04603281774510063 1379218_AT, 1393379_A_AT, 1386200_AT, 1379211_AT, 1372371_AT, 1381220_AT, 1387277_AT, 1389423_AT, 1397380_AT, 1367802_AT, 1367936_AT, 1387072_AT, 1393045_AT, 1370819_AT, 1368850_AT, 1373164_AT, 1396717_AT, 1382951_AT, 1375673_AT, 1368687_AT, 1368156_AT, 1381171_AT, 1376788_AT, 1371101_AT, 1390431_AT, 137991…
INTERPRO IPR017441:Protein kinase, ATP binding site 28 2.2988505747126435 0.07074310439593404 1393379_A_AT, 1386200_AT, 1379211_AT, 1370414_AT, 1372371_AT, 1381220_AT, 1387277_AT, 1367802_AT, 1387072_AT, 1393045_AT, 1370819_AT, 1368850_AT, 1373164_AT, 1396717_AT, 1382951_AT, 1368687_AT, 1375673_AT, 1368156_AT, 1390431_AT, 1367697_AT, 1369353_AT, 1376259_AT, 1395993_AT, 1380971_AT, 1369688_S_AT, 1…
INTERPRO IPR017442:Serine/threonine protein kinase-related 24 1.9704433497536946 0.09822639951001065 1386200_AT, 1381220_AT, 1372371_AT, 1367802_AT, 1387072_AT, 1393045_AT, 1370819_AT, 1368850_AT, 1373164_AT, 1396717_AT, 1382951_AT, 1368687_AT, 1375673_AT, 1368156_AT, 1376788_AT, 1390431_AT, 1379911_AT, 1380336_AT, 1367697_AT, 1376259_AT, 1395993_AT, 1378209_A_AT, 1385124_AT, 1368240_A_AT, 138727…
UP_SEQ_FEATURE domain:Protein kinase 24 1.9704433497536946 0.11918826089022547 1379211_AT, 1381220_AT, 1372371_AT, 1387277_AT, 1367802_AT, 1397380_AT, 1387072_AT, 1393045_AT, 1370819_AT, 1368850_AT, 1373164_AT, 1396717_AT, 1382951_AT, 1368687_AT, 1375673_AT, 1368156_AT, 1390431_AT, 1367697_AT, 1369353_AT, 1376259_AT, 1395993_AT, 1380971_AT, 1369688_S_AT, 1368240_A_AT, 1387272_AT 571 228 7317 1.34…
SP_PIR_KEYWORDS serine/threonine-protein kinase 21 1.7241379310344827 0.1321612662923797 1390431_AT, 1386200_AT, 1372371_AT, 1381220_AT, 1367697_AT, 1367802_AT, 1387072_AT, 1376259_AT, 1395993_AT, 1393045_AT, 1370819_AT, 1368850_AT, 1373164_AT, 1396717_AT, 1378209_A_AT, 1382951_AT, 1368687_AT, 1368240_A_AT, 1375673_AT, 1368156_AT, 1387272_AT, 1390853_AT 656 210 8979 1.36875 1.0 0.884868223806773 …
UP_SEQ_FEATURE binding site:ATP 27 2.2167487684729066 0.14848347703301645 1379211_AT, 1372371_AT, 1381220_AT, 1387277_AT, 1367802_AT, 1387085_AT, 1387072_AT, 1393045_AT, 1370819_AT, 1368850_AT, 1373164_AT, 1396717_AT, 1382951_AT, 1368687_AT, 1375673_AT, 1368156_AT, 1390431_AT, 1367740_AT, 1367697_AT, 1369353_AT, 1376259_AT, 1395993_AT, 1380971_AT, 1369688_S_AT, 1368477_AT, 1368240_A_AT, 1387272_A…
GOTERM_MF_FAT GO:0004674~protein serine/threonine kinase activity 30 2.4630541871921183 0.14998205856204885 1379218_AT, 1386200_AT, 1372371_AT, 1381220_AT, 1367936_AT, 1367802_AT, 1387072_AT, 1393045_AT, 1370819_AT, 1368850_AT, 1373164_AT, 1396717_AT, 1382951_AT, 1368687_AT, 1375673_AT, 1368156_AT, 1381171_AT, 1390431_AT, 1380336_AT, 1375313_AT, 1367697_AT, 1383827_AT, 1376259_AT, 1395993_AT, 137…
SP_PIR_KEYWORDS transferase 62 5.0903119868637114 0.2711560742933621 1393379_A_AT, 1372371_AT, 1369505_AT, 1387446_AT, 1383519_AT, 1387277_AT, 1388044_AT, 1387085_AT, 1370819_AT, 1379770_AT, 1396717_AT, 1397862_AT, 1367915_AT, 1375673_AT, 1375577_AT, 1368687_AT, 1368156_AT, 1390431_AT, 1383309_AT, 1367697_AT, 1368674_AT, 1376259_AT, 1395993_AT, 1373292_AT, 1380971_AT, 1369688_S_AT, 1384041_AT, 13…
INTERPRO IPR008271:Serine/threonine protein kinase, active site 19 1.5599343185550083 0.29252834854303766 1390431_AT, 1386200_AT, 1372371_AT, 1381220_AT, 1367697_AT, 1367802_AT, 1387072_AT, 1376259_AT, 1395993_AT, 1393045_AT, 1370819_AT, 1368850_AT, 1373164_AT, 1396717_AT, 1378209_A_AT, 1382951_AT, 1368240_A_AT, 1375673_AT, 1368156_AT, 1387272_AT 752 212 10240 1.2203934162986751 1.0 0.99978307807…
UP_SEQ_FEATURE active site:Proton acceptor 31 2.5451559934318557 0.29914025267687133 1389069_AT, 1379211_AT, 1372371_AT, 1381220_AT, 1368016_AT, 1375529_AT, 1368943_AT, 1387277_AT, 1367802_AT, 1387072_AT, 1393045_AT, 1370819_AT, 1368850_AT, 1373164_AT, 1396717_AT, 1382951_AT, 1373923_AT, 1397862_AT, 1375673_AT, 1368687_AT, 1368156_AT, 1390431_AT, 1383569_AT, 1367697_AT, 1387897_AT, 1369353_AT, 13…
INTERPRO IPR002290:Serine/threonine protein kinase 11 0.9031198686371099 0.7239108487383887 1390431_AT, 1393045_AT, 1386200_AT, 1373164_AT, 1396717_AT, 1372371_AT, 1367697_AT, 1368240_A_AT, 1375673_AT, 1367802_AT, 1376259_AT, 1368156_AT 752 157 10240 0.9540588155576637 1.0 0.9999997630591714 99.99999992404233
SMART SM00220:S_TKc 11 0.9031198686371099 0.8120982771513519 1390431_AT, 1393045_AT, 1386200_AT, 1373164_AT, 1396717_AT, 1372371_AT, 1367697_AT, 1368240_A_AT, 1375673_AT, 1367802_AT, 1376259_AT, 1368156_AT 405 157 5083 0.8793426122513172 1.0 0.9996640636652421 99.99999995984669
Annotation Cluster 39 Enrichment Score: 1.5709862298811887
Category Term Count % PValue Genes List Total Pop Hits Pop Total Fold Enrichment Bonferroni Benjamini FDR
INTERPRO IPR011029:DEATH-like 9 0.7389162561576355 0.0026401156467567633 1377080_AT, 1369235_AT, 1379911_AT, 1387818_AT, 1380336_AT, 1370737_AT, 1370113_AT, 1376788_AT, 1370968_AT, 1381279_AT 752 34 10240 3.60450563204005 0.9671413454654489 0.9671413454654489 4.221423014799575
INTERPRO IPR001315:Caspase Recruitment 4 0.3284072249589491 0.07793178235841788 1387818_AT, 1370737_AT, 1370113_AT, 1381279_AT 752 14 10240 3.8905775075987843 1.0 0.991476260069824 73.38663120379636
SMART SM00114:CARD 4 0.3284072249589491 0.09412473150877139 1387818_AT, 1370737_AT, 1370113_AT, 1381279_AT 405 14 5083 3.5858906525573193 0.9999999999665273 0.9103667725794967 72.17665150131933
Annotation Cluster 40 Enrichment Score: 1.56452728992744
Category Term Count % PValue Genes List Total Pop Hits Pop Total Fold Enrichment Bonferroni Benjamini FDR
GOTERM_BP_FAT GO:0009611~response to wounding 40 3.284072249589491 0.007434067612944404 1370173_AT, 1387818_AT, 1379211_AT, 1377698_AT, 1369604_AT, 1369931_AT, 1387277_AT, 1386913_AT, 1381181_AT, 1397380_AT, 1382189_AT, 1379381_AT, 1387413_AT, 1388246_AT, 1390687_AT, 1387278_AT, 1368399_A_AT, 1368539_AT, 1388750_AT, 1395721_AT, 1389234_AT, 1368494_AT, 1376047_AT, 1375673_AT, 1368741_AT, 1378932_A…
GOTERM_BP_FAT GO:0006954~inflammatory response 22 1.8062397372742198 0.026008554571143858 1387818_AT, 1377698_AT, 1387648_AT, 1387277_AT, 1386913_AT, 1381181_AT, 1397380_AT, 1387691_AT, 1379381_AT, 1398256_AT, 1387413_AT, 1387835_AT, 1388032_A_AT, 1368539_AT, 1388750_AT, 1368000_AT, 1368494_AT, 1369814_AT, 1368741_AT, 1378605_AT, 1395073_AT, 1378932_AT, 1387474_AT 744 217 12092 1.6477379713591993…
GOTERM_BP_FAT GO:0006952~defense response 32 2.6272577996715927 0.10473103769626477 1379653_A_AT, 1387818_AT, 1377698_AT, 1387633_AT, 1375074_AT, 1387277_AT, 1386913_AT, 1381181_AT, 1397380_AT, 1370603_A_AT, 1379381_AT, 1387413_AT, 1368539_AT, 1370924_AT, 1388750_AT, 1388275_AT, 1392280_AT, 1368494_AT, 1368741_AT, 1378932_AT, 1387474_AT, 1389803_AT, 1398482_AT, 1387648_AT, 1387691_AT, 1398256_AT,…
Annotation Cluster 41 Enrichment Score: 1.5254286641763795
Category Term Count % PValue Genes List Total Pop Hits Pop Total Fold Enrichment Bonferroni Benjamini FDR
GOTERM_BP_FAT GO:0051098~regulation of binding 20 1.6420361247947455 8.389049036241561E-4 1371211_A_AT, 1368681_AT, 1380336_AT, 1398482_AT, 1369115_AT, 1383760_AT, 1397923_AT, 1389538_AT, 1394010_AT, 1399095_AT, 1387691_AT, 1398256_AT, 1376178_AT, 1388245_A_AT, 1391543_AT, 1396168_AT, 1375469_AT, 1367591_AT, 1367995_AT, 1392607_AT, 1378605_AT, 1368856_AT, 1381279_AT 744 139 12092 2.33851628374719…
GOTERM_BP_FAT GO:0051101~regulation of DNA binding 16 1.3136288998357963 0.00221709315422056 1368681_AT, 1398482_AT, 1380336_AT, 1389538_AT, 1394010_AT, 1399095_AT, 1387691_AT, 1398256_AT, 1376178_AT, 1391543_AT, 1375469_AT, 1367591_AT, 1396168_AT, 1367995_AT, 1378605_AT, 1368856_AT, 1381279_AT 744 107 12092 2.4303085117073664 0.9994529512171196 0.09777381894219195 3.9693671060933022
GOTERM_BP_FAT GO:0051090~regulation of transcription factor activity 14 1.1494252873563218 0.0029550627073548085 1368681_AT, 1380336_AT, 1389538_AT, 1399095_AT, 1387691_AT, 1398256_AT, 1376178_AT, 1391543_AT, 1375469_AT, 1367591_AT, 1396168_AT, 1367995_AT, 1378605_AT, 1368856_AT, 1381279_AT 744 89 12092 2.556602633804519 0.9999552642047183 0.11239020677952172 5.257216759482041
GOTERM_BP_FAT GO:0043392~negative regulation of DNA binding 9 0.7389162561576355 0.005557941875353917 1376178_AT, 1368681_AT, 1380336_AT, 1396168_AT, 1367995_AT, 1389538_AT, 1394010_AT, 1399095_AT, 1378605_AT, 1368856_AT 744 45 12092 3.250537634408602 0.9999999935587092 0.15006111760218122 9.670449258050018
GOTERM_BP_FAT GO:0051100~negative regulation of binding 10 0.8210180623973727 0.00591811928807927 1376178_AT, 1368681_AT, 1380336_AT, 1369115_AT, 1396168_AT, 1367995_AT, 1389538_AT, 1394010_AT, 1399095_AT, 1378605_AT, 1368856_AT 744 55 12092 2.9550342130987293 0.9999999981094752 0.15652399562148844 10.26560646421033
GOTERM_BP_FAT GO:0051099~positive regulation of binding 11 0.9031198686371099 0.0100645716554352 1380336_AT, 1383760_AT, 1397923_AT, 1387691_AT, 1398256_AT, 1391543_AT, 1375469_AT, 1396168_AT, 1367591_AT, 1367995_AT, 1392607_AT, 1368856_AT, 1381279_AT 744 70 12092 2.553993855606759 0.9999999999999987 0.2196799862955363 16.85558493697461
GOTERM_BP_FAT GO:0051091~positive regulation of transcription factor activity 9 0.7389162561576355 0.011888705722757426 1380336_AT, 1391543_AT, 1367591_AT, 1396168_AT, 1375469_AT, 1367995_AT, 1387691_AT, 1368856_AT, 1398256_AT, 1381279_AT 744 51 12092 2.8681214421252372 1.0 0.23511472104369857 19.60738145944746
GOTERM_BP_FAT GO:0051092~positive regulation of NF-kappaB transcription factor activity 7 0.5747126436781609 0.018557593592337843 1380336_AT, 1391543_AT, 1367591_AT, 1396168_AT, 1367995_AT, 1387691_AT, 1398256_AT, 1381279_AT 744 35 12092 3.250537634408602 1.0 0.3142998974847102 28.952744084126913
GOTERM_BP_FAT GO:0043388~positive regulation of DNA binding 9 0.7389162561576355 0.032250044825860844 1380336_AT, 1391543_AT, 1367591_AT, 1396168_AT, 1375469_AT, 1367995_AT, 1387691_AT, 1368856_AT, 1398256_AT, 1381279_AT 744 61 12092 2.3979375991538867 1.0 0.405961341047237 45.02024545371379
GOTERM_BP_FAT GO:0043433~negative regulation of transcription factor activity 7 0.5747126436781609 0.0339207874953262 1376178_AT, 1368681_AT, 1380336_AT, 1396168_AT, 1367995_AT, 1389538_AT, 1399095_AT, 1378605_AT 744 40 12092 2.844220430107527 1.0 0.4133001245758884 46.726784656704446
GOTERM_BP_FAT GO:0032675~regulation of interleukin-6 production 6 0.49261083743842365 0.06087324734340836 1380336_AT, 1392280_AT, 1386894_AT, 1387691_AT, 1398256_AT, 1381279_AT 744 35 12092 2.786175115207373 1.0 0.5515713640645464 68.21186717848569
GOTERM_BP_FAT GO:0019221~cytokine-mediated signaling pathway 7 0.5747126436781609 0.19861703471191253 1368835_AT, 1384111_AT, 1380336_AT, 1373140_AT, 1375568_AT, 1387691_AT, 1399167_A_AT, 1398256_AT 744 64 12092 1.7776377688172043 1.0 0.8284696437574027 98.24105737737497
GOTERM_BP_FAT GO:0032088~negative regulation of NF-kappaB transcription factor activity 3 0.24630541871921183 0.2111798157577629 1380336_AT, 1396168_AT, 1367995_AT, 1389538_AT 744 14 12092 3.4827188940092166 1.0 0.840026031162996 98.68165034600467
GOTERM_BP_FAT GO:0042176~regulation of protein catabolic process 4 0.3284072249589491 0.5868444480819063 1373466_AT, 1380336_AT, 1387691_AT, 1398256_AT 744 49 12092 1.3267500548606541 1.0 0.9900379471137566 99.99999012014301
GOTERM_BP_FAT GO:0009895~negative regulation of catabolic process 3 0.24630541871921183 0.6268985448635352 1380336_AT, 1387691_AT, 1398256_AT 744 34 12092 1.4340607210626184 1.0 0.9935245125034183 99.99999846327039
GOTERM_BP_FAT GO:0009894~regulation of catabolic process 4 0.3284072249589491 0.9499852632817638 1373466_AT, 1380336_AT, 1387691_AT, 1398256_AT 744 100 12092 0.6501075268817205 1.0 0.9999969563622123 100.0
Annotation Cluster 42 Enrichment Score: 1.5221061136466727
Category Term Count % PValue Genes List Total Pop Hits Pop Total Fold Enrichment Bonferroni Benjamini FDR
INTERPRO IPR003596:Immunoglobulin V-set, subgroup 7 0.5747126436781609 0.011920345403152555 1387279_AT, 1389681_AT, 1371016_AT, 1370924_AT, 1388275_AT, 1380908_AT, 1373153_AT, 1382174_AT 752 27 10240 3.5303388494877854 0.9999998132724902 0.9792125088969148 17.770169659606672
SMART SM00406:IGv 7 0.5747126436781609 0.017109586447457227 1387279_AT, 1389681_AT, 1371016_AT, 1370924_AT, 1388275_AT, 1380908_AT, 1373153_AT, 1382174_AT 405 27 5083 3.253863740283493 0.9851664799524651 0.7542945775637702 20.015422763170786
INTERPRO IPR013106:Immunoglobulin V-set 12 0.9852216748768473 0.13309241543969816 1387279_AT, 1389681_AT, 1374273_AT, 1384816_AT, 1391456_AT, 1390529_AT, 1394668_AT, 1382184_AT, 1371016_AT, 1370924_AT, 1388275_AT, 1396798_AT, 1384655_AT, 1394726_AT, 1382174_AT, 1373153_AT 752 103 10240 1.586449080768436 1.0 0.9956049228908406 90.27230805245361
Annotation Cluster 43 Enrichment Score: 1.4973538516976275
Category Term Count % PValue Genes List Total Pop Hits Pop Total Fold Enrichment Bonferroni Benjamini FDR
GOTERM_CC_FAT GO:0031974~membrane-enclosed lumen 104 8.538587848932677 0.0013222210396765257 1379218_AT, 1385408_AT, 1370378_AT, 1375529_AT, 1387277_AT, 1387391_AT, 1388163_AT, 1371928_AT, 1388780_AT, 1388246_AT, 1389793_AT, 1389564_AT, 1372162_AT, 1385294_AT, 1367995_AT, 1375577_AT, 1371560_AT, 1398980_AT, 1368835_AT, 1382811_AT, 1379888_AT, 1383569_AT, 1367697_AT, 1399095_AT, 1380060_AT, 136806…
GOTERM_CC_FAT GO:0043233~organelle lumen 96 7.8817733990147785 0.009593356917605288 1379218_AT, 1385408_AT, 1370378_AT, 1375529_AT, 1387391_AT, 1388163_AT, 1371928_AT, 1388780_AT, 1389793_AT, 1388246_AT, 1389564_AT, 1372162_AT, 1385294_AT, 1375577_AT, 1371560_AT, 1398980_AT, 1368835_AT, 1382811_AT, 1379888_AT, 1383569_AT, 1367697_AT, 1380060_AT, 1399095_AT, 1368063_A_AT, 1389238_AT, 1367767_AT, 1…
GOTERM_CC_FAT GO:0070013~intracellular organelle lumen 93 7.635467980295567 0.009693991998969526 1379218_AT, 1385408_AT, 1370378_AT, 1375529_AT, 1387391_AT, 1388163_AT, 1371928_AT, 1388780_AT, 1389793_AT, 1389564_AT, 1372162_AT, 1385294_AT, 1375577_AT, 1371560_AT, 1398980_AT, 1368835_AT, 1382811_AT, 1379888_AT, 1383569_AT, 1367697_AT, 1380060_AT, 1399095_AT, 1368063_A_AT, 1389238_AT, 1367767_AT, …
GOTERM_CC_FAT GO:0005654~nucleoplasm 50 4.105090311986864 0.18046563000385657 1375776_AT, 1385408_AT, 1382778_AT, 1395595_AT, 1387391_AT, 1374335_AT, 1367624_AT, 1388780_AT, 1391078_AT, 1389793_AT, 1376779_AT, 1389564_AT, 1391498_AT, 1371839_AT, 1371560_AT, 1398980_AT, 1379888_AT, 1367697_AT, 1399095_AT, 1368063_A_AT, 1389238_AT, 1375383_AT, 1388674_AT, 1369083_AT, 1389574_AT, 1369682_AT, 1373327…
GOTERM_CC_FAT GO:0044451~nucleoplasm part 32 2.6272577996715927 0.20984626536693263 1391565_AT, 1375776_AT, 1385408_AT, 1398768_AT, 1381968_AT, 1368851_AT, 1388758_AT, 1392987_AT, 1374335_AT, 1367624_AT, 1389793_AT, 1380530_AT, 1375043_AT, 1389564_AT, 1391498_AT, 1371839_AT, 1373256_AT, 1392269_AT, 1395782_AT, 1379888_AT, 1399123_AT, 1374636_AT, 1368063_A_AT, 1399095_AT, 1386253_AT, 1375383_AT, 1…
GOTERM_CC_FAT GO:0031981~nuclear lumen 64 5.254515599343185 0.22274287470662235 1375776_AT, 1379218_AT, 1385408_AT, 1382778_AT, 1381283_AT, 1395595_AT, 1387391_AT, 1374335_AT, 1367624_AT, 1388780_AT, 1371928_AT, 1389793_AT, 1391078_AT, 1376779_AT, 1389564_AT, 1391498_AT, 1385294_AT, 1371839_AT, 1371560_AT, 1398980_AT, 1368835_AT, 1376018_AT, 1379888_AT, 1367697_AT, 1399095_AT, 1368063_A_AT, 13892…
Annotation Cluster 44 Enrichment Score: 1.4941395360870333
Category Term Count % PValue Genes List Total Pop Hits Pop Total Fold Enrichment Bonferroni Benjamini FDR
GOTERM_CC_FAT GO:0031970~organelle envelope lumen 8 0.6568144499178982 0.00906840916793069 1377080_AT, 1367636_AT, 1396168_AT, 1370366_AT, 1367995_AT, 1388136_AT, 1384608_AT, 1387277_AT, 1392912_AT 667 39 10776 3.314035290047284 0.9884813862322566 0.2000367966470048 12.261720658173282
GOTERM_BP_FAT GO:0007007~inner mitochondrial membrane organization 4 0.3284072249589491 0.020023334181713905 1375289_AT, 1370366_AT, 1388136_AT, 1384608_AT 744 10 12092 6.501075268817205 1.0 0.32070759141106875 30.86425203139067
GOTERM_BP_FAT GO:0007006~mitochondrial membrane organization 6 0.49261083743842365 0.043828061334274505 1375289_AT, 1387919_AT, 1370366_AT, 1388136_AT, 1384608_AT, 1389596_AT 744 32 12092 3.047379032258064 1.0 0.4755328221883941 55.86163449639676
GOTERM_CC_FAT GO:0005758~mitochondrial intermembrane space 5 0.41050903119868637 0.1326239907357653 1396168_AT, 1370366_AT, 1367995_AT, 1388136_AT, 1384608_AT, 1387277_AT 667 32 10776 2.5243628185907045 1.0 0.6751826826921257 87.03749628599414
Annotation Cluster 45 Enrichment Score: 1.4901503173573107
Category Term Count % PValue Genes List Total Pop Hits Pop Total Fold Enrichment Bonferroni Benjamini FDR
GOTERM_BP_FAT GO:0045768~positive regulation of anti-apoptosis 8 0.6568144499178982 0.0012198933027777919 1369688_S_AT, 1380882_AT, 1379211_AT, 1386894_AT, 1384608_AT, 1388674_AT, 1387391_AT, 1369353_AT, 1380971_AT 744 28 12092 4.64362519201229 0.9839273935448611 0.06874106284417192 2.202824389338698
GOTERM_BP_FAT GO:0045767~regulation of anti-apoptosis 8 0.6568144499178982 0.006557067151953814 1369688_S_AT, 1380882_AT, 1379211_AT, 1386894_AT, 1384608_AT, 1388674_AT, 1387391_AT, 1369353_AT, 1380971_AT 744 37 12092 3.514094739901192 0.9999999997853866 0.16805170041516004 11.312294845131143
GOTERM_MF_FAT GO:0043559~insulin binding 3 0.24630541871921183 0.04626247448196161 1380882_AT, 1386894_AT, 1380971_AT 722 6 11963 8.284626038781164 1.0 0.6354597354978251 52.595554831746995
GOTERM_MF_FAT GO:0042562~hormone binding 6 0.49261083743842365 0.24717502127528856 1373102_AT, 1368059_AT, 1380882_AT, 1386894_AT, 1396727_AT, 1380971_AT 722 56 11963 1.7752770083102494 1.0 0.9293447899648014 98.86022783134948
GOTERM_MF_FAT GO:0017046~peptide hormone binding 4 0.3284072249589491 0.3872429287356942 1380882_AT, 1386894_AT, 1396727_AT, 1380971_AT 722 37 11963 1.791270494871603 1.0 0.9714325909976117 99.95555001617772
Annotation Cluster 46 Enrichment Score: 1.4880386589112076
Category Term Count % PValue Genes List Total Pop Hits Pop Total Fold Enrichment Bonferroni Benjamini FDR
GOTERM_MF_FAT GO:0019992~diacylglycerol binding 10 0.8210180623973727 6.108166192094155E-4 1393045_AT, 1378771_AT, 1372371_AT, 1369129_AT, 1387190_AT, 1367915_AT, 1368675_AT, 1368240_A_AT, 1374872_AT, 1376259_AT, 1398397_AT 722 41 11963 4.041280994527397 0.45052015181097604 0.0450155721242006 0.9582606480737277
INTERPRO IPR002219:Protein kinase C-like, phorbol ester/diacylglycerol binding 9 0.7389162561576355 0.01021775851443707 1393045_AT, 1378771_AT, 1372371_AT, 1369129_AT, 1387190_AT, 1368675_AT, 1368240_A_AT, 1374872_AT, 1376259_AT, 1398397_AT 752 42 10240 2.917933130699088 0.9999982732180757 0.9880028202823743 15.42766368868963
SMART SM00109:C1 9 0.7389162561576355 0.015886477716061262 1393045_AT, 1378771_AT, 1372371_AT, 1369129_AT, 1387190_AT, 1368675_AT, 1368240_A_AT, 1374872_AT, 1376259_AT, 1398397_AT 405 42 5083 2.6894179894179895 0.9799077473783743 0.8582528567426289 18.717725235762362
UP_SEQ_FEATURE zinc finger region:Phorbol-ester/DAG-type 6 0.49261083743842365 0.024427618142057867 1393045_AT, 1378771_AT, 1372371_AT, 1369129_AT, 1368675_AT, 1374872_AT, 1398397_AT 571 22 7317 3.4948256647030727 1.0 0.9995587681164797 33.828885296705494
INTERPRO IPR002219:Protein kinase C, phorbol ester/diacylglycerol binding 4 0.3284072249589491 0.17742261345545796 1393045_AT, 1378771_AT, 1372371_AT, 1387190_AT, 1368675_AT 752 20 10240 2.723404255319149 1.0 0.9981794209246523 95.86870294731222
UP_SEQ_FEATURE zinc finger region:Phorbol-ester/DAG-type 2 3 0.24630541871921183 0.2987257071882856 1387190_AT, 1368240_A_AT, 1376259_AT 571 14 7317 2.7459344508381283 1.0 0.9999999905398582 99.73280502241818
UP_SEQ_FEATURE zinc finger region:Phorbol-ester/DAG-type 1 3 0.24630541871921183 0.2987257071882856 1387190_AT, 1368240_A_AT, 1376259_AT 571 14 7317 2.7459344508381283 1.0 0.9999999905398582 99.73280502241818
Annotation Cluster 47 Enrichment Score: 1.4655966608301565
Category Term Count % PValue Genes List Total Pop Hits Pop Total Fold Enrichment Bonferroni Benjamini FDR
GOTERM_CC_FAT GO:0044429~mitochondrial part 49 4.022988505747127 0.002708298549944035 1376070_AT, 1370378_AT, 1375529_AT, 1387919_AT, 1369505_AT, 1383519_AT, 1387277_AT, 1388163_AT, 1390416_AT, 1382887_AT, 1379890_AT, 1375289_AT, 1372162_AT, 1367995_AT, 1380128_AT, 1375577_AT, 1389922_AT, 1382811_AT, 1383569_AT, 1386894_AT, 1370277_AT, 1371791_AT, 1384608_AT, 1389596_AT, 1380060_AT, 1367767_AT, 1…
GOTERM_CC_FAT GO:0005759~mitochondrial matrix 20 1.6420361247947455 0.011731734339165831 1382811_AT, 1370173_AT, 1369939_AT, 1370865_AT, 1383569_AT, 1370378_AT, 1375529_AT, 1386894_AT, 1377060_AT, 1380060_AT, 1388163_AT, 1368552_AT, 1370172_AT, 1367767_AT, 1370509_AT, 1370918_A_AT, 1372162_AT, 1367985_AT, 1375577_AT, 1369933_AT, 1389922_AT 667 175 10776 1.846391090169201 0.9969191080494484 0.2064…
GOTERM_CC_FAT GO:0031980~mitochondrial lumen 20 1.6420361247947455 0.011731734339165831 1382811_AT, 1370173_AT, 1369939_AT, 1370865_AT, 1383569_AT, 1370378_AT, 1375529_AT, 1386894_AT, 1377060_AT, 1380060_AT, 1388163_AT, 1368552_AT, 1370172_AT, 1367767_AT, 1370509_AT, 1370918_A_AT, 1372162_AT, 1367985_AT, 1375577_AT, 1369933_AT, 1389922_AT 667 175 10776 1.846391090169201 0.9969191080494484 0.20649…
SP_PIR_KEYWORDS mitochondrion 43 3.5303776683087027 0.06048576117653716 1373362_AT, 1370173_AT, 1376005_AT, 1392273_AT, 1370865_AT, 1376415_AT, 1370378_AT, 1376070_AT, 1369505_AT, 1387919_AT, 1375529_AT, 1377060_AT, 1372318_AT, 1388163_AT, 1368552_AT, 1390416_AT, 1382887_AT, 1389384_AT, 1375289_AT, 1367985_AT, 1380128_AT, 1371888_AT, 1375577_AT, 1389922_AT, 1382811_AT, 1369939_AT, 1383569_AT, 139…
SP_PIR_KEYWORDS transit peptide 24 1.9704433497536946 0.23488471828952984 1373362_AT, 1370173_AT, 1392273_AT, 1376415_AT, 1370865_AT, 1370378_AT, 1377060_AT, 1368552_AT, 1375289_AT, 1367985_AT, 1380128_AT, 1371888_AT, 1389922_AT, 1382811_AT, 1383569_AT, 1386894_AT, 1370277_AT, 1384608_AT, 1380060_AT, 1370172_AT, 1367767_AT, 1370509_AT, 1373929_AT, 1367591_AT, 1367526_AT, 1384073_AT, 1375166_AT 65…
UP_SEQ_FEATURE transit peptide:Mitochondrion 24 1.9704433497536946 0.30373241635665893 1373362_AT, 1370173_AT, 1392273_AT, 1376415_AT, 1370865_AT, 1370378_AT, 1377060_AT, 1368552_AT, 1375289_AT, 1367985_AT, 1380128_AT, 1371888_AT, 1389922_AT, 1382811_AT, 1383569_AT, 1386894_AT, 1370277_AT, 1384608_AT, 1380060_AT, 1370172_AT, 1367767_AT, 1370509_AT, 1373929_AT, 1367591_AT, 1367526_AT, 1384073_AT, …
Annotation Cluster 48 Enrichment Score: 1.4515803759310169
Category Term Count % PValue Genes List Total Pop Hits Pop Total Fold Enrichment Bonferroni Benjamini FDR
GOTERM_BP_FAT GO:0007005~mitochondrion organization 15 1.2315270935960592 0.00998649978508586 1370173_AT, 1383569_AT, 1387919_AT, 1384608_AT, 1389596_AT, 1368552_AT, 1370172_AT, 1390800_A_AT, 1389384_AT, 1377642_AT, 1375289_AT, 1367591_AT, 1370366_AT, 1388136_AT, 1371893_AT, 1375673_AT, 1386261_X_AT, 1382071_AT 744 114 12092 2.138511601584607 0.9999999999999982 0.21957278710159822 16.735845538534…
GOTERM_BP_FAT GO:0017038~protein import 13 1.0673234811165846 0.010407264490355454 1398482_AT, 1379368_AT, 1383569_AT, 1387919_AT, 1389538_AT, 1368552_AT, 1387691_AT, 1392851_AT, 1388136_AT, 1370366_AT, 1388198_AT, 1384815_AT, 1368856_AT 744 92 12092 2.296575502571295 0.9999999999999996 0.22204233416667396 17.3792529237498
GOTERM_BP_FAT GO:0006626~protein targeting to mitochondrion 5 0.41050903119868637 0.026151492378535895 1383569_AT, 1387919_AT, 1370366_AT, 1388136_AT, 1368552_AT 744 19 12092 4.277023203169214 1.0 0.3686334352902557 38.342143989078245
GOTERM_BP_FAT GO:0070585~protein localization in mitochondrion 5 0.41050903119868637 0.026151492378535895 1383569_AT, 1387919_AT, 1370366_AT, 1388136_AT, 1368552_AT 744 19 12092 4.277023203169214 1.0 0.3686334352902557 38.342143989078245
GOTERM_BP_FAT GO:0007006~mitochondrial membrane organization 6 0.49261083743842365 0.043828061334274505 1375289_AT, 1387919_AT, 1370366_AT, 1388136_AT, 1384608_AT, 1389596_AT 744 32 12092 3.047379032258064 1.0 0.4755328221883941 55.86163449639676
GOTERM_BP_FAT GO:0033365~protein localization in organelle 12 0.9852216748768473 0.06057780513652694 1368655_AT, 1398482_AT, 1379368_AT, 1383569_AT, 1387919_AT, 1370366_AT, 1389538_AT, 1388136_AT, 1384815_AT, 1368552_AT, 1387691_AT, 1368856_AT 744 106 12092 1.8399269628727937 1.0 0.5511254183726781 68.02888327209328
GOTERM_BP_FAT GO:0006605~protein targeting 15 1.2315270935960592 0.0807668664695577 1374790_AT, 1398482_AT, 1379368_AT, 1383569_AT, 1387919_AT, 1389538_AT, 1387581_AT, 1368552_AT, 1387691_AT, 1392851_AT, 1383025_AT, 1388136_AT, 1370366_AT, 1375217_AT, 1384815_AT, 1368856_AT 744 151 12092 1.6145054475539415 1.0 0.6206658017749884 78.4928416103631
GOTERM_BP_FAT GO:0006839~mitochondrial transport 6 0.49261083743842365 0.1600719074067954 1368059_AT, 1383569_AT, 1387919_AT, 1370366_AT, 1388136_AT, 1368552_AT 744 47 12092 2.0748112560054905 1.0 0.7893429664519763 95.85473621653799
Annotation Cluster 49 Enrichment Score: 1.4314712922616295
Category Term Count % PValue Genes List Total Pop Hits Pop Total Fold Enrichment Bonferroni Benjamini FDR
GOTERM_BP_FAT GO:0030730~sequestering of triglyceride 3 0.24630541871921183 0.010850144445771353 1370047_AT, 1387691_AT, 1398256_AT 744 3 12092 16.252688172043012 0.9999999999999999 0.22753190199957607 18.051399708991035
GOTERM_BP_FAT GO:0051235~maintenance of location 7 0.5747126436781609 0.027037315129638927 1368655_AT, 1389538_AT, 1367655_AT, 1370047_AT, 1387691_AT, 1398256_AT, 1371514_AT 744 38 12092 2.9939162422184493 1.0 0.3725554977934076 39.35760037255782
GOTERM_BP_FAT GO:0010827~regulation of glucose transport 6 0.49261083743842365 0.038871083484791714 1390549_AT, 1383025_AT, 1370047_AT, 1375217_AT, 1369353_AT, 1387691_AT, 1398256_AT 744 31 12092 3.1456815816857437 1.0 0.4462451512326948 51.494008349171196
GOTERM_BP_FAT GO:0010829~negative regulation of glucose transport 3 0.24630541871921183 0.06442330470459265 1370047_AT, 1387691_AT, 1398256_AT 744 7 12092 6.965437788018433 1.0 0.564622527559238 70.33461358764639
GOTERM_BP_FAT GO:0019915~lipid storage 4 0.3284072249589491 0.09474903832312577 1367689_A_AT, 1386901_AT, 1370047_AT, 1387691_AT, 1398256_AT 744 18 12092 3.611708482676225 1.0 0.666210077916853 83.74037738083418
Annotation Cluster 50 Enrichment Score: 1.4085207995637838
Category Term Count % PValue Genes List Total Pop Hits Pop Total Fold Enrichment Bonferroni Benjamini FDR
GOTERM_MF_FAT GO:0003779~actin binding 25 2.052545155993432 0.007125751995622693 1391279_AT, 1389172_AT, 1396071_AT, 1397380_AT, 1370968_AT, 1373490_AT, 1370097_A_AT, 1367861_AT, 1370260_AT, 1367655_AT, 1392607_AT, 1389921_AT, 1371508_AT, 1376766_AT, 1395132_AT, 1398769_AT, 1372086_AT, 1397923_AT, 1369720_AT, 1371457_AT, 1372947_AT, 1372110_AT, 1388597_AT, 1373173_AT, 1367970_AT, 1384101_AT, 1373…
GOTERM_MF_FAT GO:0008092~cytoskeletal protein binding 34 2.7914614121510675 0.03122675876499079 1391279_AT, 1389172_AT, 1396071_AT, 1387277_AT, 1397380_AT, 1367802_AT, 1382189_AT, 1370968_AT, 1370097_A_AT, 1373490_AT, 1367861_AT, 1370260_AT, 1372500_AT, 1392607_AT, 1367655_AT, 1381190_AT, 1389921_AT, 1391086_AT, 1371508_AT, 1379261_AT, 1376766_AT, 1398769_AT, 1395132_AT, 1372086_AT, 1378721_AT, 1…
SP_PIR_KEYWORDS actin-binding 12 0.9852216748768473 0.26734987782442954 1396071_AT, 1369720_AT, 1371457_AT, 1372947_AT, 1397380_AT, 1388597_AT, 1367970_AT, 1367861_AT, 1370260_AT, 1367655_AT, 1389921_AT, 1371508_AT, 1395132_AT, 1398769_AT 656 121 8979 1.3574380165289255 1.0 0.8826373272630936 98.74782662830772
Annotation Cluster 51 Enrichment Score: 1.3746682075228347
Category Term Count % PValue Genes List Total Pop Hits Pop Total Fold Enrichment Bonferroni Benjamini FDR
INTERPRO IPR000980:SH2 motif 11 0.9031198686371099 0.03347781793269663 1368835_AT, 1393379_A_AT, 1380882_AT, 1387483_AT, 1389803_AT, 1379653_A_AT, 1384111_AT, 1370090_AT, 1393926_AT, 1387277_AT, 1375568_AT, 1388379_AT, 1368856_AT 752 71 10240 2.109679352712017 1.0 0.9877152059054072 42.624430292828585
SP_PIR_KEYWORDS SH2 domain 8 0.6568144499178982 0.042772727625407805 1379653_A_AT, 1389803_AT, 1387483_AT, 1380882_AT, 1368675_AT, 1387277_AT, 1375568_AT, 1368856_AT, 1388379_AT 656 45 8979 2.4333333333333336 0.9999999921759403 0.7363914817032828 45.96429165789838
SMART SM00252:SH2 11 0.9031198686371099 0.05248936128434152 1368835_AT, 1393379_A_AT, 1380882_AT, 1387483_AT, 1389803_AT, 1379653_A_AT, 1384111_AT, 1370090_AT, 1393926_AT, 1387277_AT, 1375568_AT, 1388379_AT, 1368856_AT 405 71 5083 1.9444618327247436 0.9999980657207661 0.8883771273865151 50.22998325440201
Annotation Cluster 52 Enrichment Score: 1.3602404630045606
Category Term Count % PValue Genes List Total Pop Hits Pop Total Fold Enrichment Bonferroni Benjamini FDR
GOTERM_CC_FAT GO:0000267~cell fraction 77 6.321839080459771 0.015988960982200057 1368236_AT, 1389172_AT, 1370414_AT, 1387277_AT, 1399003_AT, 1370419_A_AT, 1387085_AT, 1372404_AT, 1390800_A_AT, 1390687_AT, 1370819_AT, 1382887_AT, 1394578_AT, 1390100_S_AT, 1379890_AT, 1368609_AT, 1367915_AT, 1375673_AT, 1386881_AT, 1368156_AT, 1367687_A_AT, 1368951_AT, 1368674_AT, 1367697_AT, 1376259_AT, 1380971_AT…
GOTERM_CC_FAT GO:0005624~membrane fraction 58 4.761904761904762 0.027618679457601176 1368236_AT, 1389172_AT, 1370414_AT, 1387277_AT, 1399003_AT, 1370419_A_AT, 1372404_AT, 1390800_A_AT, 1390687_AT, 1382887_AT, 1394578_AT, 1390100_S_AT, 1379890_AT, 1368609_AT, 1367915_AT, 1375673_AT, 1367687_A_AT, 1368951_AT, 1376259_AT, 1376824_AT, 1380971_AT, 1375852_AT, 1387104_AT, 1368240_A_AT, 1378581_AT, 1375…
GOTERM_CC_FAT GO:0005626~insoluble fraction 60 4.926108374384237 0.03550290116538072 1368236_AT, 1389172_AT, 1370414_AT, 1387277_AT, 1399003_AT, 1370419_A_AT, 1372404_AT, 1390800_A_AT, 1390687_AT, 1382887_AT, 1394578_AT, 1390100_S_AT, 1379890_AT, 1368609_AT, 1367915_AT, 1375673_AT, 1367687_A_AT, 1368951_AT, 1376259_AT, 1376824_AT, 1380971_AT, 1375852_AT, 1387104_AT, 1368240_A_AT, 1378581_AT, 1375…
GOTERM_CC_FAT GO:0042598~vesicular fraction 21 1.7241379310344827 0.2310740372062099 1384358_AT, 1367689_A_AT, 1392705_AT, 1374790_AT, 1386901_AT, 1369115_AT, 1370414_AT, 1390440_AT, 1377635_AT, 1379110_AT, 1399003_AT, 1387072_AT, 1380971_AT, 1375852_AT, 1382887_AT, 1369362_AT, 1369136_AT, 1373923_AT, 1370426_A_AT, 1367915_AT, 1384815_AT, 1375272_AT, 1368304_AT 667 270 10776 1.2565717141429285 1.…
Annotation Cluster 53 Enrichment Score: 1.3415813939666599
Category Term Count % PValue Genes List Total Pop Hits Pop Total Fold Enrichment Bonferroni Benjamini FDR
GOTERM_BP_FAT GO:0031016~pancreas development 8 0.6568144499178982 0.010126100155566899 1381120_AT, 1396223_AT, 1369604_AT, 1371249_AT, 1367614_AT, 1369682_AT, 1380971_AT, 1388246_AT 744 40 12092 3.2505376344086025 0.9999999999999989 0.2194682308478011 16.949836949202922
GOTERM_BP_FAT GO:0031017~exocrine pancreas development 3 0.24630541871921183 0.08248185895404109 1396223_AT, 1371249_AT, 1380971_AT 744 8 12092 6.094758064516128 1.0 0.624997899988368 79.21339663582707
GOTERM_BP_FAT GO:0035272~exocrine system development 6 0.49261083743842365 0.1130980609558442 1396223_AT, 1369604_AT, 1371249_AT, 1387691_AT, 1380971_AT, 1376319_AT 744 42 12092 2.3218125960061444 1.0 0.7090198525851793 88.81021394156974
Annotation Cluster 54 Enrichment Score: 1.319549745912971
Category Term Count % PValue Genes List Total Pop Hits Pop Total Fold Enrichment Bonferroni Benjamini FDR
GOTERM_BP_FAT GO:0051149~positive regulation of muscle cell differentiation 5 0.41050903119868637 0.004703033128260698 1371211_A_AT, 1380882_AT, 1388245_A_AT, 1367816_AT, 1385540_AT, 1386881_AT 744 12 12092 6.771953405017921 0.9999998820029719 0.14095123124510778 8.242824994301357
GOTERM_BP_FAT GO:0051147~regulation of muscle cell differentiation 5 0.41050903119868637 0.14185959882627608 1371211_A_AT, 1380882_AT, 1388245_A_AT, 1367816_AT, 1385540_AT, 1386881_AT 744 33 12092 2.4625285109156074 1.0 0.7607240542543805 93.86863538844904
GOTERM_BP_FAT GO:0051153~regulation of striated muscle cell differentiation 4 0.3284072249589491 0.16485950707407243 1371211_A_AT, 1380882_AT, 1388245_A_AT, 1367816_AT, 1386881_AT 744 23 12092 2.8265544647031327 1.0 0.7964337790263354 96.26535150129924
Annotation Cluster 55 Enrichment Score: 1.2976207367956107
Category Term Count % PValue Genes List Total Pop Hits Pop Total Fold Enrichment Bonferroni Benjamini FDR
GOTERM_BP_FAT GO:0045429~positive regulation of nitric oxide biosynthetic process 6 0.49261083743842365 0.009480288908530128 1370173_AT, 1392280_AT, 1369549_AT, 1387691_AT, 1368856_AT, 1370172_AT, 1398256_AT 744 22 12092 4.432551319648094 0.99999999999999 0.2124062412672305 15.955502669012256
GOTERM_BP_FAT GO:0045428~regulation of nitric oxide biosynthetic process 6 0.49261083743842365 0.022569621688747203 1370173_AT, 1392280_AT, 1369549_AT, 1387691_AT, 1368856_AT, 1370172_AT, 1398256_AT 744 27 12092 3.611708482676225 1.0 0.3369519713899135 34.06986797195051
GOTERM_BP_FAT GO:0032755~positive regulation of interleukin-6 production 5 0.41050903119868637 0.03114445961883048 1392280_AT, 1386894_AT, 1387691_AT, 1398256_AT, 1381279_AT 744 20 12092 4.063172043010753 1.0 0.39796263118318687 43.86270289156852
GOTERM_BP_FAT GO:0032675~regulation of interleukin-6 production 6 0.49261083743842365 0.06087324734340836 1380336_AT, 1392280_AT, 1386894_AT, 1387691_AT, 1398256_AT, 1381279_AT 744 35 12092 2.786175115207373 1.0 0.5515713640645464 68.21186717848569
GOTERM_BP_FAT GO:0043523~regulation of neuron apoptosis 6 0.49261083743842365 0.801204156818345 1370173_AT, 1370737_AT, 1383561_AT, 1367591_AT, 1387691_AT, 1368856_AT, 1370172_AT 744 108 12092 0.9029271206690562 1.0 0.9994232384284008 99.99999999998425
Annotation Cluster 56 Enrichment Score: 1.2942693340163687
Category Term Count % PValue Genes List Total Pop Hits Pop Total Fold Enrichment Bonferroni Benjamini FDR
GOTERM_BP_FAT GO:0002439~chronic inflammatory response to antigenic stimulus 3 0.24630541871921183 0.020818278245672908 1387691_AT, 1398256_AT, 1387835_AT 744 4 12092 12.189516129032256 1.0 0.32228686438306775 31.88052146758813
GOTERM_BP_FAT GO:0046328~regulation of JNK cascade 9 0.7389162561576355 0.022384808845587502 1390431_AT, 1369688_S_AT, 1387713_A_AT, 1375673_AT, 1387691_AT, 1399167_A_AT, 1398256_AT, 1387835_AT, 1381279_AT 744 57 12092 2.5662139219015283 1.0 0.3361399340721638 33.84201250393616
GOTERM_BP_FAT GO:0070302~regulation of stress-activated protein kinase signaling pathway 9 0.7389162561576355 0.029547971476780233 1390431_AT, 1369688_S_AT, 1387713_A_AT, 1375673_AT, 1387691_AT, 1399167_A_AT, 1398256_AT, 1387835_AT, 1381279_AT 744 60 12092 2.4379032258064517 1.0 0.3890288819409533 42.15047348990295
GOTERM_BP_FAT GO:0051048~negative regulation of secretion 9 0.7389162561576355 0.08327537760036902 1371211_A_AT, 1388245_A_AT, 1368655_AT, 1383760_AT, 1367614_AT, 1387691_AT, 1388379_AT, 1398256_AT, 1389922_AT, 1387835_AT 744 74 12092 1.97667829119442 1.0 0.6262078437176124 79.53901638531937
GOTERM_BP_FAT GO:0002437~inflammatory response to antigenic stimulus 3 0.24630541871921183 0.12231247596189511 1387691_AT, 1398256_AT, 1387835_AT 744 10 12092 4.875806451612903 1.0 0.7291500763963719 90.75187605914694
GOTERM_BP_FAT GO:0002544~chronic inflammatory response 3 0.24630541871921183 0.12231247596189511 1387691_AT, 1398256_AT, 1387835_AT 744 10 12092 4.875806451612903 1.0 0.7291500763963719 90.75187605914694
Annotation Cluster 57 Enrichment Score: 1.2817327333564403
Category Term Count % PValue Genes List Total Pop Hits Pop Total Fold Enrichment Bonferroni Benjamini FDR
GOTERM_BP_FAT GO:0032231~regulation of actin filament bundle formation 6 0.49261083743842365 0.002875317650369846 1390687_AT, 1369362_AT, 1375673_AT, 1381181_AT, 1376259_AT, 1387474_AT, 1369071_AT 744 17 12092 5.736242884250474 0.9999413598140419 0.11467558375326314 5.118842397370282
GOTERM_BP_FAT GO:0044087~regulation of cellular component biogenesis 16 1.3136288998357963 0.0044766299102993855 1398441_AT, 1382372_AT, 1399095_AT, 1381181_AT, 1367802_AT, 1371457_AT, 1376259_AT, 1369071_AT, 1388246_AT, 1390687_AT, 1389157_AT, 1369362_AT, 1367970_AT, 1367655_AT, 1375673_AT, 1375704_AT, 1387474_AT 744 115 12092 2.261243571762506 0.9999997452352324 0.13583336601226448 7.8611945565…
GOTERM_BP_FAT GO:0043254~regulation of protein complex assembly 11 0.9031198686371099 0.01109004904765936 1390687_AT, 1367970_AT, 1398441_AT, 1367655_AT, 1382372_AT, 1375673_AT, 1399095_AT, 1367802_AT, 1371457_AT, 1375704_AT, 1388246_AT 744 71 12092 2.5180221111615935 1.0 0.22915245071522294 18.413334838048446
GOTERM_BP_FAT GO:0032956~regulation of actin cytoskeleton organization 10 0.8210180623973727 0.015721969531575147 1390687_AT, 1369362_AT, 1367970_AT, 1398441_AT, 1367655_AT, 1375673_AT, 1381181_AT, 1371457_AT, 1376259_AT, 1387474_AT, 1369071_AT 744 64 12092 2.5394825268817205 1.0 0.2862833505607607 25.11206701810904
GOTERM_BP_FAT GO:0051493~regulation of cytoskeleton organization 14 1.1494252873563218 0.016042131627577283 1372371_AT, 1398441_AT, 1381181_AT, 1367802_AT, 1371457_AT, 1376259_AT, 1369071_AT, 1390687_AT, 1393045_AT, 1369362_AT, 1367970_AT, 1367655_AT, 1375673_AT, 1379261_AT, 1382459_AT, 1387474_AT 744 109 12092 2.0875012331064418 1.0 0.28968164370634686 25.55533562682635
GOTERM_BP_FAT GO:0033043~regulation of organelle organization 19 1.5599343185550083 0.018730032144471276 1372371_AT, 1398441_AT, 1383827_AT, 1381181_AT, 1367802_AT, 1371457_AT, 1376259_AT, 1387691_AT, 1398256_AT, 1388780_AT, 1369071_AT, 1390800_A_AT, 1393045_AT, 1390687_AT, 1369362_AT, 1367970_AT, 1377642_AT, 1367655_AT, 1375673_AT, 1379261_AT, 1386261_X_AT, 1382459_AT, 1387474_AT 744 172 12092 1…
GOTERM_BP_FAT GO:0032970~regulation of actin filament-based process 10 0.8210180623973727 0.020757198119413775 1390687_AT, 1369362_AT, 1367970_AT, 1398441_AT, 1367655_AT, 1375673_AT, 1381181_AT, 1371457_AT, 1376259_AT, 1387474_AT, 1369071_AT 744 67 12092 2.42577435403627 1.0 0.3244064671871565 31.802939202277813
GOTERM_BP_FAT GO:0051492~regulation of stress fiber formation 4 0.3284072249589491 0.06045057331354262 1369362_AT, 1381181_AT, 1376259_AT, 1387474_AT, 1369071_AT 744 15 12092 4.33405017921147 1.0 0.5517099850005265 67.94977517414084
GOTERM_BP_FAT GO:0051130~positive regulation of cellular component organization 17 1.3957307060755337 0.11622084953809117 1369559_A_AT, 1372371_AT, 1398441_AT, 1382372_AT, 1399095_AT, 1381181_AT, 1367802_AT, 1376259_AT, 1387691_AT, 1398256_AT, 1393045_AT, 1390687_AT, 1389157_AT, 1369362_AT, 1368000_AT, 1383025_AT, 1383499_AT, 1375217_AT, 1375673_AT, 1387474_AT 744 188 12092 1.4696579730038895 1.0…
GOTERM_BP_FAT GO:0030832~regulation of actin filament length 6 0.49261083743842365 0.1310087426104105 1390687_AT, 1367970_AT, 1398441_AT, 1367655_AT, 1375673_AT, 1371457_AT 744 44 12092 2.216275659824047 1.0 0.7457456400030248 92.28850071159636
GOTERM_BP_FAT GO:0008064~regulation of actin polymerization or depolymerization 6 0.49261083743842365 0.1310087426104105 1390687_AT, 1367970_AT, 1398441_AT, 1367655_AT, 1375673_AT, 1371457_AT 744 44 12092 2.216275659824047 1.0 0.7457456400030248 92.28850071159636
GOTERM_BP_FAT GO:0032233~positive regulation of actin filament bundle formation 3 0.24630541871921183 0.16568019635694634 1390687_AT, 1381181_AT, 1376259_AT, 1387474_AT 744 12 12092 4.063172043010753 1.0 0.7956685950360917 96.33175840300827
GOTERM_BP_FAT GO:0010638~positive regulation of organelle organization 8 0.6568144499178982 0.1848923722661285 1393045_AT, 1390687_AT, 1372371_AT, 1398441_AT, 1375673_AT, 1381181_AT, 1376259_AT, 1387691_AT, 1387474_AT, 1398256_AT 744 76 12092 1.7108092812676854 1.0 0.8180387734624741 97.6021076552614
GOTERM_BP_FAT GO:0032271~regulation of protein polymerization 6 0.49261083743842365 0.2135117709569322 1367970_AT, 1398441_AT, 1367655_AT, 1375673_AT, 1367802_AT, 1371457_AT 744 52 12092 1.8753101736972706 1.0 0.8423193500041566 98.75098614685413
GOTERM_BP_FAT GO:0030833~regulation of actin filament polymerization 5 0.41050903119868637 0.21614724082168552 1367970_AT, 1398441_AT, 1367655_AT, 1375673_AT, 1371457_AT 744 39 12092 2.083677970774745 1.0 0.8450299474304053 98.82519401337743
GOTERM_BP_FAT GO:0051495~positive regulation of cytoskeleton organization 5 0.41050903119868637 0.22944567918007847 1390687_AT, 1398441_AT, 1375673_AT, 1381181_AT, 1376259_AT, 1387474_AT 744 40 12092 2.0315860215053765 1.0 0.8542430313462085 99.14027551544373
GOTERM_BP_FAT GO:0031334~positive regulation of protein complex assembly 4 0.3284072249589491 0.29659972247934896 1390687_AT, 1398441_AT, 1375673_AT, 1399095_AT 744 31 12092 2.097121054457163 1.0 0.902252815486288 99.83717691955644
Annotation Cluster 58 Enrichment Score: 1.2785435285002027
Category Term Count % PValue Genes List Total Pop Hits Pop Total Fold Enrichment Bonferroni Benjamini FDR
KEGG_PATHWAY rno05215:Prostate cancer 15 1.2315270935960592 0.001452461280775982 1376197_AT, 1380882_AT, 1379211_AT, 1370737_AT, 1389538_AT, 1387391_AT, 1367624_AT, 1380971_AT, 1370968_AT, 1375383_AT, 1376779_AT, 1382366_AT, 1373528_AT, 1390283_AT, 1388674_AT, 1387616_AT 356 90 5590 2.6170411985018722 0.21438139742852336 0.058537687311371434 1.7506316315149983
KEGG_PATHWAY rno05210:Colorectal cancer 13 1.0673234811165846 0.004702035136274891 1380882_AT, 1376197_AT, 1369939_AT, 1377796_AT, 1379211_AT, 1370737_AT, 1395488_AT, 1372404_AT, 1380971_AT, 1375043_AT, 1382366_AT, 1373528_AT, 1390283_AT 356 81 5590 2.520113746705507 0.5426830865206275 0.09316732975265929 5.56591704862448
KEGG_PATHWAY rno05214:Glioma 10 0.8210180623973727 0.01395527619559589 1382366_AT, 1375383_AT, 1373528_AT, 1387483_AT, 1380882_AT, 1384836_AT, 1379211_AT, 1388674_AT, 1387391_AT, 1368240_A_AT, 1380971_AT 356 61 5590 2.574138883772334 0.9029852308034546 0.13567442070265234 15.697761662352594
KEGG_PATHWAY rno05200:Pathways in cancer 30 2.4630541871921183 0.028013449253803144 1384111_AT, 1379211_AT, 1369604_AT, 1387391_AT, 1372404_AT, 1370968_AT, 1375043_AT, 1382366_AT, 1376779_AT, 1373528_AT, 1393836_AT, 1390283_AT, 1370113_AT, 1385540_AT, 1376788_AT, 1384276_AT, 1368835_AT, 1387483_AT, 1380882_AT, 1376197_AT, 1369939_AT, 1379911_AT, 1377796_AT, 1370737_AT, 1389538_AT, 1395488_AT, 138…
KEGG_PATHWAY rno05218:Melanoma 10 0.8210180623973727 0.02928461889416049 1382366_AT, 1375383_AT, 1373528_AT, 1380882_AT, 1393836_AT, 1379211_AT, 1369604_AT, 1388674_AT, 1387391_AT, 1380971_AT, 1387616_AT 356 69 5590 2.2756879986972804 0.992801247417135 0.20938576266566267 30.312212538162374
KEGG_PATHWAY rno05222:Small cell lung cancer 11 0.9031198686371099 0.03626235990175282 1382366_AT, 1375383_AT, 1373528_AT, 1380882_AT, 1369939_AT, 1370737_AT, 1370113_AT, 1389538_AT, 1385540_AT, 1370968_AT, 1384276_AT 356 83 5590 2.08102071206173 0.9978264765356565 0.22545168430975293 36.16083518548708
KEGG_PATHWAY rno05220:Chronic myeloid leukemia 10 0.8210180623973727 0.04665703147136939 1382366_AT, 1375383_AT, 1373528_AT, 1380882_AT, 1389538_AT, 1373494_AT, 1388674_AT, 1387391_AT, 1395073_AT, 1388379_AT, 1370968_AT 356 75 5590 2.093632958801498 0.9996407788952925 0.2545460693587871 44.04212144564627
KEGG_PATHWAY rno05212:Pancreatic cancer 9 0.7389162561576355 0.06934563653204956 1368835_AT, 1373882_AT, 1382366_AT, 1375383_AT, 1373528_AT, 1380882_AT, 1384111_AT, 1370737_AT, 1372404_AT, 1370968_AT 356 69 5590 2.0481191988275524 0.9999934101219947 0.3112051077325695 58.240528715730775
KEGG_PATHWAY rno05213:Endometrial cancer 6 0.49261083743842365 0.22100313127908286 1382366_AT, 1373528_AT, 1376197_AT, 1380882_AT, 1370737_AT, 1390283_AT 356 51 5590 1.8473231989424983 1.0 0.5860829027854214 95.19078157347656
KEGG_PATHWAY rno04150:mTOR signaling pathway 6 0.49261083743842365 0.24487735449032785 1373882_AT, 1382366_AT, 1373528_AT, 1380882_AT, 1369362_AT, 1377391_AT 356 53 5590 1.7776128895484418 1.0 0.6064335385478313 96.7052865974117
KEGG_PATHWAY rno05221:Acute myeloid leukemia 6 0.49261083743842365 0.26938947964831167 1382366_AT, 1373528_AT, 1376197_AT, 1380882_AT, 1390283_AT, 1370968_AT 356 55 5590 1.7129724208375894 1.0 0.625842876325426 97.79363236748625
KEGG_PATHWAY rno05211:Renal cell carcinoma 7 0.5747126436781609 0.27277307888115465 1373882_AT, 1382366_AT, 1373528_AT, 1380882_AT, 1368851_AT, 1399167_A_AT, 1388379_AT 356 69 5590 1.5929815990880962 1.0 0.6243674899997955 97.91463429887222
KEGG_PATHWAY rno04914:Progesterone-mediated oocyte maturation 6 0.49261083743842365 0.655960368418324 1382366_AT, 1373528_AT, 1380882_AT, 1395630_AT, 1367697_AT, 1374419_AT, 1380971_AT 356 87 5590 1.0829135993800854 1.0 0.860266649011187 99.99976588330487
Annotation Cluster 59 Enrichment Score: 1.2666698116211756
Category Term Count % PValue Genes List Total Pop Hits Pop Total Fold Enrichment Bonferroni Benjamini FDR
GOTERM_BP_FAT GO:0048469~cell maturation 11 0.9031198686371099 0.02615070221850238 1369688_S_AT, 1372299_AT, 1387112_AT, 1377796_AT, 1372162_AT, 1368685_AT, 1393007_AT, 1396727_AT, 1371249_AT, 1390936_AT, 1387479_AT, 1390946_AT 744 81 12092 2.207155183857693 1.0 0.3701193754288883 38.341231062233184
GOTERM_BP_FAT GO:0021700~developmental maturation 12 0.9852216748768473 0.06396352641090958 1372299_AT, 1377796_AT, 1368685_AT, 1393007_AT, 1369353_AT, 1390946_AT, 1387479_AT, 1369688_S_AT, 1387112_AT, 1372162_AT, 1371249_AT, 1396727_AT, 1390936_AT 744 107 12092 1.8227313837805244 1.0 0.5646232797993507 70.06744734854217
GOTERM_BP_FAT GO:0042551~neuron maturation 4 0.3284072249589491 0.09474903832312577 1372299_AT, 1372162_AT, 1368685_AT, 1390936_AT 744 18 12092 3.611708482676225 1.0 0.666210077916853 83.74037738083418
Annotation Cluster 60 Enrichment Score: 1.251228775559352
Category Term Count % PValue Genes List Total Pop Hits Pop Total Fold Enrichment Bonferroni Benjamini FDR
GOTERM_MF_FAT GO:0043167~ion binding 213 17.48768472906404 0.0013844692649077246 1372371_AT, 1396071_AT, 1368418_A_AT, 1370602_AT, 1369029_AT, 1390025_AT, 1375453_AT, 1382092_AT, 1391050_AT, 1368725_AT, 1393782_AT, 1389971_AT, 1377457_A_AT, 1380336_AT, 1385397_AT, 1381620_AT, 1372947_AT, 1376259_AT, 1368280_AT, 1376165_AT, 1367767_AT, 1371864_AT, 1384041_AT, 1392784_AT, 1372476_AT, 1368240_A_AT, …
GOTERM_MF_FAT GO:0046872~metal ion binding 207 16.995073891625616 0.0015142367593256503 1372371_AT, 1396071_AT, 1368418_A_AT, 1370602_AT, 1369029_AT, 1390025_AT, 1375453_AT, 1382092_AT, 1391050_AT, 1368725_AT, 1393782_AT, 1389971_AT, 1377457_A_AT, 1380336_AT, 1385397_AT, 1381620_AT, 1372947_AT, 1376259_AT, 1376165_AT, 1367767_AT, 1371864_AT, 1384041_AT, 1372476_AT, 1392784_AT, 1368240_A_AT, 13856…
GOTERM_MF_FAT GO:0043169~cation binding 207 16.995073891625616 0.0030143527686880157 1372371_AT, 1396071_AT, 1368418_A_AT, 1370602_AT, 1369029_AT, 1390025_AT, 1375453_AT, 1382092_AT, 1391050_AT, 1368725_AT, 1393782_AT, 1389971_AT, 1377457_A_AT, 1380336_AT, 1385397_AT, 1381620_AT, 1372947_AT, 1376259_AT, 1376165_AT, 1367767_AT, 1371864_AT, 1384041_AT, 1372476_AT, 1392784_AT, 1368240_A_AT, 1385625_…
GOTERM_MF_FAT GO:0046914~transition metal ion binding 120 9.852216748768473 0.27013125583169684 1395504_AT, 1372371_AT, 1368418_A_AT, 1390025_AT, 1398134_AT, 1397862_AT, 1375453_AT, 1367995_AT, 1375673_AT, 1391050_AT, 1382092_AT, 1393782_AT, 1377457_A_AT, 1379780_AT, 1367687_A_AT, 1385397_AT, 1383569_AT, 1382237_AT, 1376259_AT, 1371864_AT, 1368419_AT, 1372476_AT, 1374113_AT, 1368240_A_AT, 1390985…
SP_PIR_KEYWORDS zinc-finger 37 3.037766830870279 0.27705230871522935 1389069_AT, 1372371_AT, 1392052_AT, 1374335_AT, 1368852_AT, 1373589_AT, 1393045_AT, 1387278_AT, 1394284_AT, 1371401_AT, 1394709_AT, 1398134_AT, 1369129_AT, 1378535_AT, 1370113_AT, 1397862_AT, 1375673_AT, 1374872_AT, 1368228_AT, 1388086_A_AT, 1389760_AT, 1381567_AT, 1376125_AT, 1378771_AT, 1382546_AT, 1387190_AT, 1376259_AT, 1371…
GOTERM_MF_FAT GO:0008270~zinc ion binding 92 7.55336617405583 0.37667523491994476 1395504_AT, 1372371_AT, 1390025_AT, 1398134_AT, 1375453_AT, 1397862_AT, 1375673_AT, 1382092_AT, 1391050_AT, 1393782_AT, 1367687_A_AT, 1383569_AT, 1382237_AT, 1376259_AT, 1371864_AT, 1374113_AT, 1368240_A_AT, 1390985_AT, 1376578_AT, 1392754_AT, 1369525_AT, 1392987_AT, 1373589_AT, 1393045_AT, 1371401_AT, 1378535_AT, 1…
SP_PIR_KEYWORDS metal-binding 92 7.55336617405583 0.673271445035645 1372371_AT, 1368418_A_AT, 1370602_AT, 1398134_AT, 1367995_AT, 1397862_AT, 1375673_AT, 1391050_AT, 1367687_A_AT, 1385397_AT, 1383569_AT, 1376259_AT, 1367767_AT, 1371864_AT, 1368419_AT, 1392784_AT, 1368240_A_AT, 1390985_AT, 1370865_AT, 1369931_AT, 1395841_AT, 1369525_AT, 1369690_AT, 1373589_AT, 1393045_AT, 1369136_AT, 1371401_AT, 1…
SP_PIR_KEYWORDS zinc 55 4.51559934318555 0.8150884537357524 1368236_AT, 1389172_AT, 1372371_AT, 1392052_AT, 1374335_AT, 1395832_AT, 1368399_A_AT, 1369129_AT, 1394709_AT, 1398134_AT, 1397862_AT, 1381190_AT, 1375673_AT, 1391050_AT, 1367687_A_AT, 1379368_AT, 1383569_AT, 1376259_AT, 1371864_AT, 1387117_AT, 1368240_A_AT, 1387201_AT, 1390985_AT, 1389069_AT, 1369525_AT, 1368852_AT, 1373589_AT, 1393045_A…
Annotation Cluster 61 Enrichment Score: 1.2309503049670922
Category Term Count % PValue Genes List Total Pop Hits Pop Total Fold Enrichment Bonferroni Benjamini FDR
KEGG_PATHWAY rno04070:Phosphatidylinositol signaling system 11 0.9031198686371099 0.012219039785104222 1392467_AT, 1382366_AT, 1373528_AT, 1387483_AT, 1380882_AT, 1384836_AT, 1387190_AT, 1369505_AT, 1392186_AT, 1368240_A_AT, 1388048_A_AT 356 70 5590 2.4674959871589084 0.8700823896685903 0.156395278047759 13.876285636639263
KEGG_PATHWAY rno05214:Glioma 10 0.8210180623973727 0.01395527619559589 1382366_AT, 1375383_AT, 1373528_AT, 1387483_AT, 1380882_AT, 1384836_AT, 1379211_AT, 1388674_AT, 1387391_AT, 1368240_A_AT, 1380971_AT 356 61 5590 2.574138883772334 0.9029852308034546 0.13567442070265234 15.697761662352594
KEGG_PATHWAY rno04012:ErbB signaling pathway 10 0.8210180623973727 0.08864665329293833 1371211_A_AT, 1382366_AT, 1373528_AT, 1387483_AT, 1380882_AT, 1388245_A_AT, 1398441_AT, 1388674_AT, 1387391_AT, 1368240_A_AT, 1369353_AT, 1399167_A_AT 356 85 5590 1.8473231989424983 0.999999796760744 0.356126995320192 67.62847468152759
KEGG_PATHWAY rno05223:Non-small cell lung cancer 7 0.5747126436781609 0.10962223097540282 1382366_AT, 1375383_AT, 1373528_AT, 1387483_AT, 1380882_AT, 1370737_AT, 1368240_A_AT 356 52 5590 2.11376404494382 0.9999999957407304 0.3978296808592994 75.60568627007291
KEGG_PATHWAY rno00562:Inositol phosphate metabolism 5 0.41050903119868637 0.4225829587259962 1392467_AT, 1382366_AT, 1373528_AT, 1387483_AT, 1388048_A_AT 356 52 5590 1.5098314606741572 1.0 0.7331959830828914 99.8735516942355
Annotation Cluster 62 Enrichment Score: 1.228825540793391
Category Term Count % PValue Genes List Total Pop Hits Pop Total Fold Enrichment Bonferroni Benjamini FDR
GOTERM_BP_FAT GO:0031349~positive regulation of defense response 12 0.9852216748768473 0.0023881748133135735 1389681_AT, 1389803_AT, 1379653_A_AT, 1386894_AT, 1389538_AT, 1387713_A_AT, 1369549_AT, 1387691_AT, 1380256_AT, 1368000_AT, 1392280_AT, 1368856_AT, 1381279_AT 744 67 12092 2.910929224843524 0.9996937929580416 0.10226766319400271 4.269391091445862
GOTERM_BP_FAT GO:0050778~positive regulation of immune response 19 1.5599343185550083 0.002480368360036278 1389681_AT, 1379653_A_AT, 1389803_AT, 1387483_AT, 1385831_AT, 1389997_AT, 1386894_AT, 1389538_AT, 1387713_A_AT, 1387277_AT, 1369549_AT, 1370603_A_AT, 1383407_AT, 1380256_AT, 1384173_AT, 1377153_A_AT, 1368000_AT, 1392280_AT, 1368741_AT, 1381357_AT, 1381279_AT 744 141 12092 2.190078548005796 0…
GOTERM_BP_FAT GO:0045089~positive regulation of innate immune response 8 0.6568144499178982 0.007621735958888265 1389681_AT, 1379653_A_AT, 1389803_AT, 1392280_AT, 1386894_AT, 1389538_AT, 1369549_AT, 1380256_AT, 1381279_AT 744 38 12092 3.4216185625353708 0.9999999999943011 0.1857453427887129 13.030783638362998
GOTERM_BP_FAT GO:0002708~positive regulation of lymphocyte mediated immunity 8 0.6568144499178982 0.011581185168166521 1389681_AT, 1379653_A_AT, 1389803_AT, 1385831_AT, 1368000_AT, 1386894_AT, 1387713_A_AT, 1369549_AT, 1370603_A_AT, 1383407_AT 744 41 12092 3.1712562286913193 1.0 0.23382719313407274 19.14958611470723
GOTERM_BP_FAT GO:0002705~positive regulation of leukocyte mediated immunity 8 0.6568144499178982 0.011581185168166521 1389681_AT, 1379653_A_AT, 1389803_AT, 1385831_AT, 1368000_AT, 1386894_AT, 1387713_A_AT, 1369549_AT, 1370603_A_AT, 1383407_AT 744 41 12092 3.1712562286913193 1.0 0.23382719313407274 19.14958611470723
GOTERM_BP_FAT GO:0045088~regulation of innate immune response 9 0.7389162561576355 0.011888705722757426 1389681_AT, 1379653_A_AT, 1389803_AT, 1380336_AT, 1392280_AT, 1386894_AT, 1389538_AT, 1369549_AT, 1380256_AT, 1381279_AT 744 51 12092 2.8681214421252372 1.0 0.23511472104369857 19.60738145944746
GOTERM_BP_FAT GO:0002699~positive regulation of immune effector process 9 0.7389162561576355 0.011888705722757426 1389681_AT, 1379653_A_AT, 1389803_AT, 1385831_AT, 1368555_AT, 1368000_AT, 1386894_AT, 1387713_A_AT, 1369549_AT, 1370603_A_AT, 1383407_AT 744 51 12092 2.8681214421252372 1.0 0.23511472104369857 19.60738145944746
GOTERM_BP_FAT GO:0002706~regulation of lymphocyte mediated immunity 10 0.8210180623973727 0.017288217287000016 1389681_AT, 1379653_A_AT, 1389803_AT, 1377698_AT, 1379368_AT, 1385831_AT, 1368000_AT, 1386894_AT, 1387713_A_AT, 1369549_AT, 1370603_A_AT, 1383407_AT 744 65 12092 2.5004135649296937 1.0 0.2991852528865564 27.257060269036813
GOTERM_BP_FAT GO:0046635~positive regulation of alpha-beta T cell activation 6 0.49261083743842365 0.01934026495350337 1385831_AT, 1389997_AT, 1389092_AT, 1390529_AT, 1370603_A_AT, 1383407_AT, 1381279_AT 744 26 12092 3.750620347394541 1.0 0.31452912734854965 29.97957415072928
GOTERM_BP_FAT GO:0002889~regulation of immunoglobulin mediated immune response 6 0.49261083743842365 0.022569621688747203 1389681_AT, 1377698_AT, 1379368_AT, 1368000_AT, 1387713_A_AT, 1370603_A_AT 744 27 12092 3.611708482676225 1.0 0.3369519713899135 34.06986797195051
GOTERM_BP_FAT GO:0002712~regulation of B cell mediated immunity 6 0.49261083743842365 0.022569621688747203 1389681_AT, 1377698_AT, 1379368_AT, 1368000_AT, 1387713_A_AT, 1370603_A_AT 744 27 12092 3.611708482676225 1.0 0.3369519713899135 34.06986797195051
GOTERM_BP_FAT GO:0002637~regulation of immunoglobulin production 6 0.49261083743842365 0.026128716233439278 1377698_AT, 1379368_AT, 1385831_AT, 1368555_AT, 1370603_A_AT, 1387691_AT, 1383407_AT 744 28 12092 3.4827188940092166 1.0 0.3713773155080795 38.31582400031085
GOTERM_BP_FAT GO:0002821~positive regulation of adaptive immune response 7 0.5747126436781609 0.030351584394371012 1389681_AT, 1385831_AT, 1368000_AT, 1386894_AT, 1387713_A_AT, 1370603_A_AT, 1383407_AT, 1381279_AT 744 39 12092 2.917149159084643 1.0 0.39434566483136047 43.01842376918798
GOTERM_BP_FAT GO:0002824~positive regulation of adaptive immune response based on somatic recombination of immune receptors built from immunoglobulin superfamily domains 7 0.5747126436781609 0.030351584394371012 1389681_AT, 1385831_AT, 1368000_AT, 1386894_AT, 1387713_A_AT, 1370603_A_AT, 1383407_AT, 1381279_AT 744 39 12092 2.917149159084643 1.0 0.39434566483136047 43.01842376918798
GOTERM_BP_FAT GO:0030890~positive regulation of B cell proliferation 5 0.41050903119868637 0.03114445961883048 1377698_AT, 1379368_AT, 1385831_AT, 1388674_AT, 1387391_AT, 1370603_A_AT, 1383407_AT 744 20 12092 4.063172043010753 1.0 0.39796263118318687 43.86270289156852
GOTERM_BP_FAT GO:0002703~regulation of leukocyte mediated immunity 10 0.8210180623973727 0.03682941872892881 1389681_AT, 1379653_A_AT, 1389803_AT, 1377698_AT, 1379368_AT, 1385831_AT, 1368000_AT, 1386894_AT, 1387713_A_AT, 1369549_AT, 1370603_A_AT, 1383407_AT 744 74 12092 2.1963092124382446 1.0 0.4327140166389175 49.5788981004993
GOTERM_BP_FAT GO:0002819~regulation of adaptive immune response 9 0.7389162561576355 0.038149145726218976 1389681_AT, 1377698_AT, 1379368_AT, 1385831_AT, 1368000_AT, 1386894_AT, 1387713_A_AT, 1370603_A_AT, 1383407_AT, 1381279_AT 744 63 12092 2.321812596006144 1.0 0.44289079398244824 50.82481748681449
GOTERM_BP_FAT GO:0002822~regulation of adaptive immune response based on somatic recombination of immune receptors built from immunoglobulin superfamily domains 9 0.7389162561576355 0.038149145726218976 1389681_AT, 1377698_AT, 1379368_AT, 1385831_AT, 1368000_AT, 1386894_AT, 1387713_A_AT, 1370603_A_AT, 1383407_AT, 1381279_AT 744 63 12092 2.321812596006144 1.0 0.44289079398244824 50.82481748681449
GOTERM_BP_FAT GO:0002891~positive regulation of immunoglobulin mediated immune response 4 0.3284072249589491 0.041603144199767406 1389681_AT, 1368000_AT, 1387713_A_AT, 1370603_A_AT 744 13 12092 5.000827129859388 1.0 0.4663080098880894 53.94935012960509
GOTERM_BP_FAT GO:0002714~positive regulation of B cell mediated immunity 4 0.3284072249589491 0.041603144199767406 1389681_AT, 1368000_AT, 1387713_A_AT, 1370603_A_AT 744 13 12092 5.000827129859388 1.0 0.4663080098880894 53.94935012960509
GOTERM_BP_FAT GO:0050871~positive regulation of B cell activation 6 0.49261083743842365 0.0548281539496234 1377698_AT, 1379368_AT, 1385831_AT, 1389092_AT, 1388674_AT, 1387391_AT, 1370603_A_AT, 1383407_AT 744 34 12092 2.868121442125237 1.0 0.5268339214804887 64.26326258467256
KEGG_PATHWAY rno05340:Primary immunodeficiency 6 0.49261083743842365 0.06123511261614405 1377698_AT, 1389997_AT, 1389092_AT, 1370603_A_AT, 1379381_AT, 1377908_AT 356 34 5590 2.7709847984137475 0.9999721750114287 0.2870709849526314 53.59719656075708
GOTERM_BP_FAT GO:0002697~regulation of immune effector process 12 0.9852216748768473 0.07109861851005946 1389681_AT, 1389803_AT, 1379653_A_AT, 1377698_AT, 1368555_AT, 1385831_AT, 1379368_AT, 1386894_AT, 1387713_A_AT, 1369549_AT, 1370603_A_AT, 1387691_AT, 1383407_AT, 1368000_AT 744 109 12092 1.7892867712340927 1.0 0.5938398466022563 73.96833805205625
GOTERM_BP_FAT GO:0002700~regulation of production of molecular mediator of immune response 6 0.49261083743842365 0.08864373205938483 1377698_AT, 1379368_AT, 1385831_AT, 1368555_AT, 1370603_A_AT, 1387691_AT, 1383407_AT 744 39 12092 2.5004135649296937 1.0 0.6453623209128062 81.61851788666638
GOTERM_BP_FAT GO:0030888~regulation of B cell proliferation 5 0.41050903119868637 0.08976699628340837 1377698_AT, 1379368_AT, 1385831_AT, 1388674_AT, 1387391_AT, 1370603_A_AT, 1383407_AT 744 28 12092 2.9022657450076808 1.0 0.6490027604139392 82.02757611765918
GOTERM_BP_FAT GO:0031343~positive regulation of cell killing 5 0.41050903119868637 0.08976699628340837 1389681_AT, 1379653_A_AT, 1389803_AT, 1383025_AT, 1375217_AT, 1369549_AT, 1370603_A_AT 744 28 12092 2.9022657450076808 1.0 0.6490027604139392 82.02757611765918
GOTERM_BP_FAT GO:0002711~positive regulation of T cell mediated immunity 4 0.3284072249589491 0.12110518734827086 1389681_AT, 1385831_AT, 1386894_AT, 1370603_A_AT, 1383407_AT 744 20 12092 3.2505376344086025 1.0 0.7275012558345466 90.51696393690875
GOTERM_BP_FAT GO:0050729~positive regulation of inflammatory response 5 0.41050903119868637 0.15346379147730066 1368000_AT, 1386894_AT, 1387713_A_AT, 1387691_AT, 1368856_AT 744 34 12092 2.390101201771031 1.0 0.7776314616088892 95.21745800729097
GOTERM_BP_FAT GO:0031341~regulation of cell killing 5 0.41050903119868637 0.16541095846344944 1389681_AT, 1379653_A_AT, 1389803_AT, 1383025_AT, 1375217_AT, 1369549_AT, 1370603_A_AT 744 35 12092 2.3218125960061444 1.0 0.7967746058294192 96.31009675408062
GOTERM_BP_FAT GO:0045580~regulation of T cell differentiation 6 0.49261083743842365 0.17029613333752497 1379368_AT, 1385831_AT, 1389092_AT, 1390529_AT, 1370603_A_AT, 1383407_AT, 1381279_AT 744 48 12092 2.0315860215053765 1.0 0.802074342114086 96.68495111585182
GOTERM_BP_FAT GO:0001912~positive regulation of leukocyte mediated cytotoxicity 4 0.3284072249589491 0.18036065596445144 1389681_AT, 1379653_A_AT, 1389803_AT, 1369549_AT, 1370603_A_AT 744 24 12092 2.708781362007169 1.0 0.8141130664216475 97.3468090461746
GOTERM_BP_FAT GO:0050864~regulation of B cell activation 6 0.49261083743842365 0.1807663877088626 1377698_AT, 1379368_AT, 1385831_AT, 1389092_AT, 1388674_AT, 1387391_AT, 1370603_A_AT, 1383407_AT 744 49 12092 1.9901250822909808 1.0 0.8141097846138403 97.37067355791211
GOTERM_BP_FAT GO:0000018~regulation of DNA recombination 4 0.3284072249589491 0.19623407158149916 1377698_AT, 1379368_AT, 1395488_AT, 1370603_A_AT 744 25 12092 2.600430107526882 1.0 0.8250851234250292 98.14312565489264
GOTERM_BP_FAT GO:0045191~regulation of isotype switching 3 0.24630541871921183 0.2111798157577629 1377698_AT, 1379368_AT, 1370603_A_AT 744 14 12092 3.4827188940092166 1.0 0.840026031162996 98.68165034600467
GOTERM_BP_FAT GO:0050727~regulation of inflammatory response 8 0.6568144499178982 0.2199689769704361 1369115_AT, 1379368_AT, 1368000_AT, 1386894_AT, 1387713_A_AT, 1367614_AT, 1387691_AT, 1368856_AT 744 80 12092 1.6252688172043013 1.0 0.8475118089279166 98.92543631642707
GOTERM_BP_FAT GO:0002709~regulation of T cell mediated immunity 4 0.3284072249589491 0.2288989502488563 1389681_AT, 1385831_AT, 1386894_AT, 1370603_A_AT, 1383407_AT 744 27 12092 2.4078056551174836 1.0 0.8553209133290669 99.12907576098634
GOTERM_BP_FAT GO:0002717~positive regulation of natural killer cell mediated immunity 3 0.24630541871921183 0.257689982882387 1389681_AT, 1379653_A_AT, 1389803_AT, 1369549_AT 744 16 12092 3.047379032258064 1.0 0.8771080768088106 99.56507884095507
GOTERM_BP_FAT GO:0045954~positive regulation of natural killer cell mediated cytotoxicity 3 0.24630541871921183 0.257689982882387 1389681_AT, 1379653_A_AT, 1389803_AT, 1369549_AT 744 16 12092 3.047379032258064 1.0 0.8771080768088106 99.56507884095507
GOTERM_BP_FAT GO:0045619~regulation of lymphocyte differentiation 6 0.49261083743842365 0.2716525087395042 1379368_AT, 1385831_AT, 1389092_AT, 1390529_AT, 1370603_A_AT, 1383407_AT, 1381279_AT 744 57 12092 1.7108092812676854 1.0 0.8864782848542216 99.69244488503276
GOTERM_BP_FAT GO:0002718~regulation of cytokine production during immune response 3 0.24630541871921183 0.2810393599083836 1379368_AT, 1385831_AT, 1387691_AT, 1383407_AT 744 17 12092 2.868121442125237 1.0 0.89328224168825 99.75727121646915
GOTERM_BP_FAT GO:0001910~regulation of leukocyte mediated cytotoxicity 4 0.3284072249589491 0.29659972247934896 1389681_AT, 1379653_A_AT, 1389803_AT, 1369549_AT, 1370603_A_AT 744 31 12092 2.097121054457163 1.0 0.902252815486288 99.83717691955644
GOTERM_BP_FAT GO:0042269~regulation of natural killer cell mediated cytotoxicity 3 0.24630541871921183 0.3953794088298588 1389681_AT, 1379653_A_AT, 1389803_AT, 1369549_AT 744 22 12092 2.216275659824047 1.0 0.9490393806037167 99.9897091977171
GOTERM_BP_FAT GO:0002715~regulation of natural killer cell mediated immunity 3 0.24630541871921183 0.3953794088298588 1389681_AT, 1379653_A_AT, 1389803_AT, 1369549_AT 744 22 12092 2.216275659824047 1.0 0.9490393806037167 99.9897091977171
Annotation Cluster 63 Enrichment Score: 1.2253625615161523
Category Term Count % PValue Genes List Total Pop Hits Pop Total Fold Enrichment Bonferroni Benjamini FDR
GOTERM_BP_FAT GO:0050730~regulation of peptidyl-tyrosine phosphorylation 12 0.9852216748768473 0.0023881748133135735 1376327_AT, 1379211_AT, 1373140_AT, 1389997_AT, 1391612_AT, 1387713_A_AT, 1387277_AT, 1375568_AT, 1370603_A_AT, 1377908_AT, 1368856_AT, 1387616_AT 744 67 12092 2.910929224843524 0.9996937929580416 0.10226766319400271 4.269391091445862
GOTERM_BP_FAT GO:0007259~JAK-STAT cascade 6 0.49261083743842365 0.01934026495350337 1368835_AT, 1369688_S_AT, 1384111_AT, 1373140_AT, 1375568_AT, 1368856_AT, 1387159_AT 744 26 12092 3.750620347394541 1.0 0.31452912734854965 29.97957415072928
GOTERM_BP_FAT GO:0042516~regulation of tyrosine phosphorylation of Stat3 protein 4 0.3284072249589491 0.03349474878156497 1373140_AT, 1391612_AT, 1375568_AT, 1368856_AT 744 12 12092 5.417562724014338 1.0 0.4121485138300486 46.296437814680644
GOTERM_BP_FAT GO:0042509~regulation of tyrosine phosphorylation of STAT protein 5 0.41050903119868637 0.06395560813820744 1373140_AT, 1391612_AT, 1387277_AT, 1375568_AT, 1368856_AT 744 25 12092 3.2505376344086025 1.0 0.5659256989921115 70.06282636964085
GOTERM_BP_FAT GO:0050731~positive regulation of peptidyl-tyrosine phosphorylation 7 0.5747126436781609 0.0721435644138293 1376327_AT, 1373140_AT, 1389997_AT, 1387713_A_AT, 1387277_AT, 1377908_AT, 1368856_AT 744 48 12092 2.3701836917562726 1.0 0.5954408288671246 74.49756127133612
GOTERM_BP_FAT GO:0046425~regulation of JAK-STAT cascade 5 0.41050903119868637 0.15346379147730066 1373140_AT, 1391612_AT, 1387277_AT, 1375568_AT, 1368856_AT 744 34 12092 2.390101201771031 1.0 0.7776314616088892 95.21745800729097
GOTERM_BP_FAT GO:0042531~positive regulation of tyrosine phosphorylation of STAT protein 3 0.24630541871921183 0.3274685409214527 1373140_AT, 1387277_AT, 1368856_AT 744 19 12092 2.566213921901528 1.0 0.9190529134813508 99.92821079820075
GOTERM_BP_FAT GO:0046427~positive regulation of JAK-STAT cascade 3 0.24630541871921183 0.43887668784258316 1373140_AT, 1387277_AT, 1368856_AT 744 24 12092 2.0315860215053765 1.0 0.9646492321628354 99.99736514255646
Annotation Cluster 64 Enrichment Score: 1.2017713959706742
Category Term Count % PValue Genes List Total Pop Hits Pop Total Fold Enrichment Bonferroni Benjamini FDR
GOTERM_BP_FAT GO:0008104~protein localization 59 4.8440065681445 0.0032845893125452996 1386755_AT, 1374821_AT, 1370414_AT, 1370090_AT, 1387919_AT, 1397731_AT, 1387277_AT, 1370974_AT, 1388780_AT, 1390687_AT, 1394578_AT, 1391498_AT, 1391086_AT, 1387367_AT, 1371810_AT, 1368655_AT, 1379368_AT, 1383569_AT, 1370516_AT, 1370717_AT, 1389538_AT, 1387369_AT, 1387581_AT, 1389596_AT, 1383025_AT, 1387237_AT, …
GOTERM_BP_FAT GO:0017038~protein import 13 1.0673234811165846 0.010407264490355454 1398482_AT, 1379368_AT, 1383569_AT, 1387919_AT, 1389538_AT, 1368552_AT, 1387691_AT, 1392851_AT, 1388136_AT, 1370366_AT, 1388198_AT, 1384815_AT, 1368856_AT 744 92 12092 2.296575502571295 0.9999999999999996 0.22204233416667396 17.3792529237498
GOTERM_BP_FAT GO:0045184~establishment of protein localization 48 3.9408866995073892 0.014759576683993855 1386755_AT, 1374821_AT, 1370414_AT, 1370090_AT, 1387919_AT, 1397731_AT, 1387277_AT, 1370974_AT, 1390687_AT, 1394578_AT, 1387367_AT, 1371810_AT, 1379368_AT, 1370516_AT, 1383569_AT, 1389538_AT, 1387369_AT, 1370717_AT, 1387581_AT, 1383025_AT, 1387237_AT, 1375217_AT, 1368856_AT, 1371514_AT, 13915…
GOTERM_BP_FAT GO:0015031~protein transport 47 3.858784893267652 0.019184032602278998 1386755_AT, 1374821_AT, 1370414_AT, 1370090_AT, 1387919_AT, 1397731_AT, 1387277_AT, 1370974_AT, 1390687_AT, 1387367_AT, 1371810_AT, 1379368_AT, 1370516_AT, 1383569_AT, 1389538_AT, 1387369_AT, 1370717_AT, 1387581_AT, 1383025_AT, 1387237_AT, 1375217_AT, 1368856_AT, 1371514_AT, 1391565_AT, 1390939_AT, 1367689_A_AT, …
GOTERM_BP_FAT GO:0033365~protein localization in organelle 12 0.9852216748768473 0.06057780513652694 1368655_AT, 1398482_AT, 1379368_AT, 1383569_AT, 1387919_AT, 1370366_AT, 1389538_AT, 1388136_AT, 1384815_AT, 1368552_AT, 1387691_AT, 1368856_AT 744 106 12092 1.8399269628727937 1.0 0.5511254183726781 68.02888327209328
GOTERM_BP_FAT GO:0006605~protein targeting 15 1.2315270935960592 0.0807668664695577 1374790_AT, 1398482_AT, 1379368_AT, 1383569_AT, 1387919_AT, 1389538_AT, 1387581_AT, 1368552_AT, 1387691_AT, 1392851_AT, 1383025_AT, 1388136_AT, 1370366_AT, 1375217_AT, 1384815_AT, 1368856_AT 744 151 12092 1.6145054475539415 1.0 0.6206658017749884 78.4928416103631
GOTERM_BP_FAT GO:0034613~cellular protein localization 25 2.052545155993432 0.17646143143310933 1374790_AT, 1373024_AT, 1387919_AT, 1368552_AT, 1388780_AT, 1371707_AT, 1391498_AT, 1392269_AT, 1371810_AT, 1387367_AT, 1368655_AT, 1398482_AT, 1379368_AT, 1383569_AT, 1389538_AT, 1383827_AT, 1389596_AT, 1387581_AT, 1387691_AT, 1392851_AT, 1389031_AT, 1383025_AT, 1388136_AT, 1370366_AT, 1375217_AT, 138…
GOTERM_BP_FAT GO:0070727~cellular macromolecule localization 25 2.052545155993432 0.18350383054839353 1374790_AT, 1373024_AT, 1387919_AT, 1368552_AT, 1388780_AT, 1371707_AT, 1391498_AT, 1392269_AT, 1371810_AT, 1387367_AT, 1368655_AT, 1398482_AT, 1379368_AT, 1383569_AT, 1389538_AT, 1383827_AT, 1389596_AT, 1387581_AT, 1387691_AT, 1392851_AT, 1389031_AT, 1383025_AT, 1388136_AT, 1370366_AT, 1375217_A…
GOTERM_BP_FAT GO:0046907~intracellular transport 35 2.8735632183908044 0.2590486536907032 1391565_AT, 1374790_AT, 1376005_AT, 1398892_AT, 1373024_AT, 1387919_AT, 1370974_AT, 1368552_AT, 1373270_AT, 1371707_AT, 1397113_AT, 1369362_AT, 1398385_AT, 1371024_AT, 1387151_AT, 1371810_AT, 1387367_AT, 1368059_AT, 1387755_S_AT, 1398482_AT, 1379368_AT, 1383569_AT, 1389538_AT, 1387581_AT, 1383827_AT, 1387691…
GOTERM_BP_FAT GO:0006886~intracellular protein transport 21 1.7241379310344827 0.3026599388527772 1374790_AT, 1398482_AT, 1379368_AT, 1383569_AT, 1373024_AT, 1387919_AT, 1389538_AT, 1383827_AT, 1387581_AT, 1368552_AT, 1387691_AT, 1392851_AT, 1389031_AT, 1371707_AT, 1383025_AT, 1370366_AT, 1388136_AT, 1375217_AT, 1384815_AT, 1368856_AT, 1387367_AT, 1371810_AT 744 286 12092 1.1933792014437177 1.0 0…
SP_PIR_KEYWORDS protein transport 19 1.5599343185550083 0.5017705777268238 1390939_AT, 1391565_AT, 1377603_AT, 1386755_AT, 1374821_AT, 1387186_AT, 1370516_AT, 1397731_AT, 1387369_AT, 1370717_AT, 1370974_AT, 1369690_AT, 1370366_AT, 1388136_AT, 1388198_AT, 1387237_AT, 1387151_AT, 1371810_AT, 1371514_AT 656 242 8979 1.0746384297520661 1.0 0.9489467478180835 99.99450931794978
Annotation Cluster 65 Enrichment Score: 1.1611093801339838
Category Term Count % PValue Genes List Total Pop Hits Pop Total Fold Enrichment Bonferroni Benjamini FDR
INTERPRO IPR001060:Fps/Fes/Fer/CIP4 homology 4 0.3284072249589491 0.052490204799611515 1395408_AT, 1379706_AT, 1375406_S_AT, 1398224_AT 752 12 10240 4.539007092198582 1.0 0.9903821778047996 58.50870543409016
SMART SM00055:FCH 4 0.3284072249589491 0.06394482607789964 1395408_AT, 1379706_AT, 1375406_S_AT, 1398224_AT 405 12 5083 4.183539094650206 0.9999999005617799 0.8332943300007685 57.478999164595834
UP_SEQ_FEATURE domain:FCH 3 0.24630541871921183 0.09790123759673208 1395408_AT, 1379706_AT, 1375406_S_AT 571 7 7317 5.4918689016762565 1.0 0.9999985017866626 82.09854053935734
Annotation Cluster 66 Enrichment Score: 1.1068336085551194
Category Term Count % PValue Genes List Total Pop Hits Pop Total Fold Enrichment Bonferroni Benjamini FDR
GOTERM_MF_FAT GO:0060589~nucleoside-triphosphatase regulator activity 26 2.134646962233169 0.023251111092439502 1396869_AT, 1374821_AT, 1377903_AT, 1368552_AT, 1369362_AT, 1377385_AT, 1391673_AT, 1369129_AT, 1374872_AT, 1388764_AT, 1378771_AT, 1378062_AT, 1378721_AT, 1378139_AT, 1384677_AT, 1390145_AT, 1393081_AT, 1384101_AT, 1373881_AT, 1372561_AT, 1378843_AT, 1398594_AT, 1373494_AT, 1368675_AT,…
GOTERM_MF_FAT GO:0030695~GTPase regulator activity 24 1.9704433497536946 0.0509978063782882 1396869_AT, 1374821_AT, 1377903_AT, 1369362_AT, 1391673_AT, 1377385_AT, 1369129_AT, 1374872_AT, 1388764_AT, 1378771_AT, 1378062_AT, 1378139_AT, 1378721_AT, 1384677_AT, 1390145_AT, 1393081_AT, 1384101_AT, 1373881_AT, 1398594_AT, 1372561_AT, 1373494_AT, 1368675_AT, 1397356_AT, 1383015_AT, 1398397_AT 722 266 …
GOTERM_BP_FAT GO:0051056~regulation of small GTPase mediated signal transduction 18 1.477832512315271 0.08226987165613228 1371211_A_AT, 1378062_AT, 1379368_AT, 1378721_AT, 1387919_AT, 1377903_AT, 1369071_AT, 1393081_AT, 1369688_S_AT, 1369362_AT, 1388245_A_AT, 1377385_AT, 1391673_AT, 1369129_AT, 1372561_AT, 1373494_AT, 1374872_AT, 1383015_AT, 1388764_AT 744 192 12092 1.5236895161290323 1.0 0.62525…
GOTERM_MF_FAT GO:0005096~GTPase activator activity 12 0.9852216748768473 0.10337047018928205 1396869_AT, 1378771_AT, 1378139_AT, 1377385_AT, 1391673_AT, 1372561_AT, 1398594_AT, 1373494_AT, 1368675_AT, 1397356_AT, 1388764_AT, 1383015_AT, 1398397_AT 722 119 11963 1.670848948997882 1.0 0.7972890209875364 82.08455073742681
GOTERM_MF_FAT GO:0005083~small GTPase regulator activity 14 1.1494252873563218 0.2898674425271732 1378062_AT, 1378721_AT, 1377903_AT, 1390145_AT, 1384101_AT, 1377385_AT, 1373881_AT, 1369129_AT, 1372561_AT, 1373494_AT, 1368675_AT, 1397356_AT, 1388764_AT, 1383015_AT 722 180 11963 1.2887196060326254 1.0 0.9445279205929707 99.54579245601181
Annotation Cluster 67 Enrichment Score: 1.0858922696414746
Category Term Count % PValue Genes List Total Pop Hits Pop Total Fold Enrichment Bonferroni Benjamini FDR
GOTERM_CC_FAT GO:0031901~early endosome membrane 3 0.24630541871921183 0.06509224897726325 1392705_AT, 1390440_AT, 1397731_AT, 1375272_AT 667 7 10776 6.923966588134503 0.9999999999999952 0.5117707978847383 61.9588314482282
GOTERM_CC_FAT GO:0005769~early endosome 9 0.7389162561576355 0.08538589964388456 1392705_AT, 1390440_AT, 1367591_AT, 1397731_AT, 1381428_A_AT, 1386894_AT, 1367877_AT, 1375272_AT, 1377908_AT, 1378932_AT 667 74 10776 1.9649094371733054 1.0 0.5830045209874408 72.24154452794708
GOTERM_CC_FAT GO:0044440~endosomal part 6 0.49261083743842365 0.09031455428127086 1392705_AT, 1390440_AT, 1397731_AT, 1367877_AT, 1375272_AT, 1373270_AT, 1388218_AT 667 39 10776 2.485526467535463 1.0 0.5972518597545661 74.31387336151583
GOTERM_CC_FAT GO:0010008~endosome membrane 6 0.49261083743842365 0.09031455428127086 1392705_AT, 1390440_AT, 1397731_AT, 1367877_AT, 1375272_AT, 1373270_AT, 1388218_AT 667 39 10776 2.485526467535463 1.0 0.5972518597545661 74.31387336151583
Annotation Cluster 68 Enrichment Score: 1.0781406135804479
Category Term Count % PValue Genes List Total Pop Hits Pop Total Fold Enrichment Bonferroni Benjamini FDR
GOTERM_BP_FAT GO:0009176~pyrimidine deoxyribonucleoside monophosphate metabolic process 3 0.24630541871921183 0.010850144445771353 1373942_AT, 1377424_AT, 1375081_AT 744 3 12092 16.252688172043012 0.9999999999999999 0.22753190199957607 18.051399708991035
GOTERM_BP_FAT GO:0046078~dUMP metabolic process 3 0.24630541871921183 0.010850144445771353 1373942_AT, 1377424_AT, 1375081_AT 744 3 12092 16.252688172043012 0.9999999999999999 0.22753190199957607 18.051399708991035
GOTERM_BP_FAT GO:0009162~deoxyribonucleoside monophosphate metabolic process 3 0.24630541871921183 0.020818278245672908 1373942_AT, 1377424_AT, 1375081_AT 744 4 12092 12.189516129032256 1.0 0.32228686438306775 31.88052146758813
GOTERM_BP_FAT GO:0009129~pyrimidine nucleoside monophosphate metabolic process 3 0.24630541871921183 0.04793345773178438 1373942_AT, 1377424_AT, 1375081_AT 744 6 12092 8.126344086021506 1.0 0.49972479652590085 59.19475969944702
GOTERM_BP_FAT GO:0009394~2'-deoxyribonucleotide metabolic process 4 0.3284072249589491 0.09474903832312577 1383025_AT, 1375217_AT, 1373942_AT, 1377424_AT, 1375081_AT 744 18 12092 3.611708482676225 1.0 0.666210077916853 83.74037738083418
GOTERM_BP_FAT GO:0009219~pyrimidine deoxyribonucleotide metabolic process 3 0.24630541871921183 0.10185464760500616 1373942_AT, 1377424_AT, 1375081_AT 744 9 12092 5.417562724014337 1.0 0.6857948280283336 85.91819626062485
GOTERM_BP_FAT GO:0009262~deoxyribonucleotide metabolic process 4 0.3284072249589491 0.18036065596445144 1383025_AT, 1375217_AT, 1373942_AT, 1377424_AT, 1375081_AT 744 24 12092 2.708781362007169 1.0 0.8141130664216475 97.3468090461746
GOTERM_BP_FAT GO:0009123~nucleoside monophosphate metabolic process 7 0.5747126436781609 0.2806239354205733 1395630_AT, 1387897_AT, 1375577_AT, 1373942_AT, 1374419_AT, 1387085_AT, 1377424_AT, 1375081_AT 744 72 12092 1.5801224611708482 1.0 0.8933428296017928 99.75469907623174
KEGG_PATHWAY rno00240:Pyrimidine metabolism 7 0.5747126436781609 0.5343780489660668 1384041_AT, 1375577_AT, 1373942_AT, 1368885_AT, 1377424_AT, 1380256_AT, 1375081_AT 356 92 5590 1.1947361993160721 1.0 0.7872007233663716 99.99074560434565
GOTERM_BP_FAT GO:0006220~pyrimidine nucleotide metabolic process 3 0.24630541871921183 0.5394714539459926 1373942_AT, 1377424_AT, 1375081_AT 744 29 12092 1.6813125695216908 1.0 0.9843658890258238 99.99992838128782
Annotation Cluster 69 Enrichment Score: 1.0756767065682946
Category Term Count % PValue Genes List Total Pop Hits Pop Total Fold Enrichment Bonferroni Benjamini FDR
GOTERM_BP_FAT GO:0001701~in utero embryonic development 24 1.9704433497536946 0.016605159829448747 1397989_AT, 1379211_AT, 1387919_AT, 1374335_AT, 1393471_AT, 1389793_AT, 1373923_AT, 1391498_AT, 1376594_AT, 1392269_AT, 1371606_AT, 1390795_AT, 1381809_AT, 1393343_AT, 1370955_AT, 1383561_AT, 1375469_AT, 1378843_AT, 1372666_AT, 1367816_AT, 1371893_AT, 1395073_AT, 1369682_AT, 1373327_AT, 1399167_A_AT…
GOTERM_BP_FAT GO:0043009~chordate embryonic development 32 2.6272577996715927 0.05789150910712185 1397989_AT, 1379211_AT, 1376070_AT, 1381220_AT, 1387919_AT, 1374335_AT, 1393471_AT, 1392259_AT, 1392203_AT, 1389793_AT, 1369362_AT, 1391498_AT, 1373923_AT, 1376594_AT, 1392269_AT, 1376197_AT, 1371606_AT, 1390795_AT, 1381809_AT, 1393343_AT, 1370955_AT, 1383561_AT, 1378843_AT, 1375469_AT, 1372666_AT, 1…
GOTERM_BP_FAT GO:0009792~embryonic development ending in birth or egg hatching 32 2.6272577996715927 0.06674285616202949 1397989_AT, 1379211_AT, 1376070_AT, 1381220_AT, 1387919_AT, 1374335_AT, 1393471_AT, 1392259_AT, 1392203_AT, 1389793_AT, 1369362_AT, 1391498_AT, 1373923_AT, 1376594_AT, 1392269_AT, 1376197_AT, 1371606_AT, 1390795_AT, 1381809_AT, 1393343_AT, 1370955_AT, 1383561_AT, 1378843_AT, 13…
GOTERM_BP_FAT GO:0048598~embryonic morphogenesis 18 1.477832512315271 0.7763015530754918 1370932_AT, 1376197_AT, 1397989_AT, 1384574_AT, 1381220_AT, 1369604_AT, 1393471_AT, 1392259_AT, 1382316_AT, 1392203_AT, 1389793_AT, 1393343_AT, 1369362_AT, 1370254_AT, 1373923_AT, 1378843_AT, 1375469_AT, 1372394_AT, 1395073_AT 744 322 12092 0.9085353636545783 1.0 0.9991048765272367 99.99999999986433
Annotation Cluster 70 Enrichment Score: 1.069058284236814
Category Term Count % PValue Genes List Total Pop Hits Pop Total Fold Enrichment Bonferroni Benjamini FDR
GOTERM_BP_FAT GO:0032320~positive regulation of Ras GTPase activity 4 0.3284072249589491 0.026296819868420376 1369688_S_AT, 1369362_AT, 1377385_AT, 1369071_AT 744 11 12092 5.910068426197459 1.0 0.3687789021799528 38.5098338548069
GOTERM_BP_FAT GO:0035023~regulation of Rho protein signal transduction 9 0.7389162561576355 0.05201687259123464 1369688_S_AT, 1369362_AT, 1391673_AT, 1378062_AT, 1377385_AT, 1379368_AT, 1378721_AT, 1373494_AT, 1377903_AT 744 67 12092 2.183196918632643 1.0 0.5161487440244188 62.27302032330581
GOTERM_BP_FAT GO:0043547~positive regulation of GTPase activity 4 0.3284072249589491 0.06045057331354262 1369688_S_AT, 1369362_AT, 1377385_AT, 1369071_AT 744 15 12092 4.33405017921147 1.0 0.5517099850005265 67.94977517414084
GOTERM_BP_FAT GO:0032319~regulation of Rho GTPase activity 4 0.3284072249589491 0.07112155967452191 1369688_S_AT, 1369362_AT, 1377385_AT, 1379368_AT 744 16 12092 4.063172043010753 1.0 0.592643814962606 73.98006746053267
GOTERM_BP_FAT GO:0051056~regulation of small GTPase mediated signal transduction 18 1.477832512315271 0.08226987165613228 1371211_A_AT, 1378062_AT, 1379368_AT, 1378721_AT, 1387919_AT, 1377903_AT, 1369071_AT, 1393081_AT, 1369688_S_AT, 1369362_AT, 1388245_A_AT, 1377385_AT, 1391673_AT, 1369129_AT, 1372561_AT, 1373494_AT, 1374872_AT, 1383015_AT, 1388764_AT 744 192 12092 1.5236895161290323 1.0 0.62525…
GOTERM_BP_FAT GO:0032321~positive regulation of Rho GTPase activity 3 0.24630541871921183 0.08248185895404109 1369688_S_AT, 1369362_AT, 1377385_AT 744 8 12092 6.094758064516128 1.0 0.624997899988368 79.21339663582707
GOTERM_BP_FAT GO:0046578~regulation of Ras protein signal transduction 14 1.1494252873563218 0.13710367241139337 1371211_A_AT, 1378062_AT, 1379368_AT, 1378721_AT, 1387919_AT, 1377903_AT, 1369071_AT, 1369688_S_AT, 1369362_AT, 1388245_A_AT, 1377385_AT, 1391673_AT, 1372561_AT, 1373494_AT, 1383015_AT 744 151 12092 1.5068717510503455 1.0 0.7557650387712782 93.21799876757439
GOTERM_BP_FAT GO:0032318~regulation of Ras GTPase activity 7 0.5747126436781609 0.19861703471191253 1369688_S_AT, 1369362_AT, 1377385_AT, 1379368_AT, 1372561_AT, 1383015_AT, 1369071_AT 744 64 12092 1.7776377688172043 1.0 0.8284696437574027 98.24105737737497
GOTERM_BP_FAT GO:0043087~regulation of GTPase activity 8 0.6568144499178982 0.2199689769704361 1369688_S_AT, 1369362_AT, 1377385_AT, 1379368_AT, 1372561_AT, 1397356_AT, 1383015_AT, 1369071_AT 744 80 12092 1.6252688172043013 1.0 0.8475118089279166 98.92543631642707
Annotation Cluster 71 Enrichment Score: 1.0677811418163325
Category Term Count % PValue Genes List Total Pop Hits Pop Total Fold Enrichment Bonferroni Benjamini FDR
GOTERM_BP_FAT GO:0032101~regulation of response to external stimulus 18 1.477832512315271 0.02026096090673604 1373102_AT, 1369115_AT, 1379368_AT, 1369604_AT, 1386894_AT, 1387713_A_AT, 1386913_AT, 1387691_AT, 1387159_AT, 1369071_AT, 1387278_AT, 1390687_AT, 1370097_A_AT, 1370955_AT, 1368000_AT, 1367816_AT, 1367614_AT, 1368856_AT 744 161 12092 1.8170707273091566 1.0 0.320886883762064 31.169529763411…
GOTERM_BP_FAT GO:0032103~positive regulation of response to external stimulus 10 0.8210180623973727 0.020757198119413775 1373102_AT, 1370955_AT, 1369604_AT, 1368000_AT, 1386894_AT, 1387713_A_AT, 1387691_AT, 1368856_AT, 1369071_AT, 1387159_AT 744 67 12092 2.42577435403627 1.0 0.3244064671871565 31.802939202277813
GOTERM_BP_FAT GO:0050920~regulation of chemotaxis 6 0.49261083743842365 0.03427232228254816 1370097_A_AT, 1373102_AT, 1370955_AT, 1369604_AT, 1369071_AT, 1387159_AT 744 30 12092 3.2505376344086025 1.0 0.41515952985947036 47.07941771351878
GOTERM_BP_FAT GO:0050921~positive regulation of chemotaxis 5 0.41050903119868637 0.08067581341717052 1373102_AT, 1370955_AT, 1369604_AT, 1369071_AT, 1387159_AT 744 27 12092 3.009757068896854 1.0 0.62148593035331 78.4539331745484
GOTERM_BP_FAT GO:0050927~positive regulation of positive chemotaxis 4 0.3284072249589491 0.09474903832312577 1373102_AT, 1369604_AT, 1369071_AT, 1387159_AT 744 18 12092 3.611708482676225 1.0 0.666210077916853 83.74037738083418
GOTERM_BP_FAT GO:0050926~regulation of positive chemotaxis 4 0.3284072249589491 0.09474903832312577 1373102_AT, 1369604_AT, 1369071_AT, 1387159_AT 744 18 12092 3.611708482676225 1.0 0.666210077916853 83.74037738083418
GOTERM_BP_FAT GO:0050795~regulation of behavior 7 0.5747126436781609 0.10492222359956453 1370097_A_AT, 1373102_AT, 1376005_AT, 1370955_AT, 1369604_AT, 1369071_AT, 1387159_AT 744 53 12092 2.146581456684926 1.0 0.6891766883404814 86.77047961561021
GOTERM_BP_FAT GO:0048520~positive regulation of behavior 5 0.41050903119868637 0.15346379147730066 1373102_AT, 1370955_AT, 1369604_AT, 1369071_AT, 1387159_AT 744 34 12092 2.390101201771031 1.0 0.7776314616088892 95.21745800729097
GOTERM_BP_FAT GO:0048660~regulation of smooth muscle cell proliferation 7 0.5747126436781609 0.1796638800331559 1373102_AT, 1368835_AT, 1384111_AT, 1387919_AT, 1386881_AT, 1387691_AT, 1369071_AT, 1387159_AT 744 62 12092 1.8349809226500173 1.0 0.8135564832847214 97.30534738743313
GOTERM_BP_FAT GO:0050727~regulation of inflammatory response 8 0.6568144499178982 0.2199689769704361 1369115_AT, 1379368_AT, 1368000_AT, 1386894_AT, 1387713_A_AT, 1367614_AT, 1387691_AT, 1368856_AT 744 80 12092 1.6252688172043013 1.0 0.8475118089279166 98.92543631642707
GOTERM_BP_FAT GO:0048661~positive regulation of smooth muscle cell proliferation 5 0.41050903119868637 0.27042481696047566 1373102_AT, 1368835_AT, 1384111_AT, 1387691_AT, 1369071_AT, 1387159_AT 744 43 12092 1.8898474618654664 1.0 0.8861662625525549 99.68284602929991
Annotation Cluster 72 Enrichment Score: 1.0643749834638978
Category Term Count % PValue Genes List Total Pop Hits Pop Total Fold Enrichment Bonferroni Benjamini FDR
GOTERM_BP_FAT GO:0050731~positive regulation of peptidyl-tyrosine phosphorylation 7 0.5747126436781609 0.0721435644138293 1376327_AT, 1373140_AT, 1389997_AT, 1387713_A_AT, 1387277_AT, 1377908_AT, 1368856_AT 744 48 12092 2.3701836917562726 1.0 0.5954408288671246 74.49756127133612
GOTERM_BP_FAT GO:0050850~positive regulation of calcium-mediated signaling 4 0.3284072249589491 0.08256965520288832 1373102_AT, 1389997_AT, 1387713_A_AT, 1377908_AT 744 17 12092 3.8241619228336496 1.0 0.6241702251947623 79.24966327722561
GOTERM_BP_FAT GO:0050848~regulation of calcium-mediated signaling 4 0.3284072249589491 0.107611078188946 1373102_AT, 1389997_AT, 1387713_A_AT, 1377908_AT 744 19 12092 3.4216185625353708 1.0 0.6966339960581889 87.47721620511543
Annotation Cluster 73 Enrichment Score: 1.0441922460772286
Category Term Count % PValue Genes List Total Pop Hits Pop Total Fold Enrichment Bonferroni Benjamini FDR
GOTERM_BP_FAT GO:0032768~regulation of monooxygenase activity 5 0.41050903119868637 0.036658950881402794 1381220_AT, 1392299_AT, 1387691_AT, 1398256_AT, 1370968_AT 744 21 12092 3.8696876600102406 1.0 0.4326326665863426 49.41580504134065
GOTERM_BP_FAT GO:0060558~regulation of calcidiol 1-monooxygenase activity 3 0.24630541871921183 0.06442330470459265 1387691_AT, 1398256_AT, 1370968_AT 744 7 12092 6.965437788018433 1.0 0.564622527559238 70.33461358764639
GOTERM_BP_FAT GO:0051341~regulation of oxidoreductase activity 5 0.41050903119868637 0.14185959882627608 1381220_AT, 1392299_AT, 1387691_AT, 1398256_AT, 1370968_AT 744 33 12092 2.4625285109156074 1.0 0.7607240542543805 93.86863538844904
KEGG_PATHWAY rno04621:NOD-like receptor signaling pathway 7 0.5747126436781609 0.19867776114869767 1367697_AT, 1370113_AT, 1389538_AT, 1387691_AT, 1398256_AT, 1370968_AT, 1381279_AT 356 62 5590 1.7728343602754622 0.9999999999999999 0.558271487095275 93.22073549514734
Annotation Cluster 74 Enrichment Score: 1.0363047490427768
Category Term Count % PValue Genes List Total Pop Hits Pop Total Fold Enrichment Bonferroni Benjamini FDR
GOTERM_BP_FAT GO:0043410~positive regulation of MAPKKK cascade 9 0.7389162561576355 0.05201687259123464 1390431_AT, 1369115_AT, 1369604_AT, 1370603_A_AT, 1387691_AT, 1399167_A_AT, 1398256_AT, 1380971_AT, 1381279_AT 744 67 12092 2.183196918632643 1.0 0.5161487440244188 62.27302032330581
GOTERM_BP_FAT GO:0070372~regulation of ERK1 and ERK2 cascade 3 0.24630541871921183 0.12231247596189511 1369604_AT, 1398256_AT, 1381279_AT 744 10 12092 4.875806451612903 1.0 0.7291500763963719 90.75187605914694
GOTERM_BP_FAT GO:0070374~positive regulation of ERK1 and ERK2 cascade 3 0.24630541871921183 0.12231247596189511 1369604_AT, 1398256_AT, 1381279_AT 744 10 12092 4.875806451612903 1.0 0.7291500763963719 90.75187605914694
Annotation Cluster 75 Enrichment Score: 1.025776939401251
Category Term Count % PValue Genes List Total Pop Hits Pop Total Fold Enrichment Bonferroni Benjamini FDR
GOTERM_MF_FAT GO:0001948~glycoprotein binding 8 0.6568144499178982 0.005907118711074286 1374790_AT, 1370819_AT, 1368850_AT, 1367636_AT, 1382951_AT, 1389234_AT, 1370603_A_AT, 1377908_AT 722 37 11963 3.582540989743206 0.9969909836733548 0.21488304547583725 8.914035834316014
PIR_SUPERFAMILY PIRSF501113:casein kinase 1 3 0.24630541871921183 0.04118133531386722 1370819_AT, 1368850_AT, 1382951_AT 302 5 4368 8.678145695364238 0.9999996715643844 0.999426906974722 43.80638395228653
GOTERM_MF_FAT GO:0051219~phosphoprotein binding 6 0.49261083743842365 0.08314889839882895 1370819_AT, 1368850_AT, 1377642_AT, 1382951_AT, 1367736_AT, 1387277_AT, 1386261_X_AT, 1390800_A_AT 722 39 11963 2.549115704240358 1.0 0.7464416118288755 74.5395520301009
PIR_SUPERFAMILY PIRSF000564:kinase-related transforming protein 3 0.24630541871921183 0.5645801160729349 1370819_AT, 1368850_AT, 1382951_AT 302 27 4368 1.6070640176600444 1.0 1.0 99.9988753669487
KEGG_PATHWAY rno04340:Hedgehog signaling pathway 4 0.3284072249589491 0.6508143214943534 1370819_AT, 1368850_AT, 1382951_AT, 1390304_AT 356 52 5590 1.2078651685393258 1.0 0.8594848289464689 99.99971959872347
Annotation Cluster 76 Enrichment Score: 1.012429673382421
Category Term Count % PValue Genes List Total Pop Hits Pop Total Fold Enrichment Bonferroni Benjamini FDR
GOTERM_MF_FAT GO:0019207~kinase regulator activity 11 0.9031198686371099 0.018271394670542698 1372299_AT, 1380882_AT, 1368427_AT, 1387391_AT, 1387072_AT, 1370603_A_AT, 1371133_A_AT, 1369105_A_AT, 1373490_AT, 1394618_AT, 1379890_AT, 1388674_AT, 1375568_AT, 1387459_AT 722 78 11963 2.336689395553661 0.9999999858219463 0.3946739688682004 25.218702901044043
GOTERM_BP_FAT GO:0044092~negative regulation of molecular function 27 2.2167487684729066 0.03385024005445251 1372299_AT, 1368681_AT, 1382778_AT, 1369115_AT, 1370283_AT, 1387391_AT, 1387072_AT, 1370603_A_AT, 1369105_A_AT, 1370968_AT, 1390687_AT, 1367995_AT, 1373466_AT, 1380336_AT, 1389538_AT, 1394010_AT, 1399095_AT, 1398256_AT, 1369071_AT, 1375852_AT, 1369930_AT, 1376178_AT, 1396168_AT, 1378843_AT…
GOTERM_BP_FAT GO:0033673~negative regulation of kinase activity 10 0.8210180623973727 0.042655479648227745 1372299_AT, 1382778_AT, 1380336_AT, 1367591_AT, 1388674_AT, 1387391_AT, 1370603_A_AT, 1387072_AT, 1387459_AT, 1369105_A_AT, 1398256_AT, 1375852_AT 744 76 12092 2.138511601584607 1.0 0.4690632065062176 54.863374805636056
GOTERM_BP_FAT GO:0051348~negative regulation of transferase activity 10 0.8210180623973727 0.05983573991910965 1372299_AT, 1382778_AT, 1380336_AT, 1367591_AT, 1388674_AT, 1387391_AT, 1370603_A_AT, 1387072_AT, 1387459_AT, 1369105_A_AT, 1398256_AT, 1375852_AT 744 81 12092 2.0065047125979025 1.0 0.5492884812654908 67.56487997624485
GOTERM_MF_FAT GO:0019210~kinase inhibitor activity 5 0.41050903119868637 0.07628315955363059 1372299_AT, 1388674_AT, 1387391_AT, 1375568_AT, 1387072_AT, 1387459_AT, 1369105_A_AT 722 27 11963 3.068380014363394 1.0 0.738347077988561 71.36309543313736
GOTERM_MF_FAT GO:0030291~protein serine/threonine kinase inhibitor activity 4 0.3284072249589491 0.07887834763402055 1372299_AT, 1388674_AT, 1387391_AT, 1387072_AT, 1387459_AT, 1369105_A_AT 722 17 11963 3.8986475476617235 1.0 0.7386770678238863 72.60504511873582
GOTERM_MF_FAT GO:0004860~protein kinase inhibitor activity 4 0.3284072249589491 0.17327674884504007 1372299_AT, 1388674_AT, 1387391_AT, 1387072_AT, 1387459_AT, 1369105_A_AT 722 24 11963 2.761542012927055 1.0 0.8827495935121432 95.0148685804072
GOTERM_MF_FAT GO:0019887~protein kinase regulator activity 7 0.5747126436781609 0.19635627349111828 1372299_AT, 1394618_AT, 1379890_AT, 1388674_AT, 1387391_AT, 1371133_A_AT, 1370603_A_AT, 1387072_AT, 1387459_AT, 1369105_A_AT 722 65 11963 1.7843809929682504 1.0 0.9050253817661408 96.80923883993327
GOTERM_BP_FAT GO:0043086~negative regulation of catalytic activity 18 1.477832512315271 0.27135488566482346 1372299_AT, 1373466_AT, 1380336_AT, 1382778_AT, 1370283_AT, 1387391_AT, 1387072_AT, 1370603_A_AT, 1369105_A_AT, 1398256_AT, 1370968_AT, 1369071_AT, 1375852_AT, 1369930_AT, 1390687_AT, 1378843_AT, 1367591_AT, 1388674_AT, 1396727_AT, 1387459_AT 744 234 12092 1.2502067824648468 1.0 0.886661167…
GOTERM_BP_FAT GO:0006469~negative regulation of protein kinase activity 7 0.5747126436781609 0.2806239354205733 1382778_AT, 1380336_AT, 1388674_AT, 1387391_AT, 1370603_A_AT, 1387459_AT, 1369105_A_AT, 1398256_AT, 1375852_AT 744 72 12092 1.5801224611708482 1.0 0.8933428296017928 99.75469907623174
GOTERM_BP_FAT GO:0043407~negative regulation of MAP kinase activity 4 0.3284072249589491 0.29659972247934896 1382778_AT, 1380336_AT, 1398256_AT, 1375852_AT 744 31 12092 2.097121054457163 1.0 0.902252815486288 99.83717691955644
Annotation Cluster 77 Enrichment Score: 1.007222297154196
Category Term Count % PValue Genes List Total Pop Hits Pop Total Fold Enrichment Bonferroni Benjamini FDR
GOTERM_BP_FAT GO:0034976~response to endoplasmic reticulum stress 6 0.49261083743842365 0.0548281539496234 1376178_AT, 1370283_AT, 1371893_AT, 1371249_AT, 1399003_AT, 1367624_AT 744 34 12092 2.868121442125237 1.0 0.5268339214804887 64.26326258467256
GOTERM_BP_FAT GO:0006983~ER overload response 3 0.24630541871921183 0.12231247596189511 1376178_AT, 1370283_AT, 1399003_AT 744 10 12092 4.875806451612903 1.0 0.7291500763963719 90.75187605914694
GOTERM_BP_FAT GO:0006984~ER-nuclear signaling pathway 5 0.41050903119868637 0.14185959882627608 1376178_AT, 1370426_A_AT, 1370283_AT, 1371249_AT, 1399003_AT 744 33 12092 2.4625285109156074 1.0 0.7607240542543805 93.86863538844904
Annotation Cluster 78 Enrichment Score: 1.0027979962411426
Category Term Count % PValue Genes List Total Pop Hits Pop Total Fold Enrichment Bonferroni Benjamini FDR
GOTERM_BP_FAT GO:0051092~positive regulation of NF-kappaB transcription factor activity 7 0.5747126436781609 0.018557593592337843 1380336_AT, 1391543_AT, 1367591_AT, 1396168_AT, 1367995_AT, 1387691_AT, 1398256_AT, 1381279_AT 744 35 12092 3.250537634408602 1.0 0.3142998974847102 28.952744084126913
GOTERM_BP_FAT GO:0032755~positive regulation of interleukin-6 production 5 0.41050903119868637 0.03114445961883048 1392280_AT, 1386894_AT, 1387691_AT, 1398256_AT, 1381279_AT 744 20 12092 4.063172043010753 1.0 0.39796263118318687 43.86270289156852
GOTERM_BP_FAT GO:0032642~regulation of chemokine production 4 0.3284072249589491 0.06045057331354262 1378605_AT, 1387691_AT, 1398256_AT, 1381279_AT 744 15 12092 4.33405017921147 1.0 0.5517099850005265 67.94977517414084
GOTERM_BP_FAT GO:0032675~regulation of interleukin-6 production 6 0.49261083743842365 0.06087324734340836 1380336_AT, 1392280_AT, 1386894_AT, 1387691_AT, 1398256_AT, 1381279_AT 744 35 12092 2.786175115207373 1.0 0.5515713640645464 68.21186717848569
GOTERM_BP_FAT GO:0046330~positive regulation of JNK cascade 4 0.3284072249589491 0.13517956009212345 1390431_AT, 1387691_AT, 1398256_AT, 1381279_AT 744 21 12092 3.0957501280081927 1.0 0.754436395630356 92.93666448631582
GOTERM_BP_FAT GO:0070304~positive regulation of stress-activated protein kinase signaling pathway 4 0.3284072249589491 0.18036065596445144 1390431_AT, 1387691_AT, 1398256_AT, 1381279_AT 744 24 12092 2.708781362007169 1.0 0.8141130664216475 97.3468090461746
GOTERM_BP_FAT GO:0043123~positive regulation of I-kappaB kinase/NF-kappaB cascade 7 0.5747126436781609 0.3909458720515895 1388698_AT, 1377698_AT, 1391543_AT, 1387691_AT, 1387027_A_AT, 1398256_AT, 1381279_AT 744 82 12092 1.3874246000524522 1.0 0.9478764012331803 99.98824154917529
GOTERM_BP_FAT GO:0043122~regulation of I-kappaB kinase/NF-kappaB cascade 7 0.5747126436781609 0.46850821409150234 1388698_AT, 1377698_AT, 1391543_AT, 1387691_AT, 1387027_A_AT, 1398256_AT, 1381279_AT 744 89 12092 1.2783013169022595 1.0 0.9711926661274569 99.99902096846506
Annotation Cluster 79 Enrichment Score: 1.0026134870662806
Category Term Count % PValue Genes List Total Pop Hits Pop Total Fold Enrichment Bonferroni Benjamini FDR
SP_PIR_KEYWORDS SH2 domain 8 0.6568144499178982 0.042772727625407805 1379653_A_AT, 1389803_AT, 1387483_AT, 1380882_AT, 1368675_AT, 1387277_AT, 1375568_AT, 1368856_AT, 1388379_AT 656 45 8979 2.4333333333333336 0.9999999921759403 0.7363914817032828 45.96429165789838
UP_SEQ_FEATURE domain:SH2 1 3 0.24630541871921183 0.15152918811329671 1387483_AT, 1380882_AT, 1388379_AT 571 9 7317 4.271453590192644 1.0 0.9999973298084198 93.56619499216315
UP_SEQ_FEATURE domain:SH2 2 3 0.24630541871921183 0.15152918811329671 1387483_AT, 1380882_AT, 1388379_AT 571 9 7317 4.271453590192644 1.0 0.9999973298084198 93.56619499216315
Annotation Cluster 80 Enrichment Score: 0.9932146265583365
Category Term Count % PValue Genes List Total Pop Hits Pop Total Fold Enrichment Bonferroni Benjamini FDR
SP_PIR_KEYWORDS Immunoglobulin domain 27 2.2167487684729066 0.0024046086214152633 1374273_AT, 1379211_AT, 1368966_AT, 1388277_AT, 1387159_AT, 1387961_AT, 1367959_A_AT, 1396798_AT, 1392886_A_AT, 1383499_AT, 1384655_AT, 1369559_A_AT, 1387279_AT, 1371211_A_AT, 1389681_AT, 1388181_AT, 1384816_AT, 1369235_AT, 1373478_AT, 1373140_AT, 1391456_AT, 1396132_AT, 1387713_A_AT, 1380908_AT, 1368610_AT, 1394668…
INTERPRO IPR013783:Immunoglobulin-like fold 32 2.6272577996715927 0.023448033921033645 1374273_AT, 1379211_AT, 1381428_A_AT, 1393606_AT, 1388277_AT, 1368966_AT, 1387159_AT, 1387961_AT, 1370924_AT, 1367959_A_AT, 1388275_AT, 1396798_AT, 1392886_A_AT, 1384655_AT, 1376319_AT, 1382174_AT, 1371211_A_AT, 1387279_AT, 1389681_AT, 1388181_AT, 1384816_AT, 1369235_AT, 1373478_AT, 1373140_AT, 1391456_AT, 1396…
INTERPRO IPR007110:Immunoglobulin-like 30 2.4630541871921183 0.02886078346277176 1374273_AT, 1379211_AT, 1381428_A_AT, 1388277_AT, 1368966_AT, 1387159_AT, 1387961_AT, 1370924_AT, 1388275_AT, 1396798_AT, 1392886_A_AT, 1383499_AT, 1384655_AT, 1376319_AT, 1382174_AT, 1369559_A_AT, 1371211_A_AT, 1387279_AT, 1389681_AT, 1388181_AT, 1384816_AT, 1369235_AT, 1373478_AT, 1391456_AT, 1396132_AT, 1390529_AT…
INTERPRO IPR013151:Immunoglobulin 14 1.1494252873563218 0.045884759258741054 1387279_AT, 1371211_A_AT, 1389681_AT, 1379211_AT, 1391456_AT, 1396132_AT, 1380908_AT, 1394668_AT, 1387159_AT, 1369417_A_AT, 1387961_AT, 1388245_A_AT, 1367959_A_AT, 1383499_AT, 1392886_A_AT, 1378605_AT, 1377908_AT 752 106 10240 1.7984745082296267 1.0 0.9936365929206865 53.52898283956316
INTERPRO IPR003599:Immunoglobulin subtype 19 1.5599343185550083 0.0698974639485547 1374273_AT, 1379211_AT, 1368966_AT, 1387159_AT, 1387961_AT, 1370924_AT, 1388275_AT, 1396798_AT, 1392886_A_AT, 1384655_AT, 1376319_AT, 1382174_AT, 1384816_AT, 1373478_AT, 1391456_AT, 1390529_AT, 1396132_AT, 1387713_A_AT, 1368610_AT, 1394668_AT, 1382184_AT, 1371016_AT, 1369417_A_AT, 1378605_AT, 1377908_AT, 1394726_AT…
INTERPRO IPR003598:Immunoglobulin subtype 2 13 1.0673234811165846 0.10735304084504724 1387279_AT, 1371211_A_AT, 1374273_AT, 1384816_AT, 1369235_AT, 1373478_AT, 1379211_AT, 1391456_AT, 1368966_AT, 1394668_AT, 1384787_AT, 1387159_AT, 1369417_A_AT, 1387961_AT, 1388245_A_AT, 1396798_AT, 1383499_AT, 1384655_AT, 1394726_AT 752 110 10240 1.6092843326885882 1.0 0.9947006595457494 84.32069888396518
SMART SM00409:IG 19 1.5599343185550083 0.1218112775323642 1374273_AT, 1379211_AT, 1368966_AT, 1387159_AT, 1387961_AT, 1370924_AT, 1388275_AT, 1396798_AT, 1392886_A_AT, 1384655_AT, 1376319_AT, 1382174_AT, 1384816_AT, 1373478_AT, 1391456_AT, 1390529_AT, 1396132_AT, 1387713_A_AT, 1368610_AT, 1394668_AT, 1382184_AT, 1371016_AT, 1369417_A_AT, 1378605_AT, 1377908_AT, 1394726_AT 405 169 5083 1.411016144…
INTERPRO IPR013106:Immunoglobulin V-set 12 0.9852216748768473 0.13309241543969816 1387279_AT, 1389681_AT, 1374273_AT, 1384816_AT, 1391456_AT, 1390529_AT, 1394668_AT, 1382184_AT, 1371016_AT, 1370924_AT, 1388275_AT, 1396798_AT, 1384655_AT, 1394726_AT, 1382174_AT, 1373153_AT 752 103 10240 1.586449080768436 1.0 0.9956049228908406 90.27230805245361
SMART SM00408:IGc2 13 1.0673234811165846 0.16175211729972394 1387279_AT, 1371211_A_AT, 1374273_AT, 1384816_AT, 1369235_AT, 1373478_AT, 1379211_AT, 1391456_AT, 1368966_AT, 1394668_AT, 1384787_AT, 1387159_AT, 1369417_A_AT, 1387961_AT, 1388245_A_AT, 1396798_AT, 1383499_AT, 1384655_AT, 1394726_AT 405 110 5083 1.4832547699214367 1.0 0.920536168864907 89.8061037297937
UP_SEQ_FEATURE domain:Ig-like C2-type 2 8 0.6568144499178982 0.3281035642250633 1374273_AT, 1384816_AT, 1373478_AT, 1379211_AT, 1368966_AT, 1396132_AT, 1394668_AT, 1387159_AT, 1369417_A_AT, 1387961_AT, 1392886_A_AT, 1377908_AT, 1394726_AT 571 72 7317 1.4238178633975482 1.0 0.9999999678752097 99.86922962117369
UP_SEQ_FEATURE domain:Ig-like C2-type 1 8 0.6568144499178982 0.3281035642250633 1374273_AT, 1384816_AT, 1373478_AT, 1379211_AT, 1368966_AT, 1396132_AT, 1394668_AT, 1387159_AT, 1369417_A_AT, 1387961_AT, 1392886_A_AT, 1377908_AT, 1394726_AT 571 72 7317 1.4238178633975482 1.0 0.9999999678752097 99.86922962117369
INTERPRO IPR013098:Immunoglobulin I-set 5 0.41050903119868637 0.8408506168155951 1387961_AT, 1369417_A_AT, 1374273_AT, 1384816_AT, 1369235_AT, 1373478_AT, 1396798_AT, 1368966_AT, 1384655_AT, 1394726_AT 752 79 10240 0.8618367896579585 1.0 0.9999999969999808 99.99999999999051
UP_SEQ_FEATURE domain:Ig-like C2-type 3 3 0.24630541871921183 0.9212450243534186 1387961_AT, 1369417_A_AT, 1379211_AT, 1377908_AT 571 52 7317 0.7392900444564192 1.0 0.999999999999999 100.0
Annotation Cluster 81 Enrichment Score: 0.9896108170988794
Category Term Count % PValue Genes List Total Pop Hits Pop Total Fold Enrichment Bonferroni Benjamini FDR
GOTERM_CC_FAT GO:0005923~tight junction 8 0.6568144499178982 0.07547999528487548 1387279_AT, 1374273_AT, 1396869_AT, 1383562_AT, 1378567_AT, 1384816_AT, 1375479_AT, 1394924_AT, 1389546_AT, 1394726_AT 667 60 10776 2.1541229385307346 1.0 0.5437917566670023 67.59775503673609
GOTERM_CC_FAT GO:0070160~occluding junction 8 0.6568144499178982 0.07547999528487548 1387279_AT, 1374273_AT, 1396869_AT, 1383562_AT, 1378567_AT, 1384816_AT, 1375479_AT, 1394924_AT, 1389546_AT, 1394726_AT 667 60 10776 2.1541229385307346 1.0 0.5437917566670023 67.59775503673609
GOTERM_CC_FAT GO:0043296~apical junction complex 9 0.7389162561576355 0.09620388431288839 1387279_AT, 1389681_AT, 1374273_AT, 1396869_AT, 1383562_AT, 1378567_AT, 1384816_AT, 1375479_AT, 1394924_AT, 1389546_AT, 1394726_AT 667 76 10776 1.9132012940897973 1.0 0.6074824613357602 76.6011953242831
GOTERM_CC_FAT GO:0016327~apicolateral plasma membrane 9 0.7389162561576355 0.10776358522103838 1387279_AT, 1389681_AT, 1374273_AT, 1396869_AT, 1383562_AT, 1378567_AT, 1384816_AT, 1375479_AT, 1394924_AT, 1389546_AT, 1394726_AT 667 78 10776 1.8641448506515974 1.0 0.6183714062558792 80.5501401382465
SP_PIR_KEYWORDS Tight junction 6 0.49261083743842365 0.12902836585831146 1387279_AT, 1374273_AT, 1396869_AT, 1383562_AT, 1384816_AT, 1375479_AT, 1394924_AT, 1394726_AT 656 37 8979 2.2195945945945943 1.0 0.8874942948441975 85.70378948051348
GOTERM_CC_FAT GO:0005911~cell-cell junction 15 1.2315270935960592 0.151468223800154 1387279_AT, 1389681_AT, 1396869_AT, 1374273_AT, 1378567_AT, 1383562_AT, 1384816_AT, 1375479_AT, 1381881_AT, 1394924_AT, 1389546_AT, 1387277_AT, 1394668_AT, 1370260_AT, 1381190_AT, 1369327_AT, 1394726_AT 667 167 10776 1.4511307220641179 1.0 0.7045970958471222 90.54395936092187
Annotation Cluster 82 Enrichment Score: 0.9577978645278318
Category Term Count % PValue Genes List Total Pop Hits Pop Total Fold Enrichment Bonferroni Benjamini FDR
GOTERM_BP_FAT GO:0010552~positive regulation of specific transcription from RNA polymerase II promoter 8 0.6568144499178982 0.03525364943365901 1368851_AT, 1375469_AT, 1393007_AT, 1389538_AT, 1375673_AT, 1374335_AT, 1373327_AT, 1370968_AT 744 51 12092 2.5494412818891 1.0 0.42279420627170183 48.05217161744163
GOTERM_BP_FAT GO:0010551~regulation of specific transcription from RNA polymerase II promoter 11 0.9031198686371099 0.05211028553049777 1387278_AT, 1371606_AT, 1368851_AT, 1375469_AT, 1393007_AT, 1389538_AT, 1375673_AT, 1374335_AT, 1379381_AT, 1373327_AT, 1370968_AT 744 91 12092 1.9646106581590455 1.0 0.5153884880137264 62.34080168737499
GOTERM_BP_FAT GO:0032583~regulation of gene-specific transcription 13 1.0673234811165846 0.07509062354870673 1372299_AT, 1371606_AT, 1368851_AT, 1389538_AT, 1393007_AT, 1374335_AT, 1387691_AT, 1379381_AT, 1370968_AT, 1387278_AT, 1375469_AT, 1375673_AT, 1373327_AT 744 123 12092 1.7177637905411312 1.0 0.6029183349396554 75.93588399565503
GOTERM_BP_FAT GO:0043193~positive regulation of gene-specific transcription 9 0.7389162561576355 0.08848199309072091 1368851_AT, 1375469_AT, 1393007_AT, 1389538_AT, 1375673_AT, 1374335_AT, 1387691_AT, 1373327_AT, 1370968_AT 744 75 12092 1.9503225806451612 1.0 0.6458741224081055 81.55889778611771
GOTERM_BP_FAT GO:0032582~negative regulation of gene-specific transcription 5 0.41050903119868637 0.32671710540591103 1387278_AT, 1372299_AT, 1371606_AT, 1393007_AT, 1379381_AT 744 47 12092 1.7290093800045756 1.0 0.9188605758854334 99.92673288445081
GOTERM_BP_FAT GO:0010553~negative regulation of specific transcription from RNA polymerase II promoter 4 0.3284072249589491 0.4492341863837369 1387278_AT, 1371606_AT, 1393007_AT, 1379381_AT 744 40 12092 1.6252688172043013 1.0 0.9673192555658001 99.99812455422334
Annotation Cluster 83 Enrichment Score: 0.9562995123356337
Category Term Count % PValue Genes List Total Pop Hits Pop Total Fold Enrichment Bonferroni Benjamini FDR
INTERPRO IPR000886:Endoplasmic reticulum, targeting sequence 5 0.41050903119868637 0.09459873468373835 1387081_AT, 1370283_AT, 1379023_AT, 1387214_AT, 1387927_A_AT 752 24 10240 2.8368794326241136 1.0 0.9928330476478089 80.23708319641865
UP_SEQ_FEATURE short sequence motif:Prevents secretion from ER 6 0.49261083743842365 0.10975780673341412 1387081_AT, 1371442_AT, 1370283_AT, 1379023_AT, 1387214_AT, 1387927_A_AT 571 33 7317 2.3298837764687153 1.0 0.9999976742938838 85.64674717685865
GOTERM_CC_FAT GO:0005788~endoplasmic reticulum lumen 7 0.5747126436781609 0.13025089478975055 1387081_AT, 1371442_AT, 1370283_AT, 1379023_AT, 1387214_AT, 1387927_A_AT, 1377908_AT 667 56 10776 2.0194902548725637 1.0 0.6740395995304587 86.51882753160125
Annotation Cluster 84 Enrichment Score: 0.9465608194614448
Category Term Count % PValue Genes List Total Pop Hits Pop Total Fold Enrichment Bonferroni Benjamini FDR
GOTERM_MF_FAT GO:0003682~chromatin binding 20 1.6420361247947455 0.0016750890424092428 1392378_AT, 1389069_AT, 1379368_AT, 1373433_AT, 1375307_AT, 1371674_AT, 1393471_AT, 1374335_AT, 1382316_AT, 1384416_AT, 1393836_AT, 1376869_AT, 1391498_AT, 1389989_AT, 1375469_AT, 1397862_AT, 1371024_AT, 1379327_AT, 1388086_A_AT, 1370285_AT, 1373256_AT, 1392269_AT, 1395306_AT 722 150 11963 2.2092336103416432 0.…
GOTERM_CC_FAT GO:0005694~chromosome 31 2.5451559934318557 0.04285210791022807 1389069_AT, 1376785_AT, 1375307_AT, 1395595_AT, 1371928_AT, 1388780_AT, 1391078_AT, 1370260_AT, 1391498_AT, 1389989_AT, 1397862_AT, 1388086_A_AT, 1387151_AT, 1373256_AT, 1379261_AT, 1392269_AT, 1392378_AT, 1373433_AT, 1379368_AT, 1371674_AT, 1372726_AT, 1374961_AT, 1380060_AT, 1389238_AT, 1382316_AT, 1375114_AT, 1384416…
GOTERM_CC_FAT GO:0000228~nuclear chromosome 13 1.0673234811165846 0.11069880181197236 1392378_AT, 1376785_AT, 1395595_AT, 1371674_AT, 1382316_AT, 1388780_AT, 1375114_AT, 1370260_AT, 1391498_AT, 1374113_AT, 1389989_AT, 1375469_AT, 1370285_AT, 1392269_AT, 1384638_AT 667 131 10776 1.6032594389827988 1.0 0.6225611421131434 81.44901103764924
GOTERM_CC_FAT GO:0044427~chromosomal part 23 1.8883415435139574 0.28090396147384233 1376785_AT, 1375307_AT, 1388780_AT, 1371928_AT, 1391078_AT, 1391498_AT, 1389989_AT, 1387151_AT, 1388086_A_AT, 1379261_AT, 1373256_AT, 1392269_AT, 1392378_AT, 1373433_AT, 1379368_AT, 1374961_AT, 1372726_AT, 1371674_AT, 1382316_AT, 1375114_AT, 1375469_AT, 1370285_AT, 1382459_AT, 1384638_AT, 1395306_AT 667 309 10776 …
GOTERM_CC_FAT GO:0044454~nuclear chromosome part 9 0.7389162561576355 0.3891317740574863 1392378_AT, 1375114_AT, 1376785_AT, 1391498_AT, 1375469_AT, 1371674_AT, 1370285_AT, 1382316_AT, 1392269_AT, 1388780_AT, 1384638_AT 667 112 10776 1.2982437352752196 1.0 0.890919830439939 99.91560583300983
GOTERM_CC_FAT GO:0000790~nuclear chromatin 5 0.41050903119868637 0.4162964245019817 1392378_AT, 1391498_AT, 1375469_AT, 1371674_AT, 1370285_AT, 1382316_AT, 1392269_AT 667 53 10776 1.524143588583067 1.0 0.9051381593935275 99.95608248318662
GOTERM_CC_FAT GO:0000785~chromatin 11 0.9031198686371099 0.6544312318332082 1392378_AT, 1373433_AT, 1375307_AT, 1372726_AT, 1371674_AT, 1382316_AT, 1391498_AT, 1389989_AT, 1375469_AT, 1388086_A_AT, 1373256_AT, 1370285_AT, 1392269_AT 667 176 10776 1.0097451274362819 1.0 0.9667260847695696 99.99997636349175
Annotation Cluster 85 Enrichment Score: 0.9316362063432603
Category Term Count % PValue Genes List Total Pop Hits Pop Total Fold Enrichment Bonferroni Benjamini FDR
GOTERM_BP_FAT GO:0006800~oxygen and reactive oxygen species metabolic process 8 0.6568144499178982 0.046122052555177734 1369688_S_AT, 1370173_AT, 1369939_AT, 1367591_AT, 1377635_AT, 1396168_AT, 1379081_AT, 1367995_AT, 1370172_AT, 1387413_AT 744 54 12092 2.4078056551174836 1.0 0.4890025223617248 57.75454889778072
GOTERM_BP_FAT GO:0042743~hydrogen peroxide metabolic process 5 0.41050903119868637 0.05635146483085785 1370173_AT, 1369939_AT, 1367591_AT, 1396168_AT, 1367995_AT, 1370172_AT, 1387413_AT 744 24 12092 3.3859767025089607 1.0 0.5340719176046551 65.29980698640135
GOTERM_BP_FAT GO:0034599~cellular response to oxidative stress 6 0.49261083743842365 0.06087324734340836 1370173_AT, 1391498_AT, 1367591_AT, 1396168_AT, 1367995_AT, 1367614_AT, 1392269_AT, 1370172_AT, 1375043_AT 744 35 12092 2.786175115207373 1.0 0.5515713640645464 68.21186717848569
GOTERM_BP_FAT GO:0034614~cellular response to reactive oxygen species 5 0.41050903119868637 0.07206748871810319 1370173_AT, 1367591_AT, 1396168_AT, 1367995_AT, 1367614_AT, 1370172_AT, 1375043_AT 744 26 12092 3.1255169561621177 1.0 0.5963497190527198 74.45937784984112
GOTERM_BP_FAT GO:0070301~cellular response to hydrogen peroxide 3 0.24630541871921183 0.3043256500987165 1367591_AT, 1396168_AT, 1367995_AT, 1367614_AT 744 18 12092 2.7087813620071683 1.0 0.9065741761247814 99.86689710658261
GOTERM_MF_FAT GO:0016209~antioxidant activity 3 0.24630541871921183 0.7410790026165364 1370173_AT, 1367591_AT, 1396168_AT, 1367995_AT, 1370172_AT 722 43 11963 1.1559943309927205 1.0 0.9986233437785668 99.99999994349477
Annotation Cluster 86 Enrichment Score: 0.931585181478086
Category Term Count % PValue Genes List Total Pop Hits Pop Total Fold Enrichment Bonferroni Benjamini FDR
KEGG_PATHWAY rno04920:Adipocytokine signaling pathway 11 0.9031198686371099 0.009040297213261963 1367689_A_AT, 1387278_AT, 1382887_AT, 1386901_AT, 1390549_AT, 1389538_AT, 1376259_AT, 1368156_AT, 1387691_AT, 1368856_AT, 1388379_AT, 1370968_AT 356 67 5590 2.5779808821063224 0.7785401206920266 0.13993850267140462 10.447593235886377
GOTERM_BP_FAT GO:0017038~protein import 13 1.0673234811165846 0.010407264490355454 1398482_AT, 1379368_AT, 1383569_AT, 1387919_AT, 1389538_AT, 1368552_AT, 1387691_AT, 1392851_AT, 1388136_AT, 1370366_AT, 1388198_AT, 1384815_AT, 1368856_AT 744 92 12092 2.296575502571295 0.9999999999999996 0.22204233416667396 17.3792529237498
GOTERM_BP_FAT GO:0042345~regulation of NF-kappaB import into nucleus 4 0.3284072249589491 0.026296819868420376 1398482_AT, 1389538_AT, 1376259_AT, 1387691_AT 744 11 12092 5.910068426197459 1.0 0.3687789021799528 38.5098338548069
GOTERM_BP_FAT GO:0051223~regulation of protein transport 12 0.9852216748768473 0.045424533178884424 1368655_AT, 1377698_AT, 1381881_AT, 1398482_AT, 1383760_AT, 1367842_AT, 1389538_AT, 1367614_AT, 1376259_AT, 1387691_AT, 1368856_AT, 1388379_AT 744 101 12092 1.931012456084318 1.0 0.48510188411556043 57.187258665374465
GOTERM_BP_FAT GO:0050708~regulation of protein secretion 8 0.6568144499178982 0.050171952190663394 1368655_AT, 1377698_AT, 1381881_AT, 1383760_AT, 1367842_AT, 1367614_AT, 1376259_AT, 1387691_AT 744 55 12092 2.3640273704789836 1.0 0.5059995885746046 60.9104632941897
GOTERM_BP_FAT GO:0032880~regulation of protein localization 14 1.1494252873563218 0.05343332209588589 1368655_AT, 1381881_AT, 1398482_AT, 1377698_AT, 1383760_AT, 1389538_AT, 1367802_AT, 1376259_AT, 1387691_AT, 1367842_AT, 1367614_AT, 1383607_AT, 1388379_AT, 1368856_AT 744 129 12092 1.7638576310744354 1.0 0.5216510276673205 63.288535359125156
GOTERM_BP_FAT GO:0033365~protein localization in organelle 12 0.9852216748768473 0.06057780513652694 1368655_AT, 1398482_AT, 1379368_AT, 1383569_AT, 1387919_AT, 1370366_AT, 1389538_AT, 1388136_AT, 1384815_AT, 1368552_AT, 1387691_AT, 1368856_AT 744 106 12092 1.8399269628727937 1.0 0.5511254183726781 68.02888327209328
GOTERM_BP_FAT GO:0070201~regulation of establishment of protein localization 12 0.9852216748768473 0.06057780513652694 1368655_AT, 1377698_AT, 1381881_AT, 1398482_AT, 1383760_AT, 1367842_AT, 1389538_AT, 1367614_AT, 1376259_AT, 1387691_AT, 1368856_AT, 1388379_AT 744 106 12092 1.8399269628727937 1.0 0.5511254183726781 68.02888327209328
GOTERM_BP_FAT GO:0051046~regulation of secretion 22 1.8062397372742198 0.07651555772916174 1377698_AT, 1388044_AT, 1381181_AT, 1369690_AT, 1367842_AT, 1389922_AT, 1387474_AT, 1371211_A_AT, 1373140_AT, 1381881_AT, 1368655_AT, 1383760_AT, 1387713_A_AT, 1376259_AT, 1387691_AT, 1398256_AT, 1387835_AT, 1388245_A_AT, 1383025_AT, 1368240_A_AT, 1375217_AT, 1391185_AT, 1367614_AT, 1368856_AT, 1388379_AT 7…
GOTERM_BP_FAT GO:0000060~protein import into nucleus, translocation 5 0.41050903119868637 0.08067581341717052 1398482_AT, 1379368_AT, 1389538_AT, 1387691_AT, 1368856_AT 744 27 12092 3.009757068896854 1.0 0.62148593035331 78.4539331745484
GOTERM_BP_FAT GO:0006605~protein targeting 15 1.2315270935960592 0.0807668664695577 1374790_AT, 1398482_AT, 1379368_AT, 1383569_AT, 1387919_AT, 1389538_AT, 1387581_AT, 1368552_AT, 1387691_AT, 1392851_AT, 1383025_AT, 1388136_AT, 1370366_AT, 1375217_AT, 1384815_AT, 1368856_AT 744 151 12092 1.6145054475539415 1.0 0.6206658017749884 78.4928416103631
GOTERM_BP_FAT GO:0050709~negative regulation of protein secretion 4 0.3284072249589491 0.08256965520288832 1368655_AT, 1383760_AT, 1367614_AT, 1387691_AT 744 17 12092 3.8241619228336496 1.0 0.6241702251947623 79.24966327722561
GOTERM_BP_FAT GO:0051048~negative regulation of secretion 9 0.7389162561576355 0.08327537760036902 1371211_A_AT, 1388245_A_AT, 1368655_AT, 1383760_AT, 1367614_AT, 1387691_AT, 1388379_AT, 1398256_AT, 1389922_AT, 1387835_AT 744 74 12092 1.97667829119442 1.0 0.6262078437176124 79.53901638531937
GOTERM_BP_FAT GO:0042990~regulation of transcription factor import into nucleus 4 0.3284072249589491 0.12110518734827086 1398482_AT, 1389538_AT, 1376259_AT, 1387691_AT 744 20 12092 3.2505376344086025 1.0 0.7275012558345466 90.51696393690875
GOTERM_BP_FAT GO:0033157~regulation of intracellular protein transport 6 0.49261083743842365 0.1218992396076152 1398482_AT, 1389538_AT, 1376259_AT, 1387691_AT, 1368856_AT, 1388379_AT 744 43 12092 2.2678169542385596 1.0 0.7289195525184957 90.6720954322035
GOTERM_BP_FAT GO:0051050~positive regulation of transport 20 1.6420361247947455 0.12276264394036882 1369559_A_AT, 1387483_AT, 1381881_AT, 1369115_AT, 1390549_AT, 1389538_AT, 1387713_A_AT, 1388044_AT, 1381181_AT, 1367802_AT, 1369353_AT, 1376259_AT, 1387691_AT, 1370411_AT, 1368000_AT, 1383025_AT, 1367842_AT, 1375217_AT, 1391185_AT, 1368856_AT, 1388379_AT, 1387474_AT 744 232 12092 1.4010938079347424…
GOTERM_BP_FAT GO:0051051~negative regulation of transport 13 1.0673234811165846 0.15218239927683158 1371211_A_AT, 1369115_AT, 1368655_AT, 1383760_AT, 1370268_AT, 1389538_AT, 1370047_AT, 1387691_AT, 1398256_AT, 1387835_AT, 1388245_A_AT, 1367614_AT, 1388379_AT, 1389922_AT 744 140 12092 1.5091781874039936 1.0 0.7781673927037043 95.08361520215965
GOTERM_BP_FAT GO:0051224~negative regulation of protein transport 5 0.41050903119868637 0.16541095846344944 1368655_AT, 1383760_AT, 1389538_AT, 1367614_AT, 1387691_AT 744 35 12092 2.3218125960061444 1.0 0.7967746058294192 96.31009675408062
GOTERM_BP_FAT GO:0046822~regulation of nucleocytoplasmic transport 6 0.49261083743842365 0.17029613333752497 1398482_AT, 1389538_AT, 1376259_AT, 1387691_AT, 1368856_AT, 1388379_AT 744 48 12092 2.0315860215053765 1.0 0.802074342114086 96.68495111585182
GOTERM_BP_FAT GO:0042306~regulation of protein import into nucleus 5 0.41050903119868637 0.17767725412705565 1398482_AT, 1389538_AT, 1376259_AT, 1387691_AT, 1368856_AT 744 36 12092 2.2573178016726403 1.0 0.8112762381680809 97.18374490953614
GOTERM_BP_FAT GO:0060341~regulation of cellular localization 22 1.8062397372742198 0.18702264050257253 1368655_AT, 1377698_AT, 1381881_AT, 1398482_AT, 1373140_AT, 1383760_AT, 1389538_AT, 1387713_A_AT, 1388044_AT, 1376259_AT, 1387691_AT, 1398256_AT, 1369690_AT, 1387835_AT, 1383025_AT, 1367842_AT, 1375217_AT, 1368240_A_AT, 1367614_AT, 1391185_AT, 1388379_AT, 1368856_AT, 1389922_AT 744 277 12092 1.2…
GOTERM_BP_FAT GO:0051047~positive regulation of secretion 11 0.9031198686371099 0.1955446223469635 1381881_AT, 1387713_A_AT, 1388044_AT, 1381181_AT, 1376259_AT, 1387691_AT, 1367842_AT, 1383025_AT, 1375217_AT, 1391185_AT, 1388379_AT, 1368856_AT, 1387474_AT 744 119 12092 1.5023493268275052 1.0 0.8253276184289424 98.11384425529471
GOTERM_BP_FAT GO:0051170~nuclear import 7 0.5747126436781609 0.20836075575618943 1398482_AT, 1379368_AT, 1389538_AT, 1388198_AT, 1384815_AT, 1387691_AT, 1368856_AT 744 65 12092 1.7502894954507857 1.0 0.8382688663683929 98.59297240860673
GOTERM_BP_FAT GO:0006913~nucleocytoplasmic transport 11 0.9031198686371099 0.2239335314348475 1391565_AT, 1369362_AT, 1398385_AT, 1398482_AT, 1379368_AT, 1389538_AT, 1388198_AT, 1387151_AT, 1384815_AT, 1387691_AT, 1368856_AT 744 123 12092 1.4534924381501881 1.0 0.8520224392791249 99.02084913277193
GOTERM_BP_FAT GO:0051169~nuclear transport 11 0.9031198686371099 0.2462158436321471 1391565_AT, 1369362_AT, 1398385_AT, 1398482_AT, 1379368_AT, 1389538_AT, 1388198_AT, 1387151_AT, 1384815_AT, 1387691_AT, 1368856_AT 744 126 12092 1.4188854753370883 1.0 0.8681975626036357 99.42459384181842
GOTERM_BP_FAT GO:0046883~regulation of hormone secretion 8 0.6568144499178982 0.2667562911590092 1373140_AT, 1383025_AT, 1388044_AT, 1375217_AT, 1387691_AT, 1368856_AT, 1388379_AT, 1398256_AT, 1389922_AT 744 85 12092 1.52966476913346 1.0 0.8826755374121221 99.65244771360999
GOTERM_BP_FAT GO:0032386~regulation of intracellular transport 6 0.49261083743842365 0.2716525087395042 1398482_AT, 1389538_AT, 1376259_AT, 1387691_AT, 1368856_AT, 1388379_AT 744 57 12092 1.7108092812676854 1.0 0.8864782848542216 99.69244488503276
GOTERM_BP_FAT GO:0006606~protein import into nucleus 6 0.49261083743842365 0.33263634208732096 1398482_AT, 1379368_AT, 1389538_AT, 1384815_AT, 1387691_AT, 1368856_AT 744 62 12092 1.5728407908428719 1.0 0.9218030671179102 99.93763705696537
GOTERM_BP_FAT GO:0050714~positive regulation of protein secretion 4 0.3284072249589491 0.38232246495513583 1381881_AT, 1367842_AT, 1376259_AT, 1387691_AT 744 36 12092 1.8058542413381125 1.0 0.9444644806106839 99.9848024953865
GOTERM_BP_FAT GO:0051222~positive regulation of protein transport 5 0.41050903119868637 0.4119211264665974 1381881_AT, 1367842_AT, 1376259_AT, 1387691_AT, 1368856_AT 744 53 12092 1.5332724690606616 1.0 0.95579880408328 99.99379693607894
GOTERM_BP_FAT GO:0032388~positive regulation of intracellular transport 3 0.24630541871921183 0.41733368517789404 1376259_AT, 1387691_AT, 1368856_AT 744 23 12092 2.119915848527349 1.0 0.9572095831621948 99.99476004653182
GOTERM_BP_FAT GO:0034504~protein localization in nucleus 6 0.49261083743842365 0.44400279540609516 1398482_AT, 1379368_AT, 1389538_AT, 1384815_AT, 1387691_AT, 1368856_AT 744 71 12092 1.3734666060881418 1.0 0.9660869014914156 99.99777143625917
Annotation Cluster 87 Enrichment Score: 0.930668796702975
Category Term Count % PValue Genes List Total Pop Hits Pop Total Fold Enrichment Bonferroni Benjamini FDR
GOTERM_BP_FAT GO:0042552~myelination 7 0.5747126436781609 0.05575553753695445 1371211_A_AT, 1393172_AT, 1387112_AT, 1369362_AT, 1388245_A_AT, 1383499_AT, 1386979_AT, 1390936_AT 744 45 12092 2.5281959378733574 1.0 0.5315669506759094 64.89773604603921
GOTERM_BP_FAT GO:0008366~axon ensheathment 7 0.5747126436781609 0.0721435644138293 1371211_A_AT, 1393172_AT, 1387112_AT, 1369362_AT, 1388245_A_AT, 1383499_AT, 1386979_AT, 1390936_AT 744 48 12092 2.3701836917562726 1.0 0.5954408288671246 74.49756127133612
GOTERM_BP_FAT GO:0007272~ensheathment of neurons 7 0.5747126436781609 0.0721435644138293 1371211_A_AT, 1393172_AT, 1387112_AT, 1369362_AT, 1388245_A_AT, 1383499_AT, 1386979_AT, 1390936_AT 744 48 12092 2.3701836917562726 1.0 0.5954408288671246 74.49756127133612
GOTERM_BP_FAT GO:0019228~regulation of action potential in neuron 8 0.6568144499178982 0.11595196766067004 1371211_A_AT, 1393172_AT, 1387112_AT, 1368539_AT, 1369362_AT, 1388245_A_AT, 1383499_AT, 1386979_AT, 1390936_AT 744 67 12092 1.9406194832290162 1.0 0.7174246380666591 89.44935641013883
GOTERM_BP_FAT GO:0001508~regulation of action potential 9 0.7389162561576355 0.13002077039749282 1371211_A_AT, 1393172_AT, 1387112_AT, 1368539_AT, 1369362_AT, 1388245_A_AT, 1383499_AT, 1381181_AT, 1386979_AT, 1390936_AT, 1387474_AT 744 82 12092 1.783831628638867 1.0 0.7449290175880464 92.12693374576565
GOTERM_BP_FAT GO:0042391~regulation of membrane potential 14 1.1494252873563218 0.14709291936852195 1393172_AT, 1371211_A_AT, 1370173_AT, 1370268_AT, 1381181_AT, 1386979_AT, 1370172_AT, 1387112_AT, 1369362_AT, 1368539_AT, 1388245_A_AT, 1383025_AT, 1367591_AT, 1383499_AT, 1375217_AT, 1390936_AT, 1384815_AT, 1387474_AT 744 153 12092 1.487174081101975 1.0 0.770319514162774 94.5162411311733
GOTERM_BP_FAT GO:0019226~transmission of nerve impulse 19 1.5599343185550083 0.4750645226155154 1393172_AT, 1371211_A_AT, 1376005_AT, 1383759_AT, 1369811_AT, 1368951_AT, 1392299_AT, 1386979_AT, 1373378_AT, 1369690_AT, 1369071_AT, 1368344_AT, 1390800_A_AT, 1387112_AT, 1368539_AT, 1394578_AT, 1369362_AT, 1388245_A_AT, 1377642_AT, 1383499_AT, 1390936_AT, 1384815_AT, 1386261_X_AT 744 283 12092 1.0911…
Annotation Cluster 88 Enrichment Score: 0.9257233583180773
Category Term Count % PValue Genes List Total Pop Hits Pop Total Fold Enrichment Bonferroni Benjamini FDR
INTERPRO IPR001965:Zinc finger, PHD-type 6 0.49261083743842365 0.07277062182010054 1376758_AT, 1373038_AT, 1378535_AT, 1391050_AT, 1381796_AT, 1373256_AT 752 31 10240 2.635552505147563 1.0 0.9941287785207792 70.84921965298945
INTERPRO IPR019787:Zinc finger, PHD-finger 6 0.49261083743842365 0.09032122293537188 1376758_AT, 1373038_AT, 1384766_A_AT, 1391050_AT, 1381796_AT, 1373256_AT 752 33 10240 2.475822050290135 1.0 0.9938792114842234 78.65737521882089
SMART SM00249:PHD 6 0.49261083743842365 0.09495193388111382 1376758_AT, 1373038_AT, 1378535_AT, 1391050_AT, 1381796_AT, 1373256_AT 405 31 5083 2.429151732377539 0.9999999999732156 0.890629977569346 72.50366390250902
INTERPRO IPR019786:Zinc finger, PHD-type, conserved site 4 0.3284072249589491 0.31758271497491575 1376758_AT, 1378535_AT, 1391050_AT, 1381796_AT 752 27 10240 2.0173364854215916 1.0 0.999798942117736 99.80389800981733
Annotation Cluster 89 Enrichment Score: 0.9161953114977969
Category Term Count % PValue Genes List Total Pop Hits Pop Total Fold Enrichment Bonferroni Benjamini FDR
GOTERM_BP_FAT GO:0032989~cellular component morphogenesis 36 2.955665024630542 0.00915003109526875 1375776_AT, 1378248_AT, 1387919_AT, 1386913_AT, 1367802_AT, 1382189_AT, 1390946_AT, 1396711_AT, 1388246_AT, 1370097_A_AT, 1375570_AT, 1367861_AT, 1370254_AT, 1367842_AT, 1397218_AT, 1383499_AT, 1389921_AT, 1371101_AT, 1371211_A_AT, 1369235_AT, 1379368_AT, 1381620_AT, 1367697_AT, 1387897_AT, 1388479_…
GOTERM_BP_FAT GO:0000902~cell morphogenesis 31 2.5451559934318557 0.02900958641085133 1375776_AT, 1378248_AT, 1386913_AT, 1367802_AT, 1382189_AT, 1390946_AT, 1388246_AT, 1370097_A_AT, 1375570_AT, 1367861_AT, 1370254_AT, 1367842_AT, 1397218_AT, 1383499_AT, 1389921_AT, 1371101_AT, 1371211_A_AT, 1369235_AT, 1379368_AT, 1381620_AT, 1367697_AT, 1387897_AT, 1388479_AT, 1367877_AT, 1387479_AT, 1384787_A…
GOTERM_BP_FAT GO:0032990~cell part morphogenesis 22 1.8062397372742198 0.0843582191826509 1375776_AT, 1378248_AT, 1387919_AT, 1367802_AT, 1390946_AT, 1382189_AT, 1388246_AT, 1370097_A_AT, 1367861_AT, 1397218_AT, 1367842_AT, 1383499_AT, 1389921_AT, 1371101_AT, 1369235_AT, 1387897_AT, 1388479_AT, 1367877_AT, 1387479_AT, 1384944_AT, 1380971_AT, 1392555_AT, 1371893_AT, 1388379_AT, 1368856_AT 744 248 …
GOTERM_BP_FAT GO:0030182~neuron differentiation 36 2.955665024630542 0.10385544213149386 1372299_AT, 1370173_AT, 1378248_AT, 1381350_AT, 1393007_AT, 1367802_AT, 1382189_AT, 1390946_AT, 1388246_AT, 1370097_A_AT, 1367861_AT, 1370254_AT, 1372162_AT, 1367842_AT, 1397218_AT, 1371024_AT, 1383499_AT, 1389921_AT, 1390936_AT, 1368725_AT, 1371101_AT, 1371211_A_AT, 1383819_AT, 1383759_AT, 1369235_AT, 137988…
GOTERM_BP_FAT GO:0048812~neuron projection morphogenesis 19 1.5599343185550083 0.11244870949197014 1369235_AT, 1378248_AT, 1387897_AT, 1388479_AT, 1367877_AT, 1367802_AT, 1382189_AT, 1390946_AT, 1387479_AT, 1384944_AT, 1380971_AT, 1388246_AT, 1370097_A_AT, 1367861_AT, 1392555_AT, 1367842_AT, 1397218_AT, 1383499_AT, 1389921_AT, 1368856_AT, 1388379_AT, 1371101_AT 744 215 12092 1.4362840710177545 1.…
GOTERM_BP_FAT GO:0048667~cell morphogenesis involved in neuron differentiation 18 1.477832512315271 0.13602251421823702 1369235_AT, 1378248_AT, 1387897_AT, 1388479_AT, 1367877_AT, 1382189_AT, 1390946_AT, 1387479_AT, 1384944_AT, 1380971_AT, 1370097_A_AT, 1367861_AT, 1370254_AT, 1392555_AT, 1367842_AT, 1397218_AT, 1383499_AT, 1389921_AT, 1368856_AT, 1388379_AT, 1371101_AT 744 207 12092 1.4132772323…
GOTERM_BP_FAT GO:0048858~cell projection morphogenesis 20 1.6420361247947455 0.1457480980960873 1375776_AT, 1369235_AT, 1378248_AT, 1387897_AT, 1388479_AT, 1367877_AT, 1367802_AT, 1382189_AT, 1390946_AT, 1387479_AT, 1384944_AT, 1380971_AT, 1388246_AT, 1370097_A_AT, 1367861_AT, 1392555_AT, 1367842_AT, 1397218_AT, 1383499_AT, 1389921_AT, 1368856_AT, 1388379_AT, 1371101_AT 744 238 12092 1.3657721152…
GOTERM_BP_FAT GO:0000904~cell morphogenesis involved in differentiation 20 1.6420361247947455 0.16233208956103234 1369235_AT, 1378248_AT, 1387897_AT, 1388479_AT, 1367877_AT, 1382189_AT, 1390946_AT, 1387479_AT, 1384944_AT, 1380971_AT, 1370097_A_AT, 1375570_AT, 1393343_AT, 1367861_AT, 1370254_AT, 1392555_AT, 1367842_AT, 1397218_AT, 1383499_AT, 1389921_AT, 1368856_AT, 1388379_AT, 1371101_AT 744 242 …
GOTERM_BP_FAT GO:0030030~cell projection organization 28 2.2988505747126435 0.16754127760307236 1375776_AT, 1378248_AT, 1367802_AT, 1382189_AT, 1390946_AT, 1372404_AT, 1388246_AT, 1370097_A_AT, 1390687_AT, 1369362_AT, 1367861_AT, 1370254_AT, 1367842_AT, 1397218_AT, 1383499_AT, 1389921_AT, 1371101_AT, 1373102_AT, 1369235_AT, 1387897_AT, 1398441_AT, 1388479_AT, 1367877_AT, 1387479_AT, 1384944_AT, 1…
GOTERM_BP_FAT GO:0048666~neuron development 26 2.134646962233169 0.22925139135826025 1372299_AT, 1370173_AT, 1378248_AT, 1367802_AT, 1382189_AT, 1390946_AT, 1388246_AT, 1370097_A_AT, 1367861_AT, 1372162_AT, 1370254_AT, 1367842_AT, 1397218_AT, 1383499_AT, 1389921_AT, 1390936_AT, 1371101_AT, 1369235_AT, 1368685_AT, 1387897_AT, 1388479_AT, 1367877_AT, 1387479_AT, 1384944_AT, 1380971_AT, 1370172_AT, …
GOTERM_BP_FAT GO:0007409~axonogenesis 15 1.2315270935960592 0.25354648707020566 1369235_AT, 1378248_AT, 1387897_AT, 1388479_AT, 1390946_AT, 1387479_AT, 1384944_AT, 1380971_AT, 1370097_A_AT, 1367861_AT, 1392555_AT, 1367842_AT, 1397218_AT, 1383499_AT, 1389921_AT, 1388379_AT, 1368856_AT, 1371101_AT 744 186 12092 1.3107006590357266 1.0 0.8738395151796304 99.51857943086895
GOTERM_BP_FAT GO:0031175~neuron projection development 20 1.6420361247947455 0.32008288910066485 1369235_AT, 1378248_AT, 1387897_AT, 1388479_AT, 1367877_AT, 1367802_AT, 1382189_AT, 1390946_AT, 1387479_AT, 1384944_AT, 1380971_AT, 1388246_AT, 1370097_A_AT, 1369688_S_AT, 1367861_AT, 1392555_AT, 1367842_AT, 1397218_AT, 1383499_AT, 1389921_AT, 1368856_AT, 1388379_AT, 1371101_AT 744 273 12092 1.1906731…
GOTERM_BP_FAT GO:0007411~axon guidance 8 0.6568144499178982 0.4683966425146081 1370097_A_AT, 1367861_AT, 1378248_AT, 1369235_AT, 1392555_AT, 1367842_AT, 1397218_AT, 1389921_AT, 1388479_AT, 1387479_AT, 1390946_AT 744 105 12092 1.2383000512032771 1.0 0.9713280965709106 99.99901721129389
Annotation Cluster 90 Enrichment Score: 0.9126098268565914
Category Term Count % PValue Genes List Total Pop Hits Pop Total Fold Enrichment Bonferroni Benjamini FDR
GOTERM_MF_FAT GO:0042393~histone binding 8 0.6568144499178982 0.005907118711074286 1389069_AT, 1384416_AT, 1371606_AT, 1367842_AT, 1375469_AT, 1397862_AT, 1394010_AT, 1380719_AT, 1391908_AT 722 37 11963 3.582540989743206 0.9969909836733548 0.21488304547583725 8.914035834316014
GOTERM_BP_FAT GO:0051054~positive regulation of DNA metabolic process 10 0.8210180623973727 0.015721969531575147 1389069_AT, 1384416_AT, 1370257_AT, 1377698_AT, 1383025_AT, 1367842_AT, 1397862_AT, 1375217_AT, 1370603_A_AT, 1391908_AT, 1380971_AT, 1387616_AT 744 64 12092 2.5394825268817205 1.0 0.2862833505607607 25.11206701810904
GOTERM_BP_FAT GO:0016568~chromatin modification 17 1.3957307060755337 0.04909260183751333 1389069_AT, 1376578_AT, 1376785_AT, 1398768_AT, 1394010_AT, 1374636_AT, 1380719_AT, 1382316_AT, 1391908_AT, 1392806_AT, 1384416_AT, 1374954_AT, 1367842_AT, 1375469_AT, 1397862_AT, 1367816_AT, 1379327_AT, 1395782_AT 744 166 12092 1.6644319212333205 1.0 0.506794353239941 60.09188483402698
GOTERM_BP_FAT GO:0045739~positive regulation of DNA repair 4 0.3284072249589491 0.06045057331354262 1389069_AT, 1384416_AT, 1367842_AT, 1397862_AT, 1391908_AT 744 15 12092 4.33405017921147 1.0 0.5517099850005265 67.94977517414084
GOTERM_BP_FAT GO:0006282~regulation of DNA repair 4 0.3284072249589491 0.107611078188946 1389069_AT, 1384416_AT, 1367842_AT, 1397862_AT, 1391908_AT 744 19 12092 3.4216185625353708 1.0 0.6966339960581889 87.47721620511543
GOTERM_BP_FAT GO:0010212~response to ionizing radiation 8 0.6568144499178982 0.12993163528056126 1370173_AT, 1389069_AT, 1384416_AT, 1383561_AT, 1397862_AT, 1367614_AT, 1370603_A_AT, 1391908_AT, 1370172_AT, 1398256_AT 744 69 12092 1.8843696431354215 1.0 0.7456838562165804 92.1122008366678
GOTERM_BP_FAT GO:0006325~chromatin organization 21 1.7241379310344827 0.1403238081171781 1389069_AT, 1376578_AT, 1376785_AT, 1398768_AT, 1375307_AT, 1372726_AT, 1394010_AT, 1374636_AT, 1380719_AT, 1382316_AT, 1391908_AT, 1392806_AT, 1384416_AT, 1374954_AT, 1372460_AT, 1367842_AT, 1375469_AT, 1397862_AT, 1367816_AT, 1379327_AT, 1373256_AT, 1395782_AT 744 251 12092 1.3597866598123634 1.0 0.76050319…
GOTERM_BP_FAT GO:0016569~covalent chromatin modification 11 0.9031198686371099 0.1624761926401888 1392806_AT, 1389069_AT, 1384416_AT, 1376578_AT, 1374954_AT, 1367842_AT, 1375469_AT, 1397862_AT, 1367816_AT, 1374636_AT, 1391908_AT, 1395782_AT 744 114 12092 1.5682418411620451 1.0 0.7929528421369514 96.06600227186019
GOTERM_BP_FAT GO:0051276~chromosome organization 26 2.134646962233169 0.1893709913731388 1389069_AT, 1376578_AT, 1376785_AT, 1398768_AT, 1372371_AT, 1375307_AT, 1371928_AT, 1388780_AT, 1393045_AT, 1392806_AT, 1367842_AT, 1397862_AT, 1379327_AT, 1373256_AT, 1395782_AT, 1372726_AT, 1394010_AT, 1374636_AT, 1395488_AT, 1380719_AT, 1382316_AT, 1391908_AT, 1384416_AT, 1374954_AT, 1383561_AT, 1372460_AT…
GOTERM_BP_FAT GO:0006302~double-strand break repair 6 0.49261083743842365 0.20238867029290228 1370173_AT, 1389069_AT, 1384416_AT, 1383561_AT, 1367842_AT, 1397862_AT, 1391908_AT, 1370172_AT 744 51 12092 1.9120809614168248 1.0 0.8319962797285925 98.38614381658249
GOTERM_BP_FAT GO:0016570~histone modification 10 0.8210180623973727 0.24222289304068917 1392806_AT, 1389069_AT, 1384416_AT, 1376578_AT, 1374954_AT, 1367842_AT, 1397862_AT, 1367816_AT, 1374636_AT, 1391908_AT, 1395782_AT 744 111 12092 1.4642061416254966 1.0 0.865993108695673 99.36635700107277
SP_PIR_KEYWORDS chromatin regulator 7 0.5747126436781609 0.2844544606566962 1389069_AT, 1384416_AT, 1398768_AT, 1373433_AT, 1367842_AT, 1375469_AT, 1397862_AT, 1391908_AT 656 61 8979 1.5706967213114755 1.0 0.8739808654115019 99.1021438303577
SP_PIR_KEYWORDS DNA damage 5 0.41050903119868637 0.8229315944777706 1389069_AT, 1384416_AT, 1367842_AT, 1389989_AT, 1397862_AT, 1391908_AT 656 77 8979 0.8887987012987013 1.0 0.9907086789605368 99.99999999740952
SP_PIR_KEYWORDS dna repair 4 0.3284072249589491 0.8761510725480468 1389069_AT, 1384416_AT, 1389989_AT, 1397862_AT, 1391908_AT 656 67 8979 0.8171641791044776 1.0 0.9945689601856487 99.99999999998312
Annotation Cluster 91 Enrichment Score: 0.9068362052723564
Category Term Count % PValue Genes List Total Pop Hits Pop Total Fold Enrichment Bonferroni Benjamini FDR
GOTERM_BP_FAT GO:0045637~regulation of myeloid cell differentiation 10 0.8210180623973727 0.02266787260845381 1391279_AT, 1380882_AT, 1393836_AT, 1370955_AT, 1368851_AT, 1381220_AT, 1367697_AT, 1389538_AT, 1368725_AT, 1387691_AT 744 68 12092 2.390101201771031 1.0 0.3367037822261083 34.19069919064809
GOTERM_BP_FAT GO:0045670~regulation of osteoclast differentiation 4 0.3284072249589491 0.18036065596445144 1380882_AT, 1393836_AT, 1370955_AT, 1387691_AT 744 24 12092 2.708781362007169 1.0 0.8141130664216475 97.3468090461746
GOTERM_BP_FAT GO:0002761~regulation of myeloid leukocyte differentiation 4 0.3284072249589491 0.4655205044049638 1380882_AT, 1393836_AT, 1370955_AT, 1387691_AT 744 41 12092 1.5856281143456596 1.0 0.9711331687929957 99.9989155192162
Annotation Cluster 92 Enrichment Score: 0.892738076784887
Category Term Count % PValue Genes List Total Pop Hits Pop Total Fold Enrichment Bonferroni Benjamini FDR
GOTERM_BP_FAT GO:0016444~somatic cell DNA recombination 5 0.41050903119868637 0.036658950881402794 1383561_AT, 1386894_AT, 1393336_AT, 1395488_AT, 1384944_AT 744 21 12092 3.8696876600102406 1.0 0.4326326665863426 49.41580504134065
GOTERM_BP_FAT GO:0002562~somatic diversification of immune receptors via germline recombination within a single locus 5 0.41050903119868637 0.036658950881402794 1383561_AT, 1386894_AT, 1393336_AT, 1395488_AT, 1384944_AT 744 21 12092 3.8696876600102406 1.0 0.4326326665863426 49.41580504134065
GOTERM_BP_FAT GO:0002467~germinal center formation 3 0.24630541871921183 0.04793345773178438 1398482_AT, 1377153_A_AT, 1379368_AT 744 6 12092 8.126344086021506 1.0 0.49972479652590085 59.19475969944702
GOTERM_BP_FAT GO:0002200~somatic diversification of immune receptors 5 0.41050903119868637 0.04926381797152819 1383561_AT, 1386894_AT, 1393336_AT, 1395488_AT, 1384944_AT 744 23 12092 3.5331930808789154 1.0 0.5037303871843144 60.222807335252796
GOTERM_BP_FAT GO:0016447~somatic recombination of immunoglobulin gene segments 4 0.3284072249589491 0.08256965520288832 1383561_AT, 1386894_AT, 1393336_AT, 1395488_AT 744 17 12092 3.8241619228336496 1.0 0.6241702251947623 79.24966327722561
GOTERM_BP_FAT GO:0016445~somatic diversification of immunoglobulins 4 0.3284072249589491 0.107611078188946 1383561_AT, 1386894_AT, 1393336_AT, 1395488_AT 744 19 12092 3.4216185625353708 1.0 0.6966339960581889 87.47721620511543
GOTERM_BP_FAT GO:0002460~adaptive immune response based on somatic recombination of immune receptors built from immunoglobulin superfamily domains 8 0.6568144499178982 0.10927218160861935 1398482_AT, 1377153_A_AT, 1379368_AT, 1383561_AT, 1368000_AT, 1386894_AT, 1393336_AT, 1368741_AT 744 66 12092 1.9700228087324863 1.0 0.7002703934118015 87.89582356642522
GOTERM_BP_FAT GO:0002250~adaptive immune response 8 0.6568144499178982 0.10927218160861935 1398482_AT, 1377153_A_AT, 1379368_AT, 1383561_AT, 1368000_AT, 1386894_AT, 1393336_AT, 1368741_AT 744 66 12092 1.9700228087324863 1.0 0.7002703934118015 87.89582356642522
GOTERM_BP_FAT GO:0002377~immunoglobulin production 5 0.41050903119868637 0.10933356398511862 1383561_AT, 1386894_AT, 1393336_AT, 1395488_AT, 1370603_A_AT 744 30 12092 2.708781362007169 1.0 0.6993756952744512 87.91103593032193
GOTERM_BP_FAT GO:0002252~immune effector process 12 0.9852216748768473 0.12424800713672202 1369559_A_AT, 1398482_AT, 1383561_AT, 1368000_AT, 1386894_AT, 1387277_AT, 1393336_AT, 1395488_AT, 1368741_AT, 1375272_AT, 1370603_A_AT, 1387413_AT 744 121 12092 1.6118368435083976 1.0 0.7319569382769813 91.11704624017477
GOTERM_BP_FAT GO:0002440~production of molecular mediator of immune response 5 0.41050903119868637 0.1306216483639683 1383561_AT, 1386894_AT, 1393336_AT, 1395488_AT, 1370603_A_AT 744 32 12092 2.5394825268817205 1.0 0.7456444654380888 92.22557469854615
GOTERM_BP_FAT GO:0002204~somatic recombination of immunoglobulin genes during immune response 3 0.24630541871921183 0.1436492884280422 1383561_AT, 1386894_AT, 1393336_AT 744 11 12092 4.432551319648094 1.0 0.7644095665839741 94.09782988759451
GOTERM_BP_FAT GO:0002208~somatic diversification of immunoglobulins during immune response 3 0.24630541871921183 0.1436492884280422 1383561_AT, 1386894_AT, 1393336_AT 744 11 12092 4.432551319648094 1.0 0.7644095665839741 94.09782988759451
GOTERM_BP_FAT GO:0045190~isotype switching 3 0.24630541871921183 0.1436492884280422 1383561_AT, 1386894_AT, 1393336_AT 744 11 12092 4.432551319648094 1.0 0.7644095665839741 94.09782988759451
GOTERM_BP_FAT GO:0006959~humoral immune response 6 0.49261083743842365 0.15010729415375226 1379653_A_AT, 1389803_AT, 1398482_AT, 1368000_AT, 1368741_AT, 1387691_AT, 1373327_AT 744 46 12092 2.119915848527349 1.0 0.7749820674633426 94.85933222877088
GOTERM_BP_FAT GO:0016064~immunoglobulin mediated immune response 6 0.49261083743842365 0.17029613333752497 1398482_AT, 1383561_AT, 1368000_AT, 1386894_AT, 1393336_AT, 1368741_AT 744 48 12092 2.0315860215053765 1.0 0.802074342114086 96.68495111585182
GOTERM_BP_FAT GO:0002443~leukocyte mediated immunity 8 0.6568144499178982 0.17650904104905507 1398482_AT, 1383561_AT, 1368000_AT, 1386894_AT, 1387277_AT, 1393336_AT, 1368741_AT, 1375272_AT 744 75 12092 1.733620071684588 1.0 0.809775517200939 97.10983515371758
GOTERM_BP_FAT GO:0019724~B cell mediated immunity 6 0.49261083743842365 0.19146867683838031 1398482_AT, 1383561_AT, 1368000_AT, 1386894_AT, 1393336_AT, 1368741_AT 744 50 12092 1.9503225806451614 1.0 0.8210457740618754 97.93161955081627
GOTERM_BP_FAT GO:0002381~immunoglobulin production during immune response 3 0.24630541871921183 0.2111798157577629 1383561_AT, 1386894_AT, 1393336_AT 744 14 12092 3.4827188940092166 1.0 0.840026031162996 98.68165034600467
GOTERM_BP_FAT GO:0002449~lymphocyte mediated immunity 6 0.49261083743842365 0.32029985321102916 1398482_AT, 1383561_AT, 1368000_AT, 1386894_AT, 1393336_AT, 1368741_AT 744 61 12092 1.5986250661025911 1.0 0.9154062463054444 99.91288601954818
GOTERM_BP_FAT GO:0002455~humoral immune response mediated by circulating immunoglobulin 3 0.24630541871921183 0.3953794088298588 1398482_AT, 1368000_AT, 1368741_AT 744 22 12092 2.216275659824047 1.0 0.9490393806037167 99.9897091977171
GOTERM_BP_FAT GO:0006310~DNA recombination 5 0.41050903119868637 0.55959746303292 1383561_AT, 1386894_AT, 1393336_AT, 1395488_AT, 1384944_AT 744 64 12092 1.2697412634408602 1.0 0.9871770759247385 99.99996831252032
Annotation Cluster 93 Enrichment Score: 0.8880989998274966
Category Term Count % PValue Genes List Total Pop Hits Pop Total Fold Enrichment Bonferroni Benjamini FDR
GOTERM_CC_FAT GO:0005615~extracellular space 42 3.4482758620689653 0.030568071410420904 1368349_AT, 1388698_AT, 1384664_AT, 1379499_AT, 1375307_AT, 1369604_AT, 1386023_AT, 1387159_AT, 1368470_AT, 1368418_A_AT, 1388218_AT, 1388246_AT, 1370257_AT, 1369951_AT, 1369773_AT, 1367648_AT, 1386881_AT, 1378932_AT, 1376319_AT, 1387616_AT, 1373102_AT, 1383836_AT, 1367687_A_AT, 1368655_AT, 1387648_AT, 1386894…
GOTERM_CC_FAT GO:0044421~extracellular region part 52 4.269293924466338 0.1059910939678754 1388698_AT, 1379499_AT, 1369604_AT, 1386023_AT, 1388939_AT, 1368418_A_AT, 1388246_AT, 1368788_AT, 1369773_AT, 1386881_AT, 1376319_AT, 1387616_AT, 1384276_AT, 1370895_AT, 1383836_AT, 1367687_A_AT, 1368655_AT, 1373401_AT, 1386894_AT, 1387927_A_AT, 1392832_AT, 1387835_AT, 1368419_AT, 1368420_AT, 1369814_AT, 13…
GOTERM_CC_FAT GO:0005576~extracellular region 89 7.307060755336617 0.15212072102481333 1388698_AT, 1377698_AT, 1379499_AT, 1369604_AT, 1375855_AT, 1368943_AT, 1386023_AT, 1388939_AT, 1368418_A_AT, 1388246_AT, 1390687_AT, 1368399_A_AT, 1368788_AT, 1386884_AT, 1369773_AT, 1391612_AT, 1370562_AT, 1386881_AT, 1384655_AT, 1376319_AT, 1384276_AT, 1387616_AT, 1374207_AT, 1371211_A_AT, 1383836_AT, 137089…
SP_PIR_KEYWORDS Secreted 56 4.597701149425287 0.5686934307748258 1388698_AT, 1369604_AT, 1375855_AT, 1368943_AT, 1386023_AT, 1368418_A_AT, 1388246_AT, 1368399_A_AT, 1368788_AT, 1369773_AT, 1391612_AT, 1370562_AT, 1368494_AT, 1386881_AT, 1387616_AT, 1371211_A_AT, 1374207_AT, 1368655_AT, 1396132_AT, 1387713_A_AT, 1368034_AT, 1387835_AT, 1368419_AT, 1368420_AT, 1392784_AT, 1369814_AT, 1383315_AT, 13…
Annotation Cluster 94 Enrichment Score: 0.8877034143814508
Category Term Count % PValue Genes List Total Pop Hits Pop Total Fold Enrichment Bonferroni Benjamini FDR
GOTERM_MF_FAT GO:0005520~insulin-like growth factor binding 6 0.49261083743842365 0.017923897841660832 1367636_AT, 1398622_AT, 1386884_AT, 1367648_AT, 1386881_AT, 1380971_AT 722 26 11963 3.823673556360537 0.9999999799441909 0.39735160348610044 24.800471633416155
INTERPRO IPR000867:Insulin-like growth factor-binding protein, IGFBP 3 0.24630541871921183 0.3300727307325062 1386884_AT, 1367648_AT, 1386881_AT 752 16 10240 2.553191489361702 1.0 0.9997933627018907 99.85492418252525
SMART SM00121:IB 3 0.24630541871921183 0.3671534815050705 1386884_AT, 1367648_AT, 1386881_AT 405 16 5083 2.353240740740741 1.0 0.9814451501517816 99.73174782516416
Annotation Cluster 95 Enrichment Score: 0.8858646683832728
Category Term Count % PValue Genes List Total Pop Hits Pop Total Fold Enrichment Bonferroni Benjamini FDR
GOTERM_MF_FAT GO:0004190~aspartic-type endopeptidase activity 4 0.3284072249589491 0.11597775052007728 1367651_AT, 1368167_AT, 1376824_AT, 1390985_AT 722 20 11963 3.3138504155124653 1.0 0.8263710258024276 85.66782215297657
GOTERM_MF_FAT GO:0070001~aspartic-type peptidase activity 4 0.3284072249589491 0.11597775052007728 1367651_AT, 1368167_AT, 1376824_AT, 1390985_AT 722 20 11963 3.3138504155124653 1.0 0.8263710258024276 85.66782215297657
INTERPRO IPR001969:Peptidase aspartic, active site 3 0.24630541871921183 0.163552291315238 1367651_AT, 1368167_AT, 1390985_AT 752 10 10240 4.085106382978723 1.0 0.9976936826939831 94.5728932413072
Annotation Cluster 96 Enrichment Score: 0.8758333327702327
Category Term Count % PValue Genes List Total Pop Hits Pop Total Fold Enrichment Bonferroni Benjamini FDR
GOTERM_BP_FAT GO:0001825~blastocyst formation 5 0.41050903119868637 0.04926381797152819 1393343_AT, 1387919_AT, 1367816_AT, 1393471_AT, 1369682_AT 744 23 12092 3.5331930808789154 1.0 0.5037303871843144 60.222807335252796
GOTERM_BP_FAT GO:0001824~blastocyst development 6 0.49261083743842365 0.17029613333752497 1393343_AT, 1375469_AT, 1387919_AT, 1367816_AT, 1393471_AT, 1369682_AT 744 48 12092 2.0315860215053765 1.0 0.802074342114086 96.68495111585182
GOTERM_BP_FAT GO:0001829~trophectodermal cell differentiation 3 0.24630541871921183 0.2810393599083836 1393343_AT, 1367816_AT, 1393471_AT 744 17 12092 2.868121442125237 1.0 0.89328224168825 99.75727121646915
Annotation Cluster 97 Enrichment Score: 0.8747797341239755
Category Term Count % PValue Genes List Total Pop Hits Pop Total Fold Enrichment Bonferroni Benjamini FDR
GOTERM_BP_FAT GO:0006974~response to DNA damage stimulus 25 2.052545155993432 0.027786212711067713 1377685_AT, 1370173_AT, 1389069_AT, 1368268_AT, 1387391_AT, 1367802_AT, 1368852_AT, 1375224_AT, 1388780_AT, 1391078_AT, 1367842_AT, 1389989_AT, 1397862_AT, 1370203_AT, 1396044_AT, 1398482_AT, 1379368_AT, 1370737_AT, 1367697_AT, 1396511_AT, 1395488_AT, 1367675_AT, 1391908_AT, 1370172_AT, 1384416_AT, …
GOTERM_BP_FAT GO:0006259~DNA metabolic process 27 2.2167487684729066 0.1863904790541778 1377685_AT, 1370173_AT, 1389069_AT, 1368268_AT, 1398768_AT, 1371074_A_AT, 1388780_AT, 1391078_AT, 1368294_AT, 1391498_AT, 1367842_AT, 1389989_AT, 1397862_AT, 1393336_AT, 1392269_AT, 1367698_A_AT, 1396044_AT, 1369939_AT, 1386894_AT, 1396511_AT, 1395488_AT, 1380060_AT, 1391908_AT, 1384944_AT, 1370172_AT, 1381130…
GOTERM_BP_FAT GO:0006281~DNA repair 13 1.0673234811165846 0.4585721937420208 1377685_AT, 1389069_AT, 1370173_AT, 1396044_AT, 1368268_AT, 1396511_AT, 1395488_AT, 1391908_AT, 1370172_AT, 1391078_AT, 1384416_AT, 1383561_AT, 1367842_AT, 1389989_AT, 1397862_AT 744 184 12092 1.1482877512856475 1.0 0.9696618829115277 99.99862726891526
Annotation Cluster 98 Enrichment Score: 0.8686298435366523
Category Term Count % PValue Genes List Total Pop Hits Pop Total Fold Enrichment Bonferroni Benjamini FDR
GOTERM_BP_FAT GO:0031016~pancreas development 8 0.6568144499178982 0.010126100155566899 1381120_AT, 1396223_AT, 1369604_AT, 1371249_AT, 1367614_AT, 1369682_AT, 1380971_AT, 1388246_AT 744 40 12092 3.2505376344086025 0.9999999999999989 0.2194682308478011 16.949836949202922
GOTERM_BP_FAT GO:0031018~endocrine pancreas development 3 0.24630541871921183 0.257689982882387 1367614_AT, 1369682_AT, 1388246_AT 744 16 12092 3.047379032258064 1.0 0.8771080768088106 99.56507884095507
GOTERM_BP_FAT GO:0035270~endocrine system development 3 0.24630541871921183 0.9496656161922002 1367614_AT, 1369682_AT, 1388246_AT 744 75 12092 0.6501075268817204 1.0 0.9999969223534675 100.0
Annotation Cluster 99 Enrichment Score: 0.8669497908235185
Category Term Count % PValue Genes List Total Pop Hits Pop Total Fold Enrichment Bonferroni Benjamini FDR
GOTERM_BP_FAT GO:0001525~angiogenesis 14 1.1494252873563218 0.038784159125952705 1374207_AT, 1373102_AT, 1369604_AT, 1368685_AT, 1387446_AT, 1367697_AT, 1369071_AT, 1398256_AT, 1375570_AT, 1370097_A_AT, 1373882_AT, 1369622_AT, 1369688_S_AT, 1376594_AT 744 123 12092 1.8498994667366029 1.0 0.4469430267846489 51.413893158338496
GOTERM_BP_FAT GO:0048514~blood vessel morphogenesis 16 1.3136288998357963 0.17059140302585785 1374207_AT, 1373102_AT, 1369604_AT, 1368685_AT, 1387446_AT, 1367697_AT, 1398256_AT, 1369071_AT, 1375570_AT, 1370097_A_AT, 1373882_AT, 1369622_AT, 1369688_S_AT, 1375469_AT, 1376594_AT, 1376319_AT 744 186 12092 1.398080702971442 1.0 0.801044053438621 96.70641331324201
GOTERM_BP_FAT GO:0001944~vasculature development 19 1.5599343185550083 0.20700293814215176 1374207_AT, 1373102_AT, 1369604_AT, 1368685_AT, 1387446_AT, 1367697_AT, 1386913_AT, 1398256_AT, 1369071_AT, 1389793_AT, 1370097_A_AT, 1375570_AT, 1376779_AT, 1369622_AT, 1373882_AT, 1369688_S_AT, 1376594_AT, 1375469_AT, 1376319_AT 744 237 12092 1.302958123497119 1.0 0.8367763979723726 98.54827587401492
GOTERM_BP_FAT GO:0001568~blood vessel development 18 1.477832512315271 0.24866393728749409 1374207_AT, 1373102_AT, 1369604_AT, 1368685_AT, 1387446_AT, 1367697_AT, 1398256_AT, 1369071_AT, 1389793_AT, 1370097_A_AT, 1375570_AT, 1376779_AT, 1369622_AT, 1373882_AT, 1369688_S_AT, 1376594_AT, 1375469_AT, 1376319_AT 744 230 12092 1.2719495091164095 1.0 0.8701174703493448 99.45775701425245
Annotation Cluster 100 Enrichment Score: 0.856030185841781
Category Term Count % PValue Genes List Total Pop Hits Pop Total Fold Enrichment Bonferroni Benjamini FDR
GOTERM_MF_FAT GO:0030675~Rac GTPase activator activity 3 0.24630541871921183 0.03210830827997425 1377385_AT, 1368675_AT, 1397356_AT 722 5 11963 9.941551246537397 0.9999999999999871 0.5246844568863591 40.20792930039458
GOTERM_MF_FAT GO:0005100~Rho GTPase activator activity 3 0.24630541871921183 0.22771820708473764 1377385_AT, 1368675_AT, 1397356_AT 722 15 11963 3.3138504155124657 1.0 0.924532847853214 98.29605323811876
GOTERM_MF_FAT GO:0005099~Ras GTPase activator activity 5 0.41050903119868637 0.36973814890803186 1377385_AT, 1368675_AT, 1397356_AT, 1383015_AT, 1388764_AT 722 51 11963 1.624436478192385 1.0 0.967521537916887 99.93071378269785
Annotation Cluster 101 Enrichment Score: 0.8464322829890129
Category Term Count % PValue Genes List Total Pop Hits Pop Total Fold Enrichment Bonferroni Benjamini FDR
GOTERM_BP_FAT GO:0046486~glycerolipid metabolic process 17 1.3957307060755337 0.031843420060192834 1367689_A_AT, 1370203_AT, 1380882_AT, 1386901_AT, 1373140_AT, 1381617_AT, 1371710_AT, 1386979_AT, 1390687_AT, 1382366_AT, 1382887_AT, 1379770_AT, 1370257_AT, 1396168_AT, 1367995_AT, 1367915_AT, 1375272_AT, 1393887_AT, 1388379_AT, 1398986_AT 744 157 12092 1.7598452160810905 1.0 0.4034319678143705 44.…
GOTERM_BP_FAT GO:0006644~phospholipid metabolic process 16 1.3136288998357963 0.06728099958696766 1380882_AT, 1387483_AT, 1370203_AT, 1383622_AT, 1381617_AT, 1371710_AT, 1369505_AT, 1374335_AT, 1386979_AT, 1375852_AT, 1390687_AT, 1382366_AT, 1379770_AT, 1370257_AT, 1393887_AT, 1375272_AT, 1398986_AT 744 160 12092 1.6252688172043013 1.0 0.5769305802325957 71.94528073535005
GOTERM_BP_FAT GO:0019637~organophosphate metabolic process 16 1.3136288998357963 0.10404190114669429 1380882_AT, 1387483_AT, 1370203_AT, 1383622_AT, 1381617_AT, 1371710_AT, 1369505_AT, 1374335_AT, 1386979_AT, 1375852_AT, 1390687_AT, 1382366_AT, 1379770_AT, 1370257_AT, 1393887_AT, 1375272_AT, 1398986_AT 744 171 12092 1.5207193611268315 1.0 0.689351611795342 86.53101925789781
GOTERM_BP_FAT GO:0006650~glycerophospholipid metabolic process 11 0.9031198686371099 0.10563180775200873 1390687_AT, 1382366_AT, 1370203_AT, 1380882_AT, 1379770_AT, 1370257_AT, 1371710_AT, 1381617_AT, 1386979_AT, 1375272_AT, 1393887_AT, 1398986_AT 744 104 12092 1.7190343258891647 1.0 0.6906358997577273 86.96056182866509
GOTERM_BP_FAT GO:0008654~phospholipid biosynthetic process 9 0.7389162561576355 0.11726070895261606 1370203_AT, 1379770_AT, 1383622_AT, 1371710_AT, 1381617_AT, 1369505_AT, 1386979_AT, 1375272_AT, 1393887_AT, 1375852_AT 744 80 12092 1.8284274193548387 1.0 0.7184596472336685 89.73076811111042
GOTERM_BP_FAT GO:0008610~lipid biosynthetic process 21 1.7241379310344827 0.2792765355679843 1370203_AT, 1385581_AT, 1383622_AT, 1381617_AT, 1371710_AT, 1367932_AT, 1394401_AT, 1369505_AT, 1368016_AT, 1395841_AT, 1372318_AT, 1387713_A_AT, 1386979_AT, 1386022_AT, 1375852_AT, 1387112_AT, 1379770_AT, 1370257_AT, 1372476_AT, 1387206_AT, 1367915_AT, 1393887_AT, 1375272_AT 744 281 12092 1.2146137068074…
GOTERM_BP_FAT GO:0045017~glycerolipid biosynthetic process 6 0.49261083743842365 0.45619524764359415 1370203_AT, 1379770_AT, 1371710_AT, 1381617_AT, 1367915_AT, 1375272_AT, 1393887_AT 744 72 12092 1.3543906810035842 1.0 0.9690767470839915 99.9985130317883
GOTERM_BP_FAT GO:0046474~glycerophospholipid biosynthetic process 5 0.41050903119868637 0.48115929816339553 1370203_AT, 1379770_AT, 1371710_AT, 1381617_AT, 1375272_AT, 1393887_AT 744 58 12092 1.4010938079347424 1.0 0.974372577678941 99.99936922542626
Annotation Cluster 102 Enrichment Score: 0.8311447867305161
Category Term Count % PValue Genes List Total Pop Hits Pop Total Fold Enrichment Bonferroni Benjamini FDR
GOTERM_BP_FAT GO:0042060~wound healing 18 1.477832512315271 0.03902963457411392 1379211_AT, 1369604_AT, 1369931_AT, 1368885_AT, 1382189_AT, 1376259_AT, 1398256_AT, 1387278_AT, 1390687_AT, 1368399_A_AT, 1392784_AT, 1368000_AT, 1389234_AT, 1395721_AT, 1372729_AT, 1376047_AT, 1375673_AT, 1368741_AT, 1385625_AT 744 174 12092 1.6813125695216908 1.0 0.4461656014948747 51.63981794140189
GOTERM_BP_FAT GO:0050878~regulation of body fluid levels 11 0.9031198686371099 0.09120112440868147 1390687_AT, 1369301_AT, 1370411_AT, 1387104_AT, 1368000_AT, 1395721_AT, 1389234_AT, 1372729_AT, 1376047_AT, 1368741_AT, 1368885_AT, 1385625_AT 744 101 12092 1.770094751410625 1.0 0.6527018101680946 82.53734351442165
GOTERM_BP_FAT GO:0007596~blood coagulation 8 0.6568144499178982 0.10927218160861935 1390687_AT, 1368000_AT, 1395721_AT, 1389234_AT, 1372729_AT, 1376047_AT, 1368741_AT, 1368885_AT, 1385625_AT 744 66 12092 1.9700228087324863 1.0 0.7002703934118015 87.89582356642522
GOTERM_BP_FAT GO:0050817~coagulation 8 0.6568144499178982 0.10927218160861935 1390687_AT, 1368000_AT, 1395721_AT, 1389234_AT, 1372729_AT, 1376047_AT, 1368741_AT, 1368885_AT, 1385625_AT 744 66 12092 1.9700228087324863 1.0 0.7002703934118015 87.89582356642522
GOTERM_BP_FAT GO:0007599~hemostasis 8 0.6568144499178982 0.12283972610953615 1390687_AT, 1368000_AT, 1395721_AT, 1389234_AT, 1372729_AT, 1376047_AT, 1368741_AT, 1368885_AT, 1385625_AT 744 68 12092 1.9120809614168248 1.0 0.7286885125671485 90.85273230958558
GOTERM_BP_FAT GO:0030168~platelet activation 3 0.24630541871921183 0.3503978024260789 1390687_AT, 1389234_AT, 1368885_AT 744 20 12092 2.4379032258064517 1.0 0.9306655655348481 99.96188049099179
KEGG_PATHWAY rno04610:Complement and coagulation cascades 4 0.3284072249589491 0.8311365366053114 1368000_AT, 1389234_AT, 1368741_AT, 1392233_AT, 1381328_AT 356 70 5590 0.8972712680577849 1.0 0.9523513311237207 99.99999995888903
Annotation Cluster 103 Enrichment Score: 0.8292997245845166
Category Term Count % PValue Genes List Total Pop Hits Pop Total Fold Enrichment Bonferroni Benjamini FDR
GOTERM_BP_FAT GO:0051345~positive regulation of hydrolase activity 15 1.2315270935960592 0.04414002816076973 1375705_AT, 1369939_AT, 1387818_AT, 1370737_AT, 1386894_AT, 1395488_AT, 1387691_AT, 1369071_AT, 1390687_AT, 1369688_S_AT, 1369697_AT, 1369362_AT, 1377385_AT, 1368741_AT, 1368856_AT 744 138 12092 1.7665965404394575 1.0 0.47655163864953576 56.123686793568716
GOTERM_BP_FAT GO:0006919~activation of caspase activity 6 0.49261083743842365 0.1310087426104105 1387818_AT, 1369939_AT, 1370737_AT, 1386894_AT, 1368741_AT, 1387691_AT 744 44 12092 2.216275659824047 1.0 0.7457456400030248 92.28850071159636
GOTERM_BP_FAT GO:0043281~regulation of caspase activity 8 0.6568144499178982 0.1523882548382262 1387818_AT, 1369939_AT, 1370737_AT, 1386894_AT, 1370283_AT, 1378843_AT, 1368741_AT, 1387691_AT 744 72 12092 1.8058542413381125 1.0 0.7777590866210043 95.10535310993438
GOTERM_BP_FAT GO:0043280~positive regulation of caspase activity 6 0.49261083743842365 0.1807663877088626 1387818_AT, 1369939_AT, 1370737_AT, 1386894_AT, 1368741_AT, 1387691_AT 744 49 12092 1.9901250822909808 1.0 0.8141097846138403 97.37067355791211
GOTERM_BP_FAT GO:0010952~positive regulation of peptidase activity 6 0.49261083743842365 0.1807663877088626 1387818_AT, 1369939_AT, 1370737_AT, 1386894_AT, 1368741_AT, 1387691_AT 744 49 12092 1.9901250822909808 1.0 0.8141097846138403 97.37067355791211
GOTERM_BP_FAT GO:0052548~regulation of endopeptidase activity 8 0.6568144499178982 0.1848923722661285 1387818_AT, 1369939_AT, 1370737_AT, 1386894_AT, 1370283_AT, 1378843_AT, 1368741_AT, 1387691_AT 744 76 12092 1.7108092812676854 1.0 0.8180387734624741 97.6021076552614
GOTERM_BP_FAT GO:0051336~regulation of hydrolase activity 21 1.7241379310344827 0.1902648726805909 1375705_AT, 1387818_AT, 1369939_AT, 1379368_AT, 1370737_AT, 1370283_AT, 1386894_AT, 1395488_AT, 1387691_AT, 1369071_AT, 1390687_AT, 1369688_S_AT, 1369697_AT, 1369362_AT, 1377385_AT, 1378843_AT, 1372561_AT, 1397356_AT, 1368741_AT, 1368856_AT, 1383015_AT 744 263 12092 1.2977431620262478 1.0 0.81961791…
GOTERM_BP_FAT GO:0052547~regulation of peptidase activity 8 0.6568144499178982 0.22908932622802236 1387818_AT, 1369939_AT, 1370737_AT, 1386894_AT, 1370283_AT, 1378843_AT, 1368741_AT, 1387691_AT 744 81 12092 1.6052037700783222 1.0 0.8549722286254928 99.13299117464388
Annotation Cluster 104 Enrichment Score: 0.8250569133850052
Category Term Count % PValue Genes List Total Pop Hits Pop Total Fold Enrichment Bonferroni Benjamini FDR
GOTERM_BP_FAT GO:0006935~chemotaxis 11 0.9031198686371099 0.030380395050338464 1387125_AT, 1388032_A_AT, 1369622_AT, 1369697_AT, 1388673_AT, 1379211_AT, 1369604_AT, 1368494_AT, 1369814_AT, 1372404_AT, 1398256_AT 744 83 12092 2.1539707215960617 1.0 0.39318280246547666 43.04931127889486
GOTERM_BP_FAT GO:0042330~taxis 11 0.9031198686371099 0.030380395050338464 1387125_AT, 1388032_A_AT, 1369622_AT, 1369697_AT, 1388673_AT, 1379211_AT, 1369604_AT, 1368494_AT, 1369814_AT, 1372404_AT, 1398256_AT 744 83 12092 2.1539707215960617 1.0 0.39318280246547666 43.04931127889486
SP_PIR_KEYWORDS chemotaxis 6 0.49261083743842365 0.04299228395926402 1387125_AT, 1388032_A_AT, 1369697_AT, 1368000_AT, 1368494_AT, 1369814_AT 656 27 8979 3.0416666666666665 0.9999999929059767 0.7137627347463851 46.13854507297517
GOTERM_BP_FAT GO:0007610~behavior 32 2.6272577996715927 0.1778587628728298 1376005_AT, 1370173_AT, 1379211_AT, 1369604_AT, 1381181_AT, 1397212_AT, 1367802_AT, 1372404_AT, 1375043_AT, 1369622_AT, 1368539_AT, 1379890_AT, 1367842_AT, 1368494_AT, 1387474_AT, 1371211_A_AT, 1387660_AT, 1379888_AT, 1383458_AT, 1368951_AT, 1379110_AT, 1387897_AT, 1367877_AT, 1371133_A_AT, 1398256_AT, 1370172_AT, 1375852_…
GOTERM_BP_FAT GO:0060326~cell chemotaxis 5 0.41050903119868637 0.22944567918007847 1387125_AT, 1388032_A_AT, 1369697_AT, 1379211_AT, 1398256_AT 744 40 12092 2.0315860215053765 1.0 0.8542430313462085 99.14027551544373
GOTERM_BP_FAT GO:0007626~locomotory behavior 16 1.3136288998357963 0.2975672613196844 1371211_A_AT, 1370173_AT, 1379211_AT, 1369604_AT, 1368951_AT, 1387897_AT, 1372404_AT, 1398256_AT, 1370172_AT, 1388032_A_AT, 1387125_AT, 1369622_AT, 1369697_AT, 1388673_AT, 1388245_A_AT, 1372364_A_AT, 1368494_AT, 1369814_AT 744 208 12092 1.250206782464847 1.0 0.9026962574855031 99.84121577835174
GOTERM_BP_FAT GO:0030595~leukocyte chemotaxis 4 0.3284072249589491 0.3992710568622758 1387125_AT, 1388032_A_AT, 1369697_AT, 1398256_AT 744 37 12092 1.757047369950596 1.0 0.9506906975523988 99.99085309207545
GOTERM_BP_FAT GO:0030593~neutrophil chemotaxis 3 0.24630541871921183 0.41733368517789404 1388032_A_AT, 1369697_AT, 1398256_AT 744 23 12092 2.119915848527349 1.0 0.9572095831621948 99.99476004653182
GOTERM_BP_FAT GO:0050900~leukocyte migration 5 0.41050903119868637 0.4675400939140465 1387125_AT, 1388032_A_AT, 1369697_AT, 1387691_AT, 1398256_AT 744 57 12092 1.4256744010564046 1.0 0.9715762757687781 99.99898790972759
Annotation Cluster 105 Enrichment Score: 0.824037957512473
Category Term Count % PValue Genes List Total Pop Hits Pop Total Fold Enrichment Bonferroni Benjamini FDR
GOTERM_BP_FAT GO:0032755~positive regulation of interleukin-6 production 5 0.41050903119868637 0.03114445961883048 1392280_AT, 1386894_AT, 1387691_AT, 1398256_AT, 1381279_AT 744 20 12092 4.063172043010753 1.0 0.39796263118318687 43.86270289156852
GOTERM_BP_FAT GO:0032675~regulation of interleukin-6 production 6 0.49261083743842365 0.06087324734340836 1380336_AT, 1392280_AT, 1386894_AT, 1387691_AT, 1398256_AT, 1381279_AT 744 35 12092 2.786175115207373 1.0 0.5515713640645464 68.21186717848569
GOTERM_BP_FAT GO:0032680~regulation of tumor necrosis factor production 5 0.41050903119868637 0.10933356398511862 1380336_AT, 1398482_AT, 1385831_AT, 1392280_AT, 1383407_AT, 1381279_AT 744 30 12092 2.708781362007169 1.0 0.6993756952744512 87.91103593032193
KEGG_PATHWAY rno04940:Type I diabetes mellitus 5 0.41050903119868637 0.5349246699249629 1386894_AT, 1392895_AT, 1387691_AT, 1398256_AT, 1368344_AT 356 60 5590 1.3085205992509363 1.0 0.7837049373555953 99.9908767531697
GOTERM_BP_FAT GO:0042742~defense response to bacterium 6 0.49261083743842365 0.683843636137155 1398482_AT, 1387633_AT, 1392280_AT, 1387691_AT, 1387413_AT, 1381279_AT 744 93 12092 1.0485605272285814 1.0 0.9966159052224781 99.99999992516705
Annotation Cluster 106 Enrichment Score: 0.8171213602941995
Category Term Count % PValue Genes List Total Pop Hits Pop Total Fold Enrichment Bonferroni Benjamini FDR
GOTERM_CC_FAT GO:0016585~chromatin remodeling complex 8 0.6568144499178982 0.04337443214264171 1374954_AT, 1398768_AT, 1391498_AT, 1375469_AT, 1394010_AT, 1379327_AT, 1373256_AT, 1392269_AT, 1389793_AT 667 53 10776 2.4386297417329073 0.9999999996339232 0.39667934853506015 47.0989353969205
GOTERM_CC_FAT GO:0000118~histone deacetylase complex 5 0.41050903119868637 0.1326239907357653 1374954_AT, 1398768_AT, 1391498_AT, 1373256_AT, 1392269_AT, 1389793_AT 667 32 10776 2.5243628185907045 1.0 0.6751826826921257 87.03749628599414
GOTERM_CC_FAT GO:0016581~NuRD complex 3 0.24630541871921183 0.14501298408947988 1398768_AT, 1373256_AT, 1389793_AT 667 11 10776 4.406160556085593 1.0 0.6986542500099704 89.45680269717838
GOTERM_CC_FAT GO:0017053~transcriptional repressor complex 3 0.24630541871921183 0.646028645181455 1398768_AT, 1373256_AT, 1389793_AT 667 35 10776 1.3847933176269007 1.0 0.9656136081062331 99.99996662624025
Annotation Cluster 107 Enrichment Score: 0.8104228183467523
Category Term Count % PValue Genes List Total Pop Hits Pop Total Fold Enrichment Bonferroni Benjamini FDR
INTERPRO IPR003118:Sterile alpha motif/pointed 3 0.24630541871921183 0.08814739610634914 1368851_AT, 1385294_AT, 1383199_AT, 1377494_AT 752 7 10240 5.835866261398176 1.0 0.9943919696002893 77.80986695570682
SMART SM00251:SAM_PNT 3 0.24630541871921183 0.10133283616407246 1368851_AT, 1385294_AT, 1383199_AT, 1377494_AT 405 7 5083 5.378835978835979 0.9999999999952344 0.8861034875684036 74.90950800842552
INTERPRO IPR000418:Ets 4 0.3284072249589491 0.14109718342695926 1368851_AT, 1392555_AT, 1385294_AT, 1383199_AT, 1377494_AT 752 18 10240 3.0260047281323876 1.0 0.9963558945452606 91.63859491460494
SMART SM00413:ETS 4 0.3284072249589491 0.16759442021670276 1368851_AT, 1392555_AT, 1385294_AT, 1383199_AT, 1377494_AT 405 18 5083 2.789026063100137 1.0 0.9051726831734653 90.68825136770418
INTERPRO IPR013761:Sterile alpha motif-type 4 0.3284072249589491 0.41990236682450993 1385831_AT, 1368851_AT, 1385294_AT, 1383199_AT, 1377494_AT, 1383407_AT 752 32 10240 1.7021276595744679 1.0 0.9999568574413945 99.98614975163524
Annotation Cluster 108 Enrichment Score: 0.8030380751994822
Category Term Count % PValue Genes List Total Pop Hits Pop Total Fold Enrichment Bonferroni Benjamini FDR
INTERPRO IPR001849:Pleckstrin homology 16 1.3136288998357963 0.06250733405936372 1390939_AT, 1376005_AT, 1387483_AT, 1378062_AT, 1372371_AT, 1393926_AT, 1375610_AT, 1375224_AT, 1376038_AT, 1393045_AT, 1390687_AT, 1384173_AT, 1391673_AT, 1377385_AT, 1388482_AT, 1398641_AT, 1390923_A_AT 752 133 10240 1.6381378979363301 1.0 0.9945498780330999 65.11421474911808
SMART SM00233:PH 16 1.3136288998357963 0.10455500798487355 1390939_AT, 1376005_AT, 1387483_AT, 1378062_AT, 1372371_AT, 1393926_AT, 1375610_AT, 1375224_AT, 1376038_AT, 1393045_AT, 1390687_AT, 1384173_AT, 1391673_AT, 1377385_AT, 1388482_AT, 1398641_AT, 1390923_A_AT 405 133 5083 1.5098486958136081 0.9999999999980163 0.8540827116438234 76.04913239098778
INTERPRO IPR011993:Pleckstrin homology-type 14 1.1494252873563218 0.30621539266177233 1390939_AT, 1376005_AT, 1387483_AT, 1378062_AT, 1393926_AT, 1375610_AT, 1392299_AT, 1390687_AT, 1384173_AT, 1367861_AT, 1377385_AT, 1398641_AT, 1367842_AT, 1389921_AT, 1390923_A_AT 752 150 10240 1.2709219858156027 1.0 0.9997481787958268 99.74323360569353
UP_SEQ_FEATURE domain:PH 9 0.7389162561576355 0.3065807379726589 1393045_AT, 1390939_AT, 1384173_AT, 1387483_AT, 1376005_AT, 1391673_AT, 1377385_AT, 1372371_AT, 1390923_A_AT, 1375224_AT 571 82 7317 1.4064542309170902 1.0 0.9999999702281377 99.77861536674709
Annotation Cluster 109 Enrichment Score: 0.798953887481688
Category Term Count % PValue Genes List Total Pop Hits Pop Total Fold Enrichment Bonferroni Benjamini FDR
GOTERM_BP_FAT GO:0010827~regulation of glucose transport 6 0.49261083743842365 0.038871083484791714 1390549_AT, 1383025_AT, 1370047_AT, 1375217_AT, 1369353_AT, 1387691_AT, 1398256_AT 744 31 12092 3.1456815816857437 1.0 0.4462451512326948 51.494008349171196
GOTERM_BP_FAT GO:0046324~regulation of glucose import 5 0.41050903119868637 0.09932539842459506 1390549_AT, 1383025_AT, 1370047_AT, 1375217_AT, 1369353_AT, 1387691_AT 744 29 12092 2.8021876158694847 1.0 0.6796297498465198 85.17670815056744
GOTERM_BP_FAT GO:0046326~positive regulation of glucose import 3 0.24630541871921183 0.3953794088298588 1390549_AT, 1383025_AT, 1375217_AT, 1369353_AT 744 22 12092 2.216275659824047 1.0 0.9490393806037167 99.9897091977171
GOTERM_BP_FAT GO:0010828~positive regulation of glucose transport 3 0.24630541871921183 0.41733368517789404 1390549_AT, 1383025_AT, 1375217_AT, 1369353_AT 744 23 12092 2.119915848527349 1.0 0.9572095831621948 99.99476004653182
Annotation Cluster 110 Enrichment Score: 0.7780539500472434
Category Term Count % PValue Genes List Total Pop Hits Pop Total Fold Enrichment Bonferroni Benjamini FDR
GOTERM_MF_FAT GO:0004713~protein tyrosine kinase activity 12 0.9852216748768473 0.10337047018928205 1369688_S_AT, 1393379_A_AT, 1367636_AT, 1379211_AT, 1387277_AT, 1368687_AT, 1389423_AT, 1369353_AT, 1368856_AT, 1380971_AT, 1371101_AT, 1396939_AT 722 119 11963 1.670848948997882 1.0 0.7972890209875364 82.08455073742681
INTERPRO IPR008266:Tyrosine protein kinase, active site 9 0.7389162561576355 0.13101190932477133 1369688_S_AT, 1379211_AT, 1387277_AT, 1368687_AT, 1389423_AT, 1369353_AT, 1368856_AT, 1380971_AT, 1371101_AT 752 69 10240 1.7761332099907492 1.0 0.9959045764026985 89.88433685662302
INTERPRO IPR001245:Tyrosine protein kinase 10 0.8210180623973727 0.14536046433423383 1369688_S_AT, 1393379_A_AT, 1379211_AT, 1387277_AT, 1368687_AT, 1389423_AT, 1369353_AT, 1368856_AT, 1380971_AT, 1371101_AT 752 82 10240 1.6606123508043593 1.0 0.9964374011087265 92.29058896931137
GOTERM_MF_FAT GO:0004714~transmembrane receptor protein tyrosine kinase activity 6 0.49261083743842365 0.1918184956907874 1367636_AT, 1379211_AT, 1389423_AT, 1369353_AT, 1380971_AT, 1396939_AT 722 51 11963 1.9493237738308622 1.0 0.9016272603108257 96.5131713873762
SMART SM00219:TyrKc 10 0.8210180623973727 0.20143319151208858 1369688_S_AT, 1393379_A_AT, 1379211_AT, 1387277_AT, 1368687_AT, 1389423_AT, 1369353_AT, 1368856_AT, 1380971_AT, 1371101_AT 405 82 5083 1.530563083408612 1.0 0.9174830792662176 94.55772090421128
SP_PIR_KEYWORDS tyrosine-protein kinase 8 0.6568144499178982 0.28216374830399893 1369688_S_AT, 1393379_A_AT, 1379211_AT, 1387277_AT, 1368687_AT, 1369353_AT, 1368856_AT, 1380971_AT 656 73 8979 1.5 1.0 0.875283440588812 99.06081281421271
Annotation Cluster 111 Enrichment Score: 0.7773491515764105
Category Term Count % PValue Genes List Total Pop Hits Pop Total Fold Enrichment Bonferroni Benjamini FDR
GOTERM_MF_FAT GO:0015171~amino acid transmembrane transporter activity 9 0.7389162561576355 0.024394575086856767 1369715_AT, 1368392_AT, 1387808_AT, 1370367_AT, 1369705_AT, 1386913_AT, 1387280_A_AT, 1386979_AT, 1398986_AT 722 59 11963 2.527513028780694 0.9999999999691879 0.46237424864396903 32.24022449285664
GOTERM_MF_FAT GO:0015179~L-amino acid transmembrane transporter activity 6 0.49261083743842365 0.06293921273433634 1369715_AT, 1368392_AT, 1370367_AT, 1387280_A_AT, 1386979_AT, 1398986_AT 722 36 11963 2.7615420129270545 1.0 0.6994131439872976 64.1005735892492
GOTERM_MF_FAT GO:0005275~amine transmembrane transporter activity 9 0.7389162561576355 0.07165600596588287 1369715_AT, 1368392_AT, 1387808_AT, 1370367_AT, 1369705_AT, 1386913_AT, 1387280_A_AT, 1386979_AT, 1398986_AT 722 73 11963 2.0427845027131637 1.0 0.7341529285667387 69.0169427755848
GOTERM_BP_FAT GO:0046942~carboxylic acid transport 13 1.0673234811165846 0.18665339749810644 1367689_A_AT, 1386901_AT, 1369169_AT, 1368392_AT, 1387808_AT, 1386913_AT, 1386979_AT, 1382887_AT, 1370367_AT, 1368609_AT, 1369705_AT, 1387280_A_AT, 1367614_AT, 1398986_AT 744 146 12092 1.4471571660038296 1.0 0.8197747061209442 97.69490352182794
GOTERM_BP_FAT GO:0015849~organic acid transport 13 1.0673234811165846 0.19273006486686806 1367689_A_AT, 1386901_AT, 1369169_AT, 1368392_AT, 1387808_AT, 1386913_AT, 1386979_AT, 1382887_AT, 1370367_AT, 1368609_AT, 1369705_AT, 1387280_A_AT, 1367614_AT, 1398986_AT 744 147 12092 1.437312559432375 1.0 0.8225610181008779 97.98971873367431
INTERPRO IPR004841:Amino acid permease-associated region 4 0.3284072249589491 0.19645578247762904 1368392_AT, 1387808_AT, 1391209_AT, 1387280_A_AT 752 21 10240 2.593718338399189 1.0 0.9986008146311145 97.18025816475466
GOTERM_BP_FAT GO:0015837~amine transport 11 0.9031198686371099 0.2095388631787139 1368059_AT, 1368392_AT, 1387808_AT, 1370367_AT, 1369705_AT, 1387713_A_AT, 1387277_AT, 1386913_AT, 1387280_A_AT, 1386979_AT, 1398986_AT 744 121 12092 1.4775171065493646 1.0 0.8394608743996947 98.63069628918113
PIR_SUPERFAMILY PIRSF006060:AA_transporter 3 0.24630541871921183 0.22433639423971066 1368392_AT, 1387808_AT, 1387280_A_AT 302 13 4368 3.337748344370861 1.0 0.9999999998383724 96.92457709250499
INTERPRO IPR002293:Amino acid/polyamine transporter I 3 0.24630541871921183 0.246230573831039 1368392_AT, 1387808_AT, 1387280_A_AT 752 13 10240 3.1423895253682486 1.0 0.9995037847490637 99.00662361236135
GOTERM_BP_FAT GO:0015807~L-amino acid transport 4 0.3284072249589491 0.2624720216055528 1370367_AT, 1387280_A_AT, 1386979_AT, 1398986_AT 744 29 12092 2.2417500926955882 1.0 0.8799543042029219 99.61346305863836
SP_PIR_KEYWORDS amino-acid transport 4 0.3284072249589491 0.27366814470234757 1368392_AT, 1387808_AT, 1369705_AT, 1387280_A_AT 656 25 8979 2.19 1.0 0.8736468352766446 98.89159154871561
GOTERM_BP_FAT GO:0006865~amino acid transport 8 0.6568144499178982 0.27643155193426416 1368392_AT, 1387808_AT, 1370367_AT, 1369705_AT, 1386913_AT, 1387280_A_AT, 1386979_AT, 1398986_AT 744 86 12092 1.5118779694923732 1.0 0.8910049043801099 99.72725857451647
GOTERM_BP_FAT GO:0015804~neutral amino acid transport 3 0.24630541871921183 0.43887668784258316 1387280_A_AT, 1386979_AT, 1398986_AT 744 24 12092 2.0315860215053765 1.0 0.9646492321628354 99.99736514255646
Annotation Cluster 112 Enrichment Score: 0.7700391357791206
Category Term Count % PValue Genes List Total Pop Hits Pop Total Fold Enrichment Bonferroni Benjamini FDR
GOTERM_MF_FAT GO:0015294~solute:cation symporter activity 10 0.8210180623973727 0.050756037102080084 1371211_A_AT, 1388245_A_AT, 1369169_AT, 1369715_AT, 1391209_AT, 1370367_AT, 1370277_AT, 1368609_AT, 1369705_AT, 1367877_AT, 1376038_AT 722 80 11963 2.0711565096952906 1.0 0.6624765309643388 55.99552081613679
GOTERM_MF_FAT GO:0015293~symporter activity 12 0.9852216748768473 0.07440022281944494 1371211_A_AT, 1369169_AT, 1369715_AT, 1370516_AT, 1370277_AT, 1367877_AT, 1376038_AT, 1376165_AT, 1388245_A_AT, 1370367_AT, 1391209_AT, 1368609_AT, 1369705_AT 722 112 11963 1.7752770083102494 1.0 0.7415320344456977 70.42920242656842
GOTERM_MF_FAT GO:0015295~solute:hydrogen symporter activity 4 0.3284072249589491 0.11597775052007728 1371211_A_AT, 1388245_A_AT, 1370277_AT, 1367877_AT, 1376038_AT 722 20 11963 3.3138504155124653 1.0 0.8263710258024276 85.66782215297657
GOTERM_MF_FAT GO:0015370~solute:sodium symporter activity 5 0.41050903119868637 0.3418264167326855 1369169_AT, 1369715_AT, 1370367_AT, 1368609_AT, 1369705_AT 722 49 11963 1.690740007914523 1.0 0.9613550839903153 99.86284152209718
GOTERM_MF_FAT GO:0005343~organic acid:sodium symporter activity 3 0.24630541871921183 0.3859507168043735 1369715_AT, 1370367_AT, 1368609_AT 722 22 11963 2.2594434651221356 1.0 0.9717486933933022 99.95404957936852
SP_PIR_KEYWORDS Symport 8 0.6568144499178982 0.4149455272423347 1369169_AT, 1369715_AT, 1370516_AT, 1370367_AT, 1370277_AT, 1368609_AT, 1369705_AT, 1376165_AT 656 84 8979 1.3035714285714286 1.0 0.927990672361975 99.94727870786016
Annotation Cluster 113 Enrichment Score: 0.7639003404174953
Category Term Count % PValue Genes List Total Pop Hits Pop Total Fold Enrichment Bonferroni Benjamini FDR
PIR_SUPERFAMILY PIRSF037806:chloride intracellular channel protein 3 0.24630541871921183 0.0258764071562129 1390100_S_AT, 1370254_AT, 1381993_AT 302 4 4368 10.847682119205299 0.9999092196250206 0.9999092196250206 30.18502836838953
GOTERM_MF_FAT GO:0008308~voltage-gated anion channel activity 5 0.41050903119868637 0.029264547997407048 1390100_S_AT, 1369791_AT, 1370254_AT, 1369933_AT, 1381993_AT 722 20 11963 4.142313019390581 0.9999999999997715 0.5083230758628945 37.378622002193374
UP_SEQ_FEATURE region of interest:Required for insertion into the membrane 3 0.24630541871921183 0.03269808100645595 1390100_S_AT, 1370254_AT, 1381993_AT 571 4 7317 9.610770577933451 1.0 0.9998256908512605 42.597200817038264
GOTERM_MF_FAT GO:0005247~voltage-gated chloride channel activity 4 0.3284072249589491 0.03960831124835935 1390100_S_AT, 1369791_AT, 1370254_AT, 1381993_AT 722 13 11963 5.098231408480716 1.0 0.5934838121544183 47.10631855948978
INTERPRO IPR002946:Intracellular chloride channel 3 0.24630541871921183 0.04628300153482925 1390100_S_AT, 1370254_AT, 1381993_AT 752 5 10240 8.170212765957446 1.0 0.9873899732601603 53.84443629050579
UP_SEQ_FEATURE domain:GST C-terminal 5 0.41050903119868637 0.125461033904576 1390100_S_AT, 1370952_AT, 1370254_AT, 1371498_AT, 1381993_AT 571 25 7317 2.5628721541155866 1.0 0.9999979289482178 89.33647087884852
GOTERM_MF_FAT GO:0005253~anion channel activity 7 0.5747126436781609 0.1350313956913642 1390100_S_AT, 1369791_AT, 1398335_AT, 1370254_AT, 1369933_AT, 1381993_AT, 1393147_AT 722 58 11963 1.9997373197057977 1.0 0.8497534537516092 89.83313913078469
GOTERM_MF_FAT GO:0005254~chloride channel activity 6 0.49261083743842365 0.1918184956907874 1390100_S_AT, 1369791_AT, 1398335_AT, 1370254_AT, 1381993_AT, 1393147_AT 722 51 11963 1.9493237738308622 1.0 0.9016272603108257 96.5131713873762
GOTERM_BP_FAT GO:0006821~chloride transport 6 0.49261083743842365 0.2135117709569322 1390100_S_AT, 1369791_AT, 1391209_AT, 1370254_AT, 1381993_AT, 1393147_AT 744 52 12092 1.8753101736972706 1.0 0.8423193500041566 98.75098614685413
INTERPRO IPR012335:Thioredoxin fold 9 0.7389162561576355 0.22123003614137002 1390100_S_AT, 1392188_AT, 1370952_AT, 1370254_AT, 1383085_AT, 1367591_AT, 1379023_AT, 1388862_AT, 1381993_AT 752 79 10240 1.5513062213843252 1.0 0.9992375045182567 98.30834359315767
GOTERM_MF_FAT GO:0043168~anion binding 6 0.49261083743842365 0.25871904692051595 1371894_AT, 1390100_S_AT, 1369791_AT, 1370254_AT, 1381993_AT, 1368280_AT 722 57 11963 1.7441317976381399 1.0 0.9305511093510079 99.10657848060103
INTERPRO IPR010987:Glutathione S-transferase, C-terminal-like 4 0.3284072249589491 0.2764033536265257 1390100_S_AT, 1370254_AT, 1371498_AT, 1381993_AT 752 25 10240 2.178723404255319 1.0 0.999765905757351 99.48990761434389
GOTERM_MF_FAT GO:0008509~anion transmembrane transporter activity 10 0.8210180623973727 0.30616735750034907 1390100_S_AT, 1369791_AT, 1398335_AT, 1391209_AT, 1370254_AT, 1370367_AT, 1370277_AT, 1369933_AT, 1381993_AT, 1393147_AT 722 121 11963 1.3693596758315971 1.0 0.9507182642149816 99.68498635226729
GOTERM_MF_FAT GO:0031404~chloride ion binding 5 0.41050903119868637 0.3139773739847081 1390100_S_AT, 1369791_AT, 1370254_AT, 1381993_AT, 1368280_AT 722 47 11963 1.7626863912300348 1.0 0.9539286869406232 99.73645580234543
INTERPRO IPR017933:Glutathione S-transferase/chloride channel, C-terminal 4 0.3284072249589491 0.33823205451205535 1390100_S_AT, 1370952_AT, 1370254_AT, 1381993_AT 752 28 10240 1.9452887537993921 1.0 0.9998164566304181 99.88121370316968
GOTERM_BP_FAT GO:0015698~inorganic anion transport 7 0.5747126436781609 0.37977927591130844 1390100_S_AT, 1369791_AT, 1391209_AT, 1370254_AT, 1370047_AT, 1381993_AT, 1393147_AT 744 81 12092 1.4045532988185319 1.0 0.9436559546204248 99.98361917903875
GOTERM_BP_FAT GO:0006820~anion transport 10 0.8210180623973727 0.41450865620012994 1390100_S_AT, 1369791_AT, 1391209_AT, 1370254_AT, 1370367_AT, 1368609_AT, 1370047_AT, 1369933_AT, 1381993_AT, 1393147_AT 744 131 12092 1.2406632192399245 1.0 0.9564579549337452 99.99427653441286
SP_PIR_KEYWORDS chloride 5 0.41050903119868637 0.43499727937278476 1390100_S_AT, 1369791_AT, 1370254_AT, 1381993_AT, 1368280_AT 656 46 8979 1.4877717391304348 1.0 0.9272948159358829 99.96773551743145
GOTERM_CC_FAT GO:0034707~chloride channel complex 3 0.24630541871921183 0.646028645181455 1390100_S_AT, 1370254_AT, 1381993_AT 667 35 10776 1.3847933176269007 1.0 0.9656136081062331 99.99996662624025
SP_PIR_KEYWORDS chloride channel 3 0.24630541871921183 0.7356485434238977 1390100_S_AT, 1370254_AT, 1381993_AT 656 35 8979 1.1732142857142855 1.0 0.9827156039717202 99.99999926890108
Annotation Cluster 114 Enrichment Score: 0.762555637325511
Category Term Count % PValue Genes List Total Pop Hits Pop Total Fold Enrichment Bonferroni Benjamini FDR
GOTERM_BP_FAT GO:0007162~negative regulation of cell adhesion 6 0.49261083743842365 0.049146507504829975 1373102_AT, 1380882_AT, 1370955_AT, 1373401_AT, 1379368_AT, 1368856_AT 744 33 12092 2.955034213098729 1.0 0.5043082414051874 60.13314832544796
GOTERM_BP_FAT GO:0001952~regulation of cell-matrix adhesion 5 0.41050903119868637 0.05635146483085785 1367689_A_AT, 1373102_AT, 1380882_AT, 1369362_AT, 1386901_AT, 1379368_AT 744 24 12092 3.3859767025089607 1.0 0.5340719176046551 65.29980698640135
GOTERM_BP_FAT GO:0001954~positive regulation of cell-matrix adhesion 3 0.24630541871921183 0.12231247596189511 1367689_A_AT, 1373102_AT, 1369362_AT, 1386901_AT 744 10 12092 4.875806451612903 1.0 0.7291500763963719 90.75187605914694
GOTERM_BP_FAT GO:0030155~regulation of cell adhesion 11 0.9031198686371099 0.20249003210294975 1369559_A_AT, 1367689_A_AT, 1373102_AT, 1380882_AT, 1369362_AT, 1386901_AT, 1370955_AT, 1373401_AT, 1379368_AT, 1387691_AT, 1368856_AT, 1369071_AT 744 120 12092 1.489829749103943 1.0 0.8314665482235715 98.38988227738332
GOTERM_BP_FAT GO:0010810~regulation of cell-substrate adhesion 5 0.41050903119868637 0.25660848418540594 1367689_A_AT, 1373102_AT, 1380882_AT, 1369362_AT, 1386901_AT, 1379368_AT 744 42 12092 1.9348438300051203 1.0 0.876381325691593 99.55336935951722
GOTERM_BP_FAT GO:0010811~positive regulation of cell-substrate adhesion 3 0.24630541871921183 0.5007413833813327 1367689_A_AT, 1373102_AT, 1369362_AT, 1386901_AT 744 27 12092 1.8058542413381125 1.0 0.9783907830208023 99.99968741069924
GOTERM_BP_FAT GO:0045785~positive regulation of cell adhesion 5 0.41050903119868637 0.521139227579354 1369559_A_AT, 1367689_A_AT, 1373102_AT, 1369362_AT, 1386901_AT, 1387691_AT 744 61 12092 1.3321875550854927 1.0 0.981912763850711 99.99985398970537
Annotation Cluster 115 Enrichment Score: 0.7483992721874061
Category Term Count % PValue Genes List Total Pop Hits Pop Total Fold Enrichment Bonferroni Benjamini FDR
GOTERM_BP_FAT GO:0045648~positive regulation of erythrocyte differentiation 3 0.24630541871921183 0.12231247596189511 1368851_AT, 1381220_AT, 1367697_AT 744 10 12092 4.875806451612903 1.0 0.7291500763963719 90.75187605914694
GOTERM_BP_FAT GO:0045639~positive regulation of myeloid cell differentiation 5 0.41050903119868637 0.16541095846344944 1391279_AT, 1368851_AT, 1381220_AT, 1367697_AT, 1368725_AT 744 35 12092 2.3218125960061444 1.0 0.7967746058294192 96.31009675408062
GOTERM_BP_FAT GO:0045646~regulation of erythrocyte differentiation 3 0.24630541871921183 0.2810393599083836 1368851_AT, 1381220_AT, 1367697_AT 744 17 12092 2.868121442125237 1.0 0.89328224168825 99.75727121646915
Annotation Cluster 116 Enrichment Score: 0.745832620276208
Category Term Count % PValue Genes List Total Pop Hits Pop Total Fold Enrichment Bonferroni Benjamini FDR
INTERPRO IPR004827:Basic-leucine zipper (bZIP) transcription factor 7 0.5747126436781609 0.07646837770040274 1376178_AT, 1387343_AT, 1379110_AT, 1371249_AT, 1367624_AT, 1375043_AT, 1390819_AT 752 41 10240 2.324857291126103 1.0 0.992510353646638 72.6890714870859
INTERPRO IPR011700:Basic leucine zipper 4 0.3284072249589491 0.07793178235841788 1376178_AT, 1387343_AT, 1371249_AT, 1390819_AT 752 14 10240 3.8905775075987843 1.0 0.991476260069824 73.38663120379636
SMART SM00338:BRLZ 7 0.5747126436781609 0.1027318896517242 1376178_AT, 1387343_AT, 1379110_AT, 1371249_AT, 1367624_AT, 1375043_AT, 1390819_AT 405 41 5083 2.1427883167720565 0.9999999999967415 0.8692666096356361 75.41033739198258
UP_SEQ_FEATURE domain:Leucine-zipper 7 0.5747126436781609 0.25525024967342497 1376178_AT, 1387343_AT, 1379110_AT, 1371249_AT, 1367624_AT, 1375043_AT, 1390819_AT 571 55 7317 1.6309186435281007 1.0 0.9999999275552592 99.27056196842733
UP_SEQ_FEATURE DNA-binding region:Basic motif 8 0.6568144499178982 0.4194479146394208 1387343_AT, 1379110_AT, 1393007_AT, 1382372_AT, 1371249_AT, 1367624_AT, 1375043_AT, 1390819_AT 571 79 7317 1.297656786893968 1.0 0.9999999936515853 99.98859975660902
INTERPRO IPR011616:bZIP transcription factor, bZIP-1 3 0.24630541871921183 0.5110440085543917 1379110_AT, 1367624_AT, 1375043_AT 752 23 10240 1.7761332099907492 1.0 0.9999889423953837 99.99914816820183
Annotation Cluster 117 Enrichment Score: 0.7330487222723405
Category Term Count % PValue Genes List Total Pop Hits Pop Total Fold Enrichment Bonferroni Benjamini FDR
GOTERM_BP_FAT GO:0030163~protein catabolic process 28 2.2988505747126435 0.0850718786246443 1376994_AT, 1368762_AT, 1399029_AT, 1389069_AT, 1398813_AT, 1370968_AT, 1392912_AT, 1371614_AT, 1371401_AT, 1369951_AT, 1397862_AT, 1375673_AT, 1375568_AT, 1386745_AT, 1370516_AT, 1399095_AT, 1376259_AT, 1393527_AT, 1380379_AT, 1369930_AT, 1393343_AT, 1384416_AT, 1376368_AT, 1381228_AT, 1370955_AT, 1398420…
SP_PIR_KEYWORDS ubl conjugation pathway 18 1.477832512315271 0.08916234145185442 1376994_AT, 1399029_AT, 1368762_AT, 1389069_AT, 1386745_AT, 1398813_AT, 1399095_AT, 1393527_AT, 1392912_AT, 1371614_AT, 1381228_AT, 1384416_AT, 1376368_AT, 1371401_AT, 1397862_AT, 1399038_AT, 1375568_AT, 1388873_AT, 1393407_AT, 1387201_AT 656 164 8979 1.5022865853658538 1.0 0.8101601404679184 73.15243231622517
GOTERM_BP_FAT GO:0009057~macromolecule catabolic process 36 2.955665024630542 0.10909667937002988 1376994_AT, 1367689_A_AT, 1399029_AT, 1368762_AT, 1389069_AT, 1386901_AT, 1398813_AT, 1370968_AT, 1388218_AT, 1392912_AT, 1371614_AT, 1368294_AT, 1371401_AT, 1369951_AT, 1397862_AT, 1375673_AT, 1375568_AT, 1386745_AT, 1369939_AT, 1370516_AT, 1368674_AT, 1397313_AT, 1399095_AT, 1376259_AT, 1380379_AT,…
GOTERM_BP_FAT GO:0051603~proteolysis involved in cellular protein catabolic process 24 1.9704433497536946 0.2010454238787678 1376994_AT, 1399029_AT, 1368762_AT, 1389069_AT, 1398813_AT, 1370968_AT, 1392912_AT, 1371614_AT, 1371401_AT, 1397862_AT, 1375568_AT, 1375673_AT, 1386745_AT, 1399095_AT, 1376259_AT, 1393527_AT, 1369930_AT, 1393343_AT, 1376368_AT, 1384416_AT, 1381228_AT, 1370955_AT, 1398420_AT…
GOTERM_BP_FAT GO:0044265~cellular macromolecule catabolic process 30 2.4630541871921183 0.20142034931296265 1376994_AT, 1367689_A_AT, 1368762_AT, 1399029_AT, 1389069_AT, 1386901_AT, 1398813_AT, 1370968_AT, 1388218_AT, 1392912_AT, 1371614_AT, 1368294_AT, 1371401_AT, 1397862_AT, 1375673_AT, 1375568_AT, 1386745_AT, 1369939_AT, 1397313_AT, 1399095_AT, 1376259_AT, 1393527_AT, 1369930_AT, 1393343_AT, 1…
GOTERM_BP_FAT GO:0044257~cellular protein catabolic process 24 1.9704433497536946 0.21415710091989937 1376994_AT, 1399029_AT, 1368762_AT, 1389069_AT, 1398813_AT, 1370968_AT, 1392912_AT, 1371614_AT, 1371401_AT, 1397862_AT, 1375568_AT, 1375673_AT, 1386745_AT, 1399095_AT, 1376259_AT, 1393527_AT, 1369930_AT, 1393343_AT, 1376368_AT, 1384416_AT, 1381228_AT, 1370955_AT, 1398420_AT, 1399038_AT, 1388873_A…
GOTERM_BP_FAT GO:0043632~modification-dependent macromolecule catabolic process 21 1.7241379310344827 0.2988515058489475 1376994_AT, 1368762_AT, 1399029_AT, 1389069_AT, 1386745_AT, 1398813_AT, 1399095_AT, 1393527_AT, 1369930_AT, 1392912_AT, 1393343_AT, 1371614_AT, 1381228_AT, 1384416_AT, 1376368_AT, 1371401_AT, 1398420_AT, 1397862_AT, 1399038_AT, 1375568_AT, 1375673_AT, 1388873_AT, 1387201_AT 744…
GOTERM_BP_FAT GO:0019941~modification-dependent protein catabolic process 21 1.7241379310344827 0.2988515058489475 1376994_AT, 1368762_AT, 1399029_AT, 1389069_AT, 1386745_AT, 1398813_AT, 1399095_AT, 1393527_AT, 1369930_AT, 1392912_AT, 1393343_AT, 1371614_AT, 1381228_AT, 1384416_AT, 1376368_AT, 1371401_AT, 1398420_AT, 1397862_AT, 1399038_AT, 1375568_AT, 1375673_AT, 1388873_AT, 1387201_AT 744 284 1…
GOTERM_BP_FAT GO:0006508~proteolysis 51 4.1871921182266005 0.39422264392325845 1376994_AT, 1368236_AT, 1395504_AT, 1397017_AT, 1368399_A_AT, 1368167_AT, 1387220_AT, 1386884_AT, 1397862_AT, 1375673_AT, 1368655_AT, 1383569_AT, 1396279_AT, 1399095_AT, 1376259_AT, 1393527_AT, 1376824_AT, 1368280_AT, 1369930_AT, 1381228_AT, 1387201_AT, 1390985_AT, 1373362_AT, 1368762_AT, 1399029_AT, 1389069_AT, 138781…
Annotation Cluster 118 Enrichment Score: 0.7316972021015314
Category Term Count % PValue Genes List Total Pop Hits Pop Total Fold Enrichment Bonferroni Benjamini FDR
INTERPRO IPR008144:Guanylate kinase 4 0.3284072249589491 0.10769337465719744 1397949_AT, 1375479_AT, 1387393_AT, 1394924_AT, 1383324_AT 752 16 10240 3.4042553191489358 1.0 0.9937580739463441 84.41794644396496
INTERPRO IPR001478:PDZ/DHR/GLGF 11 0.9031198686371099 0.11576784466541427 1397949_AT, 1370723_AT, 1375479_AT, 1387393_AT, 1389172_AT, 1378062_AT, 1386884_AT, 1394924_AT, 1381190_AT, 1376443_AT, 1369327_AT, 1383324_AT 752 89 10240 1.683002629691609 1.0 0.995002085417675 86.56569923382158
INTERPRO IPR008145:Guanylate kinase/L-type calcium channel region 4 0.3284072249589491 0.14109718342695926 1397949_AT, 1375479_AT, 1387393_AT, 1394924_AT, 1383324_AT 752 18 10240 3.0260047281323876 1.0 0.9963558945452606 91.63859491460494
SMART SM00228:PDZ 11 0.9031198686371099 0.1667845024625854 1397949_AT, 1370723_AT, 1375479_AT, 1387393_AT, 1389172_AT, 1378062_AT, 1386884_AT, 1394924_AT, 1381190_AT, 1376443_AT, 1369327_AT, 1383324_AT 405 89 5083 1.5511998890276042 1.0 0.9157011388236145 90.5703172070369
SMART SM00072:GuKc 4 0.3284072249589491 0.16759442021670276 1397949_AT, 1375479_AT, 1387393_AT, 1394924_AT, 1383324_AT 405 18 5083 2.789026063100137 1.0 0.9051726831734653 90.68825136770418
UP_SEQ_FEATURE domain:Guanylate kinase-like 3 0.24630541871921183 0.209341882290309 1375479_AT, 1387393_AT, 1394924_AT 571 11 7317 3.4948256647030727 1.0 0.9999995770041434 98.01964588329103
UP_SEQ_FEATURE domain:PDZ 4 0.3284072249589491 0.7337581413247891 1370723_AT, 1389172_AT, 1394924_AT, 1376443_AT 571 48 7317 1.0678633975481613 1.0 0.9999999999794469 99.9999999746499
Annotation Cluster 119 Enrichment Score: 0.7302840442291522
Category Term Count % PValue Genes List Total Pop Hits Pop Total Fold Enrichment Bonferroni Benjamini FDR
GOTERM_BP_FAT GO:0008015~blood circulation 15 1.2315270935960592 0.0950970346735418 1368835_AT, 1371211_A_AT, 1370173_AT, 1384111_AT, 1369115_AT, 1396279_AT, 1381181_AT, 1377494_AT, 1387072_AT, 1370172_AT, 1388597_AT, 1370097_A_AT, 1387278_AT, 1388245_A_AT, 1387104_AT, 1376594_AT, 1383199_AT, 1370562_AT, 1387474_AT, 1396939_AT 744 155 12092 1.572840790842872 1.0 0.6664309597360673 83.854060982098…
GOTERM_BP_FAT GO:0003013~circulatory system process 15 1.2315270935960592 0.0950970346735418 1368835_AT, 1371211_A_AT, 1370173_AT, 1384111_AT, 1369115_AT, 1396279_AT, 1381181_AT, 1377494_AT, 1387072_AT, 1370172_AT, 1388597_AT, 1370097_A_AT, 1387278_AT, 1388245_A_AT, 1387104_AT, 1376594_AT, 1383199_AT, 1370562_AT, 1387474_AT, 1396939_AT 744 155 12092 1.572840790842872 1.0 0.6664309597360673 83.854…
GOTERM_BP_FAT GO:0003073~regulation of systemic arterial blood pressure 5 0.41050903119868637 0.27042481696047566 1370173_AT, 1369115_AT, 1396279_AT, 1387072_AT, 1370172_AT, 1396939_AT 744 43 12092 1.8898474618654664 1.0 0.8861662625525549 99.68284602929991
GOTERM_BP_FAT GO:0003044~regulation of systemic arterial blood pressure mediated by a chemical signal 4 0.3284072249589491 0.2794874057831589 1370173_AT, 1369115_AT, 1396279_AT, 1370172_AT, 1396939_AT 744 30 12092 2.167025089605735 1.0 0.892674627614493 99.74752984755068
GOTERM_BP_FAT GO:0008217~regulation of blood pressure 9 0.7389162561576355 0.3264653113647713 1371211_A_AT, 1387278_AT, 1370173_AT, 1388245_A_AT, 1369115_AT, 1387104_AT, 1396279_AT, 1381181_AT, 1387072_AT, 1387474_AT, 1370172_AT, 1396939_AT 744 106 12092 1.3799452221545954 1.0 0.9190504325950762 99.92623125952503
Annotation Cluster 120 Enrichment Score: 0.7284918700918994
Category Term Count % PValue Genes List Total Pop Hits Pop Total Fold Enrichment Bonferroni Benjamini FDR
GOTERM_BP_FAT GO:0046486~glycerolipid metabolic process 17 1.3957307060755337 0.031843420060192834 1367689_A_AT, 1370203_AT, 1380882_AT, 1386901_AT, 1373140_AT, 1381617_AT, 1371710_AT, 1386979_AT, 1390687_AT, 1382366_AT, 1382887_AT, 1379770_AT, 1370257_AT, 1396168_AT, 1367995_AT, 1367915_AT, 1375272_AT, 1393887_AT, 1388379_AT, 1398986_AT 744 157 12092 1.7598452160810905 1.0 0.4034319678143705 44.…
GOTERM_BP_FAT GO:0006641~triglyceride metabolic process 6 0.49261083743842365 0.19146867683838031 1367689_A_AT, 1382887_AT, 1386901_AT, 1373140_AT, 1396168_AT, 1367995_AT, 1367915_AT, 1388379_AT 744 50 12092 1.9503225806451614 1.0 0.8210457740618754 97.93161955081627
GOTERM_BP_FAT GO:0006639~acylglycerol metabolic process 6 0.49261083743842365 0.2597376407223981 1367689_A_AT, 1382887_AT, 1386901_AT, 1373140_AT, 1396168_AT, 1367995_AT, 1367915_AT, 1388379_AT 744 56 12092 1.7413594470046083 1.0 0.8778821564956417 99.5864586267194
GOTERM_BP_FAT GO:0006638~neutral lipid metabolic process 6 0.49261083743842365 0.28368083657371246 1367689_A_AT, 1382887_AT, 1386901_AT, 1373140_AT, 1396168_AT, 1367995_AT, 1367915_AT, 1388379_AT 744 58 12092 1.6813125695216908 1.0 0.8954410376436235 99.773039308734
GOTERM_BP_FAT GO:0006662~glycerol ether metabolic process 6 0.49261083743842365 0.2958078586007875 1367689_A_AT, 1382887_AT, 1386901_AT, 1373140_AT, 1396168_AT, 1367995_AT, 1367915_AT, 1388379_AT 744 59 12092 1.6528157463094588 1.0 0.9024143085352667 99.83379933281005
GOTERM_BP_FAT GO:0018904~organic ether metabolic process 6 0.49261083743842365 0.32029985321102916 1367689_A_AT, 1382887_AT, 1386901_AT, 1373140_AT, 1396168_AT, 1367995_AT, 1367915_AT, 1388379_AT 744 61 12092 1.5986250661025911 1.0 0.9154062463054444 99.91288601954818
Annotation Cluster 121 Enrichment Score: 0.7214686002363474
Category Term Count % PValue Genes List Total Pop Hits Pop Total Fold Enrichment Bonferroni Benjamini FDR
GOTERM_BP_FAT GO:0032355~response to estradiol stimulus 9 0.7389162561576355 0.13665855611143118 1367689_A_AT, 1367687_A_AT, 1386901_AT, 1379211_AT, 1370737_AT, 1367648_AT, 1375568_AT, 1367614_AT, 1398256_AT, 1382071_AT 744 83 12092 1.7623396813058687 1.0 0.756509164482418 93.15387386251268
GOTERM_BP_FAT GO:0043627~response to estrogen stimulus 13 1.0673234811165846 0.19889627453755654 1367689_A_AT, 1380882_AT, 1367687_A_AT, 1386901_AT, 1379211_AT, 1370737_AT, 1386894_AT, 1369525_AT, 1398256_AT, 1388218_AT, 1367648_AT, 1375568_AT, 1367614_AT, 1382071_AT 744 148 12092 1.4276009880848588 1.0 0.8282344766575426 98.25220815649185
GOTERM_BP_FAT GO:0048545~response to steroid hormone stimulus 22 1.8062397372742198 0.251959491341549 1367689_A_AT, 1386901_AT, 1379211_AT, 1369525_AT, 1387391_AT, 1367802_AT, 1375043_AT, 1388218_AT, 1392280_AT, 1367648_AT, 1375568_AT, 1382071_AT, 1380882_AT, 1367687_A_AT, 1370737_AT, 1386894_AT, 1379110_AT, 1369353_AT, 1387691_AT, 1398256_AT, 1387835_AT, 1383025_AT, 1388674_AT, 1375217_AT, 13676…
Annotation Cluster 122 Enrichment Score: 0.716069063672536
Category Term Count % PValue Genes List Total Pop Hits Pop Total Fold Enrichment Bonferroni Benjamini FDR
GOTERM_BP_FAT GO:0006631~fatty acid metabolic process 18 1.477832512315271 0.07072258291013592 1367689_A_AT, 1385581_AT, 1386901_AT, 1394401_AT, 1368016_AT, 1367697_AT, 1372318_AT, 1387713_A_AT, 1386913_AT, 1371133_A_AT, 1386022_AT, 1387413_AT, 1387278_AT, 1382887_AT, 1387112_AT, 1370257_AT, 1372476_AT, 1379890_AT, 1377887_AT, 1370313_AT, 1389922_AT 744 188 12092 1.556108442004118 1.0 0.593149645…
SP_PIR_KEYWORDS lipid synthesis 9 0.7389162561576355 0.10587293228840403 1385581_AT, 1372476_AT, 1367932_AT, 1394401_AT, 1368016_AT, 1375529_AT, 1395841_AT, 1372318_AT, 1386022_AT, 1375852_AT 656 66 8979 1.8664772727272727 1.0 0.8521235351088913 79.31418951120119
GOTERM_BP_FAT GO:0006633~fatty acid biosynthetic process 8 0.6568144499178982 0.1848923722661285 1387112_AT, 1385581_AT, 1370257_AT, 1372476_AT, 1394401_AT, 1368016_AT, 1372318_AT, 1387713_A_AT, 1386022_AT 744 76 12092 1.7108092812676854 1.0 0.8180387734624741 97.6021076552614
SP_PIR_KEYWORDS Fatty acid biosynthesis 5 0.41050903119868637 0.18672382598935466 1372476_AT, 1394401_AT, 1368016_AT, 1375529_AT, 1372318_AT, 1386022_AT 656 31 8979 2.2076612903225805 1.0 0.8777017711613833 94.55373763937295
GOTERM_BP_FAT GO:0046394~carboxylic acid biosynthetic process 11 0.9031198686371099 0.44214214651395634 1387112_AT, 1385581_AT, 1384574_AT, 1370257_AT, 1372476_AT, 1394401_AT, 1368016_AT, 1369931_AT, 1381832_AT, 1372318_AT, 1387713_A_AT, 1386022_AT 744 150 12092 1.1918637992831542 1.0 0.9656253414809401 99.99763134278523
GOTERM_BP_FAT GO:0016053~organic acid biosynthetic process 11 0.9031198686371099 0.44214214651395634 1387112_AT, 1385581_AT, 1384574_AT, 1370257_AT, 1372476_AT, 1394401_AT, 1368016_AT, 1369931_AT, 1381832_AT, 1372318_AT, 1387713_A_AT, 1386022_AT 744 150 12092 1.1918637992831542 1.0 0.9656253414809401 99.99763134278523
Annotation Cluster 123 Enrichment Score: 0.7149207841262544
Category Term Count % PValue Genes List Total Pop Hits Pop Total Fold Enrichment Bonferroni Benjamini FDR
GOTERM_BP_FAT GO:0030073~insulin secretion 5 0.41050903119868637 0.09932539842459506 1369811_AT, 1367915_AT, 1367614_AT, 1369682_AT, 1387835_AT 744 29 12092 2.8021876158694847 1.0 0.6796297498465198 85.17670815056744
GOTERM_BP_FAT GO:0009914~hormone transport 7 0.5747126436781609 0.10492222359956453 1368059_AT, 1369811_AT, 1367915_AT, 1387277_AT, 1367614_AT, 1369682_AT, 1387835_AT 744 53 12092 2.146581456684926 1.0 0.6891766883404814 86.77047961561021
GOTERM_BP_FAT GO:0046879~hormone secretion 6 0.49261083743842365 0.17029613333752497 1369811_AT, 1367915_AT, 1387277_AT, 1367614_AT, 1369682_AT, 1387835_AT 744 48 12092 2.0315860215053765 1.0 0.802074342114086 96.68495111585182
GOTERM_BP_FAT GO:0030072~peptide hormone secretion 5 0.41050903119868637 0.21614724082168552 1369811_AT, 1367915_AT, 1367614_AT, 1369682_AT, 1387835_AT 744 39 12092 2.083677970774745 1.0 0.8450299474304053 98.82519401337743
GOTERM_BP_FAT GO:0015833~peptide transport 6 0.49261083743842365 0.23630797164232487 1370516_AT, 1369811_AT, 1367915_AT, 1367614_AT, 1369682_AT, 1387835_AT 744 54 12092 1.8058542413381125 1.0 0.8611920793500867 99.2697612870329
GOTERM_BP_FAT GO:0002790~peptide secretion 5 0.41050903119868637 0.2429408248288957 1369811_AT, 1367915_AT, 1367614_AT, 1369682_AT, 1387835_AT 744 41 12092 1.9820351429320746 1.0 0.866335624403319 99.37722281981836
GOTERM_BP_FAT GO:0010817~regulation of hormone levels 13 1.0673234811165846 0.25804531081310017 1368059_AT, 1381428_A_AT, 1369811_AT, 1396279_AT, 1387277_AT, 1370704_AT, 1387835_AT, 1373923_AT, 1367915_AT, 1367614_AT, 1369682_AT, 1388379_AT, 1396939_AT 744 157 12092 1.3457639887678925 1.0 0.876986600167248 99.56886225200444
GOTERM_BP_FAT GO:0003001~generation of a signal involved in cell-cell signaling 9 0.7389162561576355 0.3357968334372068 1369811_AT, 1387713_A_AT, 1367915_AT, 1387277_AT, 1392299_AT, 1367614_AT, 1369682_AT, 1369690_AT, 1387835_AT 744 107 12092 1.3670485378353934 1.0 0.9233780461200468 99.94281187774162
Annotation Cluster 124 Enrichment Score: 0.7021386495918954
Category Term Count % PValue Genes List Total Pop Hits Pop Total Fold Enrichment Bonferroni Benjamini FDR
GOTERM_BP_FAT GO:0002821~positive regulation of adaptive immune response 7 0.5747126436781609 0.030351584394371012 1389681_AT, 1385831_AT, 1368000_AT, 1386894_AT, 1387713_A_AT, 1370603_A_AT, 1383407_AT, 1381279_AT 744 39 12092 2.917149159084643 1.0 0.39434566483136047 43.01842376918798
GOTERM_BP_FAT GO:0002824~positive regulation of adaptive immune response based on somatic recombination of immune receptors built from immunoglobulin superfamily domains 7 0.5747126436781609 0.030351584394371012 1389681_AT, 1385831_AT, 1368000_AT, 1386894_AT, 1387713_A_AT, 1370603_A_AT, 1383407_AT, 1381279_AT 744 39 12092 2.917149159084643 1.0 0.39434566483136047 43.01842376918798
GOTERM_BP_FAT GO:0046651~lymphocyte proliferation 4 0.3284072249589491 0.48159065980875226 1370097_A_AT, 1386894_AT, 1370603_A_AT, 1381279_AT 744 42 12092 1.5478750640040964 1.0 0.9743366876512501 99.99937872691109
GOTERM_BP_FAT GO:0032943~mononuclear cell proliferation 4 0.3284072249589491 0.4974280980128421 1370097_A_AT, 1386894_AT, 1370603_A_AT, 1381279_AT 744 43 12092 1.5118779694923732 1.0 0.9777258143528157 99.99964730879428
GOTERM_BP_FAT GO:0070661~leukocyte proliferation 4 0.3284072249589491 0.4974280980128421 1370097_A_AT, 1386894_AT, 1370603_A_AT, 1381279_AT 744 43 12092 1.5118779694923732 1.0 0.9777258143528157 99.99964730879428
GOTERM_BP_FAT GO:0042098~T cell proliferation 3 0.24630541871921183 0.558041743099433 1370097_A_AT, 1370603_A_AT, 1381279_AT 744 30 12092 1.6252688172043013 1.0 0.9871118903174987 99.99996620645332
Annotation Cluster 125 Enrichment Score: 0.700859467918537
Category Term Count % PValue Genes List Total Pop Hits Pop Total Fold Enrichment Bonferroni Benjamini FDR
GOTERM_BP_FAT GO:0051781~positive regulation of cell division 5 0.41050903119868637 0.10933356398511862 1373882_AT, 1396168_AT, 1367995_AT, 1398256_AT, 1380971_AT, 1387616_AT 744 30 12092 2.708781362007169 1.0 0.6993756952744512 87.91103593032193
GOTERM_BP_FAT GO:0051302~regulation of cell division 5 0.41050903119868637 0.20306995787075827 1373882_AT, 1396168_AT, 1367995_AT, 1398256_AT, 1380971_AT, 1387616_AT 744 38 12092 2.138511601584607 1.0 0.8317326361555689 98.41111440026884
SP_PIR_KEYWORDS mitogen 4 0.3284072249589491 0.3556496718658214 1373882_AT, 1396168_AT, 1367995_AT, 1398256_AT, 1387616_AT 656 29 8979 1.8879310344827587 1.0 0.9098292663092797 99.79473001790427
Annotation Cluster 126 Enrichment Score: 0.6890272160630219
Category Term Count % PValue Genes List Total Pop Hits Pop Total Fold Enrichment Bonferroni Benjamini FDR
GOTERM_MF_FAT GO:0016405~CoA-ligase activity 3 0.24630541871921183 0.079730383273013 1382887_AT, 1372162_AT, 1395841_AT 722 8 11963 6.213469529085874 1.0 0.7368065262340711 73.00166880129908
GOTERM_MF_FAT GO:0016878~acid-thiol ligase activity 3 0.24630541871921183 0.2505515186067794 1382887_AT, 1372162_AT, 1395841_AT 722 16 11963 3.106734764542937 1.0 0.92875158338271 98.93817559407825
GOTERM_MF_FAT GO:0016877~ligase activity, forming carbon-sulfur bonds 3 0.24630541871921183 0.42894090193231915 1382887_AT, 1372162_AT, 1395841_AT 722 24 11963 2.071156509695291 1.0 0.978496976069435 99.98536034696014
Annotation Cluster 127 Enrichment Score: 0.681205989463515
Category Term Count % PValue Genes List Total Pop Hits Pop Total Fold Enrichment Bonferroni Benjamini FDR
GOTERM_MF_FAT GO:0005516~calmodulin binding 11 0.9031198686371099 0.09602144095331343 1370602_AT, 1379911_AT, 1389384_AT, 1370260_AT, 1369720_AT, 1371508_AT, 1384815_AT, 1368156_AT, 1398350_AT, 1370588_A_AT, 1376788_AT, 1390853_AT 722 104 11963 1.752517046665246 1.0 0.786856858376596 79.62512779981614
SP_PIR_KEYWORDS calmodulin-binding 10 0.8210180623973727 0.14959343332278274 1370602_AT, 1389384_AT, 1370260_AT, 1369720_AT, 1371508_AT, 1384815_AT, 1368156_AT, 1398350_AT, 1370588_A_AT, 1390853_AT 656 83 8979 1.6490963855421688 1.0 0.8926843062259537 89.78823269187839
UP_SEQ_FEATURE region of interest:Calmodulin-binding 4 0.3284072249589491 0.6296530086221015 1384815_AT, 1368156_AT, 1370588_A_AT, 1390853_AT 571 41 7317 1.250181538592969 1.0 0.9999999998767772 99.99999373145083
Annotation Cluster 128 Enrichment Score: 0.6609615349426375
Category Term Count % PValue Genes List Total Pop Hits Pop Total Fold Enrichment Bonferroni Benjamini FDR
INTERPRO IPR018181:Heat shock protein 70, conserved site 3 0.24630541871921183 0.2182923242757742 1394200_AT, 1371442_AT, 1370283_AT 752 12 10240 3.404255319148936 1.0 0.9992765742531594 98.2011679824661
INTERPRO IPR013126:Heat shock protein 70 3 0.24630541871921183 0.2182923242757742 1394200_AT, 1371442_AT, 1370283_AT 752 12 10240 3.404255319148936 1.0 0.9992765742531594 98.2011679824661
INTERPRO IPR001023:Heat shock protein Hsp70 3 0.24630541871921183 0.2182923242757742 1394200_AT, 1371442_AT, 1370283_AT 752 12 10240 3.404255319148936 1.0 0.9992765742531594 98.2011679824661
Annotation Cluster 129 Enrichment Score: 0.6606397128179479
Category Term Count % PValue Genes List Total Pop Hits Pop Total Fold Enrichment Bonferroni Benjamini FDR
GOTERM_BP_FAT GO:0060348~bone development 12 0.9852216748768473 0.14026933575256578 1393172_AT, 1370895_AT, 1368681_AT, 1375776_AT, 1392052_AT, 1372726_AT, 1381809_AT, 1367942_AT, 1393471_AT, 1395721_AT, 1369773_AT, 1376047_AT, 1386881_AT 744 124 12092 1.5728407908428719 1.0 0.7613167716145279 93.65794554367584
GOTERM_BP_FAT GO:0001501~skeletal system development 21 1.7241379310344827 0.19407840163449008 1393172_AT, 1370895_AT, 1368681_AT, 1375776_AT, 1379211_AT, 1381220_AT, 1367697_AT, 1392052_AT, 1372726_AT, 1381809_AT, 1367942_AT, 1393471_AT, 1392203_AT, 1368788_AT, 1373923_AT, 1369773_AT, 1372666_AT, 1395721_AT, 1376047_AT, 1386881_AT, 1396939_AT, 1371101_AT 744 264 12092 1.292827468230694 1.0 0.824…
GOTERM_BP_FAT GO:0001503~ossification 9 0.7389162561576355 0.38294897755486373 1393172_AT, 1375776_AT, 1368681_AT, 1370895_AT, 1369773_AT, 1392052_AT, 1372726_AT, 1393471_AT, 1386881_AT 744 112 12092 1.3060195852534562 1.0 0.9445178686139073 99.98508134267772
Annotation Cluster 130 Enrichment Score: 0.652150182538536
Category Term Count % PValue Genes List Total Pop Hits Pop Total Fold Enrichment Bonferroni Benjamini FDR
GOTERM_BP_FAT GO:0042246~tissue regeneration 6 0.49261083743842365 0.1404153932398622 1368399_A_AT, 1392784_AT, 1369604_AT, 1389234_AT, 1369931_AT, 1376259_AT 744 45 12092 2.1670250896057346 1.0 0.7597891929278882 93.67757806418953
GOTERM_BP_FAT GO:0031099~regeneration 11 0.9031198686371099 0.1819766843433771 1368399_A_AT, 1367636_AT, 1392784_AT, 1369604_AT, 1389234_AT, 1369931_AT, 1388674_AT, 1387391_AT, 1375568_AT, 1376259_AT, 1368856_AT, 1382071_AT 744 117 12092 1.5280305119014796 1.0 0.8140891973119952 97.44066181699776
GOTERM_BP_FAT GO:0040007~growth 17 1.3957307060755337 0.2485103053355758 1370932_AT, 1368681_AT, 1379888_AT, 1371606_AT, 1369604_AT, 1376070_AT, 1369931_AT, 1381809_AT, 1370974_AT, 1376259_AT, 1368399_A_AT, 1392784_AT, 1373923_AT, 1389234_AT, 1375469_AT, 1367764_AT, 1388379_AT 744 215 12092 1.285096274068517 1.0 0.870487434651396 99.45573013373803
GOTERM_BP_FAT GO:0048589~developmental growth 10 0.8210180623973727 0.38781481755656644 1370932_AT, 1368681_AT, 1368399_A_AT, 1392784_AT, 1369604_AT, 1373923_AT, 1375469_AT, 1389234_AT, 1369931_AT, 1376259_AT 744 128 12092 1.2697412634408602 1.0 0.9465358697252407 99.98708817852075
Annotation Cluster 131 Enrichment Score: 0.6517732126823556
Category Term Count % PValue Genes List Total Pop Hits Pop Total Fold Enrichment Bonferroni Benjamini FDR
GOTERM_BP_FAT GO:0006446~regulation of translational initiation 4 0.3284072249589491 0.18036065596445144 1388359_AT, 1373013_AT, 1387272_AT, 1387691_AT 744 24 12092 2.708781362007169 1.0 0.8141130664216475 97.3468090461746
GOTERM_BP_FAT GO:0045727~positive regulation of translation 4 0.3284072249589491 0.21242971282033382 1369688_S_AT, 1379358_AT, 1398482_AT, 1387691_AT 744 26 12092 2.500413564929694 1.0 0.8413084915122883 98.71925342915756
GOTERM_BP_FAT GO:0006417~regulation of translation 9 0.7389162561576355 0.21986737377682314 1369688_S_AT, 1369362_AT, 1379358_AT, 1389303_AT, 1398482_AT, 1388359_AT, 1373013_AT, 1387272_AT, 1387691_AT 744 94 12092 1.556108442004118 1.0 0.8480033238157796 98.9228792828246
GOTERM_BP_FAT GO:0010608~posttranscriptional regulation of gene expression 12 0.9852216748768473 0.29335216121899027 1398482_AT, 1389303_AT, 1396223_AT, 1373013_AT, 1386894_AT, 1375892_AT, 1387691_AT, 1369688_S_AT, 1369362_AT, 1379358_AT, 1388359_AT, 1376430_AT, 1387272_AT 744 147 12092 1.326750054860654 1.0 0.9005849797996872 99.82289877886564
Annotation Cluster 132 Enrichment Score: 0.6493366348751335
Category Term Count % PValue Genes List Total Pop Hits Pop Total Fold Enrichment Bonferroni Benjamini FDR
GOTERM_BP_FAT GO:0009143~nucleoside triphosphate catabolic process 5 0.41050903119868637 0.08067581341717052 1370918_A_AT, 1370378_AT, 1370047_AT, 1368885_AT, 1377424_AT 744 27 12092 3.009757068896854 1.0 0.62148593035331 78.4539331745484
GOTERM_BP_FAT GO:0009179~purine ribonucleoside diphosphate metabolic process 3 0.24630541871921183 0.08248185895404109 1370918_A_AT, 1370378_AT, 1368885_AT 744 8 12092 6.094758064516128 1.0 0.624997899988368 79.21339663582707
GOTERM_BP_FAT GO:0009135~purine nucleoside diphosphate metabolic process 3 0.24630541871921183 0.08248185895404109 1370918_A_AT, 1370378_AT, 1368885_AT 744 8 12092 6.094758064516128 1.0 0.624997899988368 79.21339663582707
GOTERM_BP_FAT GO:0044270~nitrogen compound catabolic process 9 0.7389162561576355 0.09944841436928659 1384358_AT, 1370918_A_AT, 1382546_AT, 1370378_AT, 1387897_AT, 1370047_AT, 1368885_AT, 1377424_AT, 1375081_AT 744 77 12092 1.8996648512777545 1.0 0.6789348074033722 85.21360994922613
GOTERM_BP_FAT GO:0009185~ribonucleoside diphosphate metabolic process 3 0.24630541871921183 0.10185464760500616 1370918_A_AT, 1370378_AT, 1368885_AT 744 9 12092 5.417562724014337 1.0 0.6857948280283336 85.91819626062485
GOTERM_BP_FAT GO:0009166~nucleotide catabolic process 7 0.5747126436781609 0.1527089986448712 1370918_A_AT, 1370378_AT, 1387897_AT, 1370047_AT, 1368885_AT, 1377424_AT, 1375081_AT 744 59 12092 1.9282850373610354 1.0 0.7776260506380828 95.13904201068539
GOTERM_BP_FAT GO:0034655~nucleobase, nucleoside, nucleotide and nucleic acid catabolic process 7 0.5747126436781609 0.22833364387755364 1370918_A_AT, 1370378_AT, 1387897_AT, 1370047_AT, 1368885_AT, 1377424_AT, 1375081_AT 744 67 12092 1.6980420478253893 1.0 0.855146582327126 99.11735051764813
GOTERM_BP_FAT GO:0034656~nucleobase, nucleoside and nucleotide catabolic process 7 0.5747126436781609 0.22833364387755364 1370918_A_AT, 1370378_AT, 1387897_AT, 1370047_AT, 1368885_AT, 1377424_AT, 1375081_AT 744 67 12092 1.6980420478253893 1.0 0.855146582327126 99.11735051764813
GOTERM_BP_FAT GO:0009132~nucleoside diphosphate metabolic process 3 0.24630541871921183 0.23436892998258016 1370918_A_AT, 1370378_AT, 1368885_AT 744 15 12092 3.2505376344086025 1.0 0.8591885148187733 99.23517603852
GOTERM_BP_FAT GO:0046700~heterocycle catabolic process 8 0.6568144499178982 0.29603845865561784 1384358_AT, 1370918_A_AT, 1382546_AT, 1370378_AT, 1368915_AT, 1368885_AT, 1377424_AT, 1375081_AT 744 88 12092 1.4775171065493649 1.0 0.9021812969684793 99.83478969899443
GOTERM_BP_FAT GO:0006200~ATP catabolic process 3 0.24630541871921183 0.3043256500987165 1370918_A_AT, 1370378_AT, 1368885_AT 744 18 12092 2.7087813620071683 1.0 0.9065741761247814 99.86689710658261
GOTERM_BP_FAT GO:0009207~purine ribonucleoside triphosphate catabolic process 3 0.24630541871921183 0.3730523542499486 1370918_A_AT, 1370378_AT, 1368885_AT 744 21 12092 2.3218125960061444 1.0 0.941074157281205 99.98005524596829
GOTERM_BP_FAT GO:0009203~ribonucleoside triphosphate catabolic process 3 0.24630541871921183 0.3730523542499486 1370918_A_AT, 1370378_AT, 1368885_AT 744 21 12092 2.3218125960061444 1.0 0.941074157281205 99.98005524596829
GOTERM_BP_FAT GO:0009146~purine nucleoside triphosphate catabolic process 3 0.24630541871921183 0.41733368517789404 1370918_A_AT, 1370378_AT, 1368885_AT 744 23 12092 2.119915848527349 1.0 0.9572095831621948 99.99476004653182
GOTERM_BP_FAT GO:0009154~purine ribonucleotide catabolic process 3 0.24630541871921183 0.4599760457742122 1370918_A_AT, 1370378_AT, 1368885_AT 744 25 12092 1.9503225806451614 1.0 0.9697531144561065 99.99869078791338
GOTERM_BP_FAT GO:0009261~ribonucleotide catabolic process 3 0.24630541871921183 0.4806049068587226 1370918_A_AT, 1370378_AT, 1368885_AT 744 26 12092 1.8753101736972706 1.0 0.9743747020591197 99.99935681221437
GOTERM_BP_FAT GO:0006195~purine nucleotide catabolic process 3 0.24630541871921183 0.7622556623434631 1370918_A_AT, 1370378_AT, 1368885_AT 744 44 12092 1.1081378299120235 1.0 0.9988745236027681 99.9999999995878
Annotation Cluster 133 Enrichment Score: 0.6486174994345721
Category Term Count % PValue Genes List Total Pop Hits Pop Total Fold Enrichment Bonferroni Benjamini FDR
GOTERM_BP_FAT GO:0032535~regulation of cellular component size 21 1.7241379310344827 0.0761030326962768 1378248_AT, 1371606_AT, 1373140_AT, 1379368_AT, 1390549_AT, 1385194_AT, 1398441_AT, 1387391_AT, 1370047_AT, 1367802_AT, 1371457_AT, 1390687_AT, 1369688_S_AT, 1369362_AT, 1367970_AT, 1370955_AT, 1367842_AT, 1367655_AT, 1388674_AT, 1375673_AT, 1388930_AT, 1367764_AT 744 231 12092 1.47751710654936…
GOTERM_BP_FAT GO:0001558~regulation of cell growth 16 1.3136288998357963 0.09659359231202039 1373102_AT, 1378248_AT, 1398622_AT, 1373140_AT, 1379368_AT, 1390549_AT, 1393846_AT, 1387391_AT, 1370047_AT, 1367802_AT, 1369688_S_AT, 1370955_AT, 1386884_AT, 1367842_AT, 1388674_AT, 1367648_AT, 1386881_AT 744 169 12092 1.5387160399567348 1.0 0.6712570662875547 84.33444955187947
GOTERM_BP_FAT GO:0008361~regulation of cell size 16 1.3136288998357963 0.16558850174431414 1378248_AT, 1371606_AT, 1373140_AT, 1379368_AT, 1390549_AT, 1385194_AT, 1387391_AT, 1370047_AT, 1367802_AT, 1390687_AT, 1369688_S_AT, 1369362_AT, 1370955_AT, 1367842_AT, 1388674_AT, 1388930_AT, 1367764_AT 744 185 12092 1.4056378959604767 1.0 0.7963130088352691 96.32439460705568
GOTERM_BP_FAT GO:0045926~negative regulation of growth 8 0.6568144499178982 0.4380400897122345 1378248_AT, 1369115_AT, 1379368_AT, 1390549_AT, 1370865_AT, 1367842_AT, 1388674_AT, 1387391_AT, 1370047_AT 744 102 12092 1.27472064094455 1.0 0.9645462304290602 99.99729252696213
GOTERM_BP_FAT GO:0045792~negative regulation of cell size 7 0.5747126436781609 0.44653742568035515 1378248_AT, 1369362_AT, 1379368_AT, 1390549_AT, 1367842_AT, 1388674_AT, 1387391_AT, 1370047_AT 744 87 12092 1.3076875540724262 1.0 0.9667763981282547 99.99794971521747
GOTERM_BP_FAT GO:0030308~negative regulation of cell growth 6 0.49261083743842365 0.5389429829213485 1378248_AT, 1379368_AT, 1390549_AT, 1367842_AT, 1388674_AT, 1387391_AT, 1370047_AT 744 79 12092 1.2343813801551653 1.0 0.9843727685019869 99.99992686662694
Annotation Cluster 134 Enrichment Score: 0.6403781378078722
Category Term Count % PValue Genes List Total Pop Hits Pop Total Fold Enrichment Bonferroni Benjamini FDR
GOTERM_BP_FAT GO:0042692~muscle cell differentiation 13 1.0673234811165846 0.058470601570703204 1370932_AT, 1371211_A_AT, 1397989_AT, 1373466_AT, 1369604_AT, 1374335_AT, 1396711_AT, 1390800_A_AT, 1379588_AT, 1388597_AT, 1369362_AT, 1388245_A_AT, 1377642_AT, 1384815_AT, 1386261_X_AT, 1395132_AT 744 118 12092 1.790550391835247 1.0 0.5435029769112254 66.69460516253439
GOTERM_BP_FAT GO:0051146~striated muscle cell differentiation 10 0.8210180623973727 0.10063705684480602 1370932_AT, 1371211_A_AT, 1373466_AT, 1374335_AT, 1396711_AT, 1390800_A_AT, 1388597_AT, 1369362_AT, 1388245_A_AT, 1377642_AT, 1386261_X_AT, 1384815_AT, 1395132_AT 744 90 12092 1.8058542413381125 1.0 0.6823359548841366 85.56572882467802
GOTERM_BP_FAT GO:0060537~muscle tissue development 13 1.0673234811165846 0.1414907877015331 1370932_AT, 1371211_A_AT, 1397989_AT, 1379211_AT, 1367697_AT, 1374335_AT, 1396711_AT, 1388597_AT, 1390800_A_AT, 1369362_AT, 1388245_A_AT, 1377642_AT, 1378209_A_AT, 1384815_AT, 1386261_X_AT, 1395132_AT 744 138 12092 1.5310503350475297 1.0 0.760708196912337 93.82037018597931
GOTERM_BP_FAT GO:0014706~striated muscle tissue development 12 0.9852216748768473 0.18161692573834215 1370932_AT, 1371211_A_AT, 1397989_AT, 1367697_AT, 1374335_AT, 1396711_AT, 1390800_A_AT, 1388597_AT, 1369362_AT, 1388245_A_AT, 1377642_AT, 1378209_A_AT, 1386261_X_AT, 1384815_AT, 1395132_AT 744 131 12092 1.4887958630879095 1.0 0.8141789320631815 97.42004403039624
GOTERM_BP_FAT GO:0055007~cardiac muscle cell differentiation 4 0.3284072249589491 0.2288989502488563 1371211_A_AT, 1369362_AT, 1388245_A_AT, 1374335_AT, 1396711_AT 744 27 12092 2.4078056551174836 1.0 0.8553209133290669 99.12907576098634
GOTERM_BP_FAT GO:0055002~striated muscle cell development 6 0.49261083743842365 0.23630797164232487 1370932_AT, 1377642_AT, 1384815_AT, 1386261_X_AT, 1396711_AT, 1388597_AT, 1395132_AT, 1390800_A_AT 744 54 12092 1.8058542413381125 1.0 0.8611920793500867 99.2697612870329
GOTERM_BP_FAT GO:0007517~muscle organ development 14 1.1494252873563218 0.23966432491047807 1370932_AT, 1371211_A_AT, 1397989_AT, 1379211_AT, 1367697_AT, 1374335_AT, 1396711_AT, 1390800_A_AT, 1388597_AT, 1369362_AT, 1388245_A_AT, 1377642_AT, 1378209_A_AT, 1392555_AT, 1384815_AT, 1386261_X_AT, 1395132_AT 744 169 12092 1.3463765349621428 1.0 0.8638473298210363 99.32615811651164
GOTERM_BP_FAT GO:0048741~skeletal muscle fiber development 4 0.3284072249589491 0.2624720216055528 1370932_AT, 1377642_AT, 1384815_AT, 1386261_X_AT, 1395132_AT, 1390800_A_AT 744 29 12092 2.2417500926955882 1.0 0.8799543042029219 99.61346305863836
GOTERM_BP_FAT GO:0035051~cardiac cell differentiation 4 0.3284072249589491 0.29659972247934896 1371211_A_AT, 1369362_AT, 1388245_A_AT, 1374335_AT, 1396711_AT 744 31 12092 2.097121054457163 1.0 0.902252815486288 99.83717691955644
GOTERM_BP_FAT GO:0055001~muscle cell development 6 0.49261083743842365 0.30801898727028443 1370932_AT, 1377642_AT, 1384815_AT, 1386261_X_AT, 1396711_AT, 1388597_AT, 1395132_AT, 1390800_A_AT 744 60 12092 1.6252688172043013 1.0 0.9089285791452923 99.87921834044847
GOTERM_BP_FAT GO:0060538~skeletal muscle organ development 7 0.5747126436781609 0.3463428983838176 1370932_AT, 1397989_AT, 1377642_AT, 1378209_A_AT, 1367697_AT, 1384815_AT, 1386261_X_AT, 1395132_AT, 1390800_A_AT 744 78 12092 1.4585745795423215 1.0 0.9286365457386583 99.95729653404928
GOTERM_BP_FAT GO:0007519~skeletal muscle tissue development 7 0.5747126436781609 0.3463428983838176 1370932_AT, 1397989_AT, 1377642_AT, 1378209_A_AT, 1367697_AT, 1384815_AT, 1386261_X_AT, 1395132_AT, 1390800_A_AT 744 78 12092 1.4585745795423215 1.0 0.9286365457386583 99.95729653404928
GOTERM_BP_FAT GO:0048747~muscle fiber development 4 0.3284072249589491 0.3992710568622758 1370932_AT, 1377642_AT, 1384815_AT, 1386261_X_AT, 1395132_AT, 1390800_A_AT 744 37 12092 1.757047369950596 1.0 0.9506906975523988 99.99085309207545
GOTERM_BP_FAT GO:0048738~cardiac muscle tissue development 5 0.41050903119868637 0.48115929816339553 1371211_A_AT, 1369362_AT, 1388245_A_AT, 1374335_AT, 1396711_AT, 1388597_AT 744 58 12092 1.4010938079347424 1.0 0.974372577678941 99.99936922542626
Annotation Cluster 135 Enrichment Score: 0.6342525297581165
Category Term Count % PValue Genes List Total Pop Hits Pop Total Fold Enrichment Bonferroni Benjamini FDR
GOTERM_MF_FAT GO:0015082~di-, tri-valent inorganic cation transmembrane transporter activity 6 0.49261083743842365 0.05689331277989254 1370602_AT, 1368477_AT, 1370426_A_AT, 1394871_AT, 1367877_AT, 1368046_AT, 1378932_AT 722 35 11963 2.8404432132963993 1.0 0.6901036324295858 60.271386705845465
GOTERM_BP_FAT GO:0000041~transition metal ion transport 5 0.41050903119868637 0.4675400939140465 1368419_AT, 1368420_AT, 1385397_AT, 1394871_AT, 1367877_AT, 1368046_AT, 1378932_AT, 1368418_A_AT 744 57 12092 1.4256744010564046 1.0 0.9715762757687781 99.99898790972759
GOTERM_MF_FAT GO:0046915~transition metal ion transmembrane transporter activity 3 0.24630541871921183 0.4702863010790212 1394871_AT, 1367877_AT, 1368046_AT, 1378932_AT 722 26 11963 1.9118367781802685 1.0 0.9851164931336346 99.99552123189326
Annotation Cluster 136 Enrichment Score: 0.6278875545059199
Category Term Count % PValue Genes List Total Pop Hits Pop Total Fold Enrichment Bonferroni Benjamini FDR
GOTERM_MF_FAT GO:0004714~transmembrane receptor protein tyrosine kinase activity 6 0.49261083743842365 0.1918184956907874 1367636_AT, 1379211_AT, 1389423_AT, 1369353_AT, 1380971_AT, 1396939_AT 722 51 11963 1.9493237738308622 1.0 0.9016272603108257 96.5131713873762
INTERPRO IPR006212:Furin-like repeat 3 0.24630541871921183 0.246230573831039 1369353_AT, 1380971_AT, 1396939_AT 752 13 10240 3.1423895253682486 1.0 0.9995037847490637 99.00662361236135
SMART SM00261:FU 3 0.24630541871921183 0.2767609919518693 1369353_AT, 1380971_AT, 1396939_AT 405 13 5083 2.8962962962962964 1.0 0.9629007275941966 98.49018292259719
Annotation Cluster 137 Enrichment Score: 0.6238904011341903
Category Term Count % PValue Genes List Total Pop Hits Pop Total Fold Enrichment Bonferroni Benjamini FDR
GOTERM_BP_FAT GO:0043269~regulation of ion transport 11 0.9031198686371099 0.0739079267728714 1370097_A_AT, 1387483_AT, 1369115_AT, 1368696_AT, 1370268_AT, 1370411_AT, 1383025_AT, 1387277_AT, 1375217_AT, 1367802_AT, 1387691_AT, 1370588_A_AT 744 97 12092 1.8430883494069394 1.0 0.6007324997823584 75.36812886065384
GOTERM_BP_FAT GO:0010959~regulation of metal ion transport 9 0.7389162561576355 0.15043377407500003 1370097_A_AT, 1387483_AT, 1369115_AT, 1370268_AT, 1370411_AT, 1383025_AT, 1387277_AT, 1375217_AT, 1367802_AT, 1370588_A_AT 744 85 12092 1.7208728652751424 1.0 0.7748656439923395 94.89524877903528
GOTERM_BP_FAT GO:0051924~regulation of calcium ion transport 7 0.5747126436781609 0.21826961317044677 1370097_A_AT, 1387483_AT, 1369115_AT, 1370411_AT, 1383025_AT, 1387277_AT, 1375217_AT, 1370588_A_AT 744 66 12092 1.7237699576409253 1.0 0.846919147526882 98.88190450171035
GOTERM_BP_FAT GO:0043270~positive regulation of ion transport 5 0.41050903119868637 0.32671710540591103 1387483_AT, 1369115_AT, 1370411_AT, 1383025_AT, 1375217_AT, 1367802_AT 744 47 12092 1.7290093800045756 1.0 0.9188605758854334 99.92673288445081
GOTERM_BP_FAT GO:0010522~regulation of calcium ion transport into cytosol 3 0.24630541871921183 0.3730523542499486 1370411_AT, 1383025_AT, 1387277_AT, 1375217_AT 744 21 12092 2.3218125960061444 1.0 0.941074157281205 99.98005524596829
GOTERM_BP_FAT GO:0051928~positive regulation of calcium ion transport 3 0.24630541871921183 0.6105008677586004 1387483_AT, 1370411_AT, 1383025_AT, 1375217_AT 744 33 12092 1.4775171065493644 1.0 0.9922800805277493 99.99999663126921
Annotation Cluster 138 Enrichment Score: 0.6223203807009181
Category Term Count % PValue Genes List Total Pop Hits Pop Total Fold Enrichment Bonferroni Benjamini FDR
INTERPRO IPR018933:Netrin module, non-TIMP type 3 0.24630541871921183 0.19065863769418412 1373615_AT, 1368000_AT, 1375961_AT, 1383266_AT 752 11 10240 3.7137330754352025 1.0 0.9985073526496698 96.82937494518991
SMART SM00643:C345C 3 0.24630541871921183 0.21586027508758293 1373615_AT, 1368000_AT, 1375961_AT, 1383266_AT 405 11 5083 3.422895622895623 1.0 0.9242029478391444 95.70152696152849
INTERPRO IPR001134:Netrin domain 3 0.24630541871921183 0.3300727307325062 1373615_AT, 1368000_AT, 1375961_AT, 1383266_AT 752 16 10240 2.553191489361702 1.0 0.9997933627018907 99.85492418252525
Annotation Cluster 139 Enrichment Score: 0.6062330389642511
Category Term Count % PValue Genes List Total Pop Hits Pop Total Fold Enrichment Bonferroni Benjamini FDR
GOTERM_BP_FAT GO:0006778~porphyrin metabolic process 5 0.41050903119868637 0.09932539842459506 1384358_AT, 1373649_AT, 1367985_AT, 1367877_AT, 1387272_AT 744 29 12092 2.8021876158694847 1.0 0.6796297498465198 85.17670815056744
GOTERM_BP_FAT GO:0033013~tetrapyrrole metabolic process 5 0.41050903119868637 0.09932539842459506 1384358_AT, 1373649_AT, 1367985_AT, 1367877_AT, 1387272_AT 744 29 12092 2.8021876158694847 1.0 0.6796297498465198 85.17670815056744
GOTERM_BP_FAT GO:0042168~heme metabolic process 4 0.3284072249589491 0.107611078188946 1384358_AT, 1373649_AT, 1367985_AT, 1367877_AT 744 19 12092 3.4216185625353708 1.0 0.6966339960581889 87.47721620511543
GOTERM_BP_FAT GO:0042440~pigment metabolic process 5 0.41050903119868637 0.19023842333399638 1384358_AT, 1373649_AT, 1367985_AT, 1367877_AT, 1387085_AT 744 37 12092 2.1963092124382446 1.0 0.8203112907082606 97.8734283149988
GOTERM_BP_FAT GO:0006783~heme biosynthetic process 3 0.24630541871921183 0.2111798157577629 1373649_AT, 1367985_AT, 1367877_AT 744 14 12092 3.4827188940092166 1.0 0.840026031162996 98.68165034600467
GOTERM_BP_FAT GO:0046148~pigment biosynthetic process 4 0.3284072249589491 0.29659972247934896 1373649_AT, 1367985_AT, 1367877_AT, 1387085_AT 744 31 12092 2.097121054457163 1.0 0.902252815486288 99.83717691955644
KEGG_PATHWAY rno00860:Porphyrin and chlorophyll metabolism 4 0.3284072249589491 0.314395071284455 1384358_AT, 1368419_AT, 1373649_AT, 1368420_AT, 1367985_AT, 1368418_A_AT 356 31 5590 2.0260964117433855 1.0 0.6605058576850051 98.98100815611261
GOTERM_BP_FAT GO:0006779~porphyrin biosynthetic process 3 0.24630541871921183 0.3274685409214527 1373649_AT, 1367985_AT, 1367877_AT 744 19 12092 2.566213921901528 1.0 0.9190529134813508 99.92821079820075
GOTERM_BP_FAT GO:0033014~tetrapyrrole biosynthetic process 3 0.24630541871921183 0.3274685409214527 1373649_AT, 1367985_AT, 1367877_AT 744 19 12092 2.566213921901528 1.0 0.9190529134813508 99.92821079820075
GOTERM_BP_FAT GO:0018130~heterocycle biosynthetic process 5 0.41050903119868637 0.4119211264665974 1373649_AT, 1379330_S_AT, 1379329_AT, 1367985_AT, 1381832_AT, 1367877_AT 744 53 12092 1.5332724690606616 1.0 0.95579880408328 99.99379693607894
GOTERM_BP_FAT GO:0051188~cofactor biosynthetic process 7 0.5747126436781609 0.5116692193000782 1395411_AT, 1373649_AT, 1372162_AT, 1367985_AT, 1395841_AT, 1368915_AT, 1367877_AT 744 93 12092 1.2233206151000116 1.0 0.980379031359269 99.9997912714959
GOTERM_BP_FAT GO:0051186~cofactor metabolic process 13 1.0673234811165846 0.5908622941349386 1384358_AT, 1370173_AT, 1373649_AT, 1370865_AT, 1395841_AT, 1367877_AT, 1370172_AT, 1375852_AT, 1367767_AT, 1395411_AT, 1372162_AT, 1367985_AT, 1368915_AT, 1387272_AT 744 202 12092 1.0459650803790055 1.0 0.9903963377668348 99.99999173384484
Annotation Cluster 140 Enrichment Score: 0.601011970795638
Category Term Count % PValue Genes List Total Pop Hits Pop Total Fold Enrichment Bonferroni Benjamini FDR
GOTERM_MF_FAT GO:0015082~di-, tri-valent inorganic cation transmembrane transporter activity 6 0.49261083743842365 0.05689331277989254 1370602_AT, 1368477_AT, 1370426_A_AT, 1394871_AT, 1367877_AT, 1368046_AT, 1378932_AT 722 35 11963 2.8404432132963993 1.0 0.6901036324295858 60.271386705845465
GOTERM_MF_FAT GO:0019829~cation-transporting ATPase activity 5 0.41050903119868637 0.06036680179503894 1370602_AT, 1368477_AT, 1370918_A_AT, 1370426_A_AT, 1370378_AT 722 25 11963 3.3138504155124653 1.0 0.7048901482443775 62.515647481229486
GOTERM_BP_FAT GO:0009141~nucleoside triphosphate metabolic process 14 1.1494252873563218 0.078263121283379 1370378_AT, 1369931_AT, 1377195_AT, 1370047_AT, 1372872_AT, 1368885_AT, 1384002_AT, 1370602_AT, 1368477_AT, 1370918_A_AT, 1370426_A_AT, 1383025_AT, 1375577_AT, 1375217_AT, 1377424_AT 744 137 12092 1.6608586453182639 1.0 0.6136331270089646 77.3983802844373
GOTERM_MF_FAT GO:0005388~calcium-transporting ATPase activity 3 0.24630541871921183 0.0985321082895636 1370602_AT, 1368477_AT, 1370426_A_AT 722 9 11963 5.523084025854109 1.0 0.7906906753170279 80.49885613074694
GOTERM_MF_FAT GO:0015085~calcium ion transmembrane transporter activity 3 0.24630541871921183 0.11841181827064057 1370602_AT, 1368477_AT, 1370426_A_AT 722 10 11963 4.970775623268699 1.0 0.8287144866543152 86.27723066697402
GOTERM_BP_FAT GO:0009165~nucleotide biosynthetic process 17 1.3957307060755337 0.13675685641955548 1374677_AT, 1370378_AT, 1369931_AT, 1377195_AT, 1373942_AT, 1387085_AT, 1384002_AT, 1367750_AT, 1370602_AT, 1395411_AT, 1368477_AT, 1370918_A_AT, 1395630_AT, 1370426_A_AT, 1368915_AT, 1375577_AT, 1374419_AT, 1377424_AT 744 193 12092 1.4315839322524933 1.0 0.755799490622222 93.16808443749713
GOTERM_BP_FAT GO:0046034~ATP metabolic process 11 0.9031198686371099 0.13817481927888114 1370602_AT, 1368477_AT, 1370918_A_AT, 1370426_A_AT, 1370378_AT, 1369931_AT, 1377195_AT, 1375577_AT, 1372872_AT, 1368885_AT, 1384002_AT 744 110 12092 1.6252688172043013 1.0 0.757679505388418 93.36999267883358
SP_PIR_KEYWORDS ATP biosynthesis 3 0.24630541871921183 0.16213844119644497 1370918_A_AT, 1370378_AT, 1369931_AT 656 10 8979 4.106249999999999 1.0 0.8773301869554513 91.71638351077382
GOTERM_BP_FAT GO:0034404~nucleobase, nucleoside and nucleotide biosynthetic process 17 1.3957307060755337 0.16871169881477868 1374677_AT, 1370378_AT, 1369931_AT, 1377195_AT, 1373942_AT, 1387085_AT, 1384002_AT, 1367750_AT, 1370602_AT, 1395411_AT, 1368477_AT, 1370918_A_AT, 1395630_AT, 1370426_A_AT, 1368915_AT, 1375577_AT, 1374419_AT, 1377424_AT 744 200 12092 1.381478494623656 1.0 0.7995982980243027…
GOTERM_BP_FAT GO:0034654~nucleobase, nucleoside, nucleotide and nucleic acid biosynthetic process 17 1.3957307060755337 0.16871169881477868 1374677_AT, 1370378_AT, 1369931_AT, 1377195_AT, 1373942_AT, 1387085_AT, 1384002_AT, 1367750_AT, 1370602_AT, 1395411_AT, 1368477_AT, 1370918_A_AT, 1395630_AT, 1370426_A_AT, 1368915_AT, 1375577_AT, 1374419_AT, 1377424_AT 744 200 12092 1.381478494623656 1.0 0.79…
GOTERM_BP_FAT GO:0009144~purine nucleoside triphosphate metabolic process 12 0.9852216748768473 0.17538667523235202 1370378_AT, 1369931_AT, 1377195_AT, 1372872_AT, 1368885_AT, 1384002_AT, 1370602_AT, 1368477_AT, 1370918_A_AT, 1370426_A_AT, 1383025_AT, 1375577_AT, 1375217_AT 744 130 12092 1.5002481389578162 1.0 0.8091517113984102 97.03710215495244
UP_SEQ_FEATURE metal ion-binding site:Magnesium 8 0.6568144499178982 0.1836117288244102 1370602_AT, 1368477_AT, 1370426_A_AT, 1369931_AT, 1372074_AT, 1395841_AT, 1387085_AT, 1369690_AT 571 60 7317 1.708581436077058 1.0 0.9999997202327618 96.6196497296421
GOTERM_BP_FAT GO:0044271~nitrogen compound biosynthetic process 25 2.052545155993432 0.21848273809247 1371710_AT, 1370378_AT, 1369931_AT, 1369525_AT, 1373942_AT, 1387085_AT, 1367750_AT, 1370602_AT, 1379330_S_AT, 1370163_AT, 1367985_AT, 1375577_AT, 1374419_AT, 1377424_AT, 1374677_AT, 1373649_AT, 1379329_AT, 1377195_AT, 1367877_AT, 1384002_AT, 1395411_AT, 1368477_AT, 1370918_A_AT, 1395630_AT, 13704…
GOTERM_MF_FAT GO:0042623~ATPase activity, coupled 16 1.3136288998357963 0.22567343091813552 1396656_AT, 1375901_AT, 1370378_AT, 1377195_AT, 1384002_AT, 1369690_AT, 1391078_AT, 1372484_AT, 1370602_AT, 1371837_AT, 1368477_AT, 1370918_A_AT, 1370426_A_AT, 1375469_AT, 1391086_AT, 1373256_AT, 1387030_AT 722 200 11963 1.3255401662049862 1.0 0.9245271943143617 98.2235493996847
GOTERM_BP_FAT GO:0006754~ATP biosynthetic process 9 0.7389162561576355 0.22824000737178735 1370602_AT, 1368477_AT, 1370918_A_AT, 1370426_A_AT, 1370378_AT, 1369931_AT, 1377195_AT, 1375577_AT, 1384002_AT 744 95 12092 1.5397283531409167 1.0 0.8556322666412466 99.11539402009957
GOTERM_MF_FAT GO:0022890~inorganic cation transmembrane transporter activity 12 0.9852216748768473 0.23011195844193832 1375197_AT, 1370378_AT, 1370277_AT, 1371791_AT, 1367877_AT, 1368046_AT, 1370602_AT, 1368477_AT, 1371417_AT, 1370918_A_AT, 1370426_A_AT, 1394871_AT, 1378932_AT 722 141 11963 1.4101491129840278 1.0 0.9248813626267371 98.37740791148252
GOTERM_MF_FAT GO:0042625~ATPase activity, coupled to transmembrane movement of ions 7 0.5747126436781609 0.23532808191698518 1370602_AT, 1368477_AT, 1370918_A_AT, 1370426_A_AT, 1370378_AT, 1377195_AT, 1384002_AT 722 69 11963 1.6809386165642939 1.0 0.9259776688413315 98.54225386838293
GOTERM_BP_FAT GO:0009205~purine ribonucleoside triphosphate metabolic process 11 0.9031198686371099 0.2387011499517514 1370602_AT, 1368477_AT, 1370918_A_AT, 1370426_A_AT, 1370378_AT, 1369931_AT, 1377195_AT, 1375577_AT, 1372872_AT, 1368885_AT, 1384002_AT 744 125 12092 1.430236559139785 1.0 0.8631736853806329 99.31040995366682
GOTERM_BP_FAT GO:0009199~ribonucleoside triphosphate metabolic process 11 0.9031198686371099 0.2462158436321471 1370602_AT, 1368477_AT, 1370918_A_AT, 1370426_A_AT, 1370378_AT, 1369931_AT, 1377195_AT, 1375577_AT, 1372872_AT, 1368885_AT, 1384002_AT 744 126 12092 1.4188854753370883 1.0 0.8681975626036357 99.42459384181842
GOTERM_BP_FAT GO:0006163~purine nucleotide metabolic process 16 1.3136288998357963 0.2540859068637075 1374677_AT, 1370378_AT, 1369931_AT, 1377195_AT, 1370047_AT, 1372872_AT, 1368885_AT, 1387085_AT, 1384002_AT, 1370602_AT, 1368477_AT, 1395630_AT, 1370918_A_AT, 1370426_A_AT, 1383025_AT, 1375217_AT, 1375577_AT, 1374419_AT 744 201 12092 1.2937463221526775 1.0 0.8739385370865398 99.52488849853187
SP_PIR_KEYWORDS calcium transport 7 0.5747126436781609 0.27165447216084093 1370602_AT, 1368477_AT, 1370426_A_AT, 1370411_AT, 1383458_AT, 1370588_A_AT, 1376165_AT 656 60 8979 1.596875 1.0 0.8793484995869074 98.84752939688677
INTERPRO IPR001757:ATPase, P-type, K/Mg/Cd/Cu/Zn/Na/Ca/Na/H-transporter 4 0.3284072249589491 0.2764033536265257 1370602_AT, 1368477_AT, 1370426_A_AT, 1384002_AT 752 25 10240 2.178723404255319 1.0 0.999765905757351 99.48990761434389
PIR_SUPERFAMILY PIRSF001297:Na(+)/K(+)-transporting ATPase alpha chain 3 0.24630541871921183 0.27689466449566924 1370602_AT, 1368477_AT, 1370426_A_AT 302 15 4368 2.8927152317880798 1.0 0.9999999998992346 98.82437444937942
GOTERM_BP_FAT GO:0009150~purine ribonucleotide metabolic process 12 0.9852216748768473 0.27835096309980994 1370602_AT, 1368477_AT, 1370918_A_AT, 1370426_A_AT, 1370378_AT, 1369931_AT, 1377195_AT, 1375577_AT, 1372872_AT, 1368885_AT, 1387085_AT, 1384002_AT 744 145 12092 1.3450500556173526 1.0 0.8924859388819988 99.74016345851902
INTERPRO IPR006068:ATPase, P-type cation-transporter, C-terminal 3 0.24630541871921183 0.3022753112237714 1370602_AT, 1368477_AT, 1370426_A_AT 752 15 10240 2.723404255319149 1.0 0.9997525037275593 99.71837938413454
INTERPRO IPR004014:ATPase, P-type cation-transporter, N-terminal 3 0.24630541871921183 0.3022753112237714 1370602_AT, 1368477_AT, 1370426_A_AT 752 15 10240 2.723404255319149 1.0 0.9997525037275593 99.71837938413454
GOTERM_BP_FAT GO:0009259~ribonucleotide metabolic process 12 0.9852216748768473 0.3162541504522327 1370602_AT, 1368477_AT, 1370918_A_AT, 1370426_A_AT, 1370378_AT, 1369931_AT, 1377195_AT, 1375577_AT, 1372872_AT, 1368885_AT, 1387085_AT, 1384002_AT 744 150 12092 1.3002150537634407 1.0 0.9133433962564997 99.90292223860452
GOTERM_BP_FAT GO:0009206~purine ribonucleoside triphosphate biosynthetic process 9 0.7389162561576355 0.3357968334372068 1370602_AT, 1368477_AT, 1370918_A_AT, 1370426_A_AT, 1370378_AT, 1369931_AT, 1377195_AT, 1375577_AT, 1384002_AT 744 107 12092 1.3670485378353934 1.0 0.9233780461200468 99.94281187774162
GOTERM_BP_FAT GO:0009201~ribonucleoside triphosphate biosynthetic process 9 0.7389162561576355 0.3451692320150471 1370602_AT, 1368477_AT, 1370918_A_AT, 1370426_A_AT, 1370378_AT, 1369931_AT, 1377195_AT, 1375577_AT, 1384002_AT 744 108 12092 1.3543906810035842 1.0 0.9281850768798199 99.95587545908114
GOTERM_BP_FAT GO:0009145~purine nucleoside triphosphate biosynthetic process 9 0.7389162561576355 0.3451692320150471 1370602_AT, 1368477_AT, 1370918_A_AT, 1370426_A_AT, 1370378_AT, 1369931_AT, 1377195_AT, 1375577_AT, 1384002_AT 744 108 12092 1.3543906810035842 1.0 0.9281850768798199 99.95587545908114
GOTERM_BP_FAT GO:0009152~purine ribonucleotide biosynthetic process 10 0.8210180623973727 0.35239801486782707 1370602_AT, 1368477_AT, 1370918_A_AT, 1370426_A_AT, 1370378_AT, 1369931_AT, 1377195_AT, 1375577_AT, 1387085_AT, 1384002_AT 744 124 12092 1.3107006590357266 1.0 0.9316413424551273 99.96396643925472
GOTERM_MF_FAT GO:0016887~ATPase activity 19 1.5599343185550083 0.35700154250970195 1396656_AT, 1376005_AT, 1375901_AT, 1370378_AT, 1377195_AT, 1384002_AT, 1369690_AT, 1391078_AT, 1384469_AT, 1372484_AT, 1370602_AT, 1371837_AT, 1368477_AT, 1370918_A_AT, 1370426_A_AT, 1375469_AT, 1391086_AT, 1375704_AT, 1373256_AT, 1387030_AT 722 269 11963 1.1703189199765212 1.0 0.9650867583709634 99.90503236913312
GOTERM_BP_FAT GO:0009142~nucleoside triphosphate biosynthetic process 9 0.7389162561576355 0.36401282843561344 1370602_AT, 1368477_AT, 1370918_A_AT, 1370426_A_AT, 1370378_AT, 1369931_AT, 1377195_AT, 1375577_AT, 1384002_AT 744 110 12092 1.3297653958944282 1.0 0.9376189094652637 99.97410121345835
GOTERM_MF_FAT GO:0042626~ATPase activity, coupled to transmembrane movement of substances 8 0.6568144499178982 0.3680182241969221 1370602_AT, 1368477_AT, 1370918_A_AT, 1370426_A_AT, 1370378_AT, 1377195_AT, 1384002_AT, 1387030_AT 722 97 11963 1.3665362538195733 1.0 0.9677085527454893 99.9276733755572
GOTERM_BP_FAT GO:0006164~purine nucleotide biosynthetic process 12 0.9852216748768473 0.3790168149400379 1374677_AT, 1370378_AT, 1369931_AT, 1377195_AT, 1387085_AT, 1384002_AT, 1370602_AT, 1368477_AT, 1395630_AT, 1370918_A_AT, 1370426_A_AT, 1375577_AT, 1374419_AT 744 158 12092 1.2343813801551653 1.0 0.9435271255504794 99.98324778196049
UP_SEQ_FEATURE active site:4-aspartylphosphate intermediate 3 0.24630541871921183 0.3864398790046341 1370602_AT, 1368477_AT, 1370426_A_AT 571 17 7317 2.2613577830431644 1.0 0.9999999948021863 99.97129865069633
GOTERM_BP_FAT GO:0009260~ribonucleotide biosynthetic process 10 0.8210180623973727 0.38781481755656644 1370602_AT, 1368477_AT, 1370918_A_AT, 1370426_A_AT, 1370378_AT, 1369931_AT, 1377195_AT, 1375577_AT, 1387085_AT, 1384002_AT 744 128 12092 1.2697412634408602 1.0 0.9465358697252407 99.98708817852075
GOTERM_MF_FAT GO:0043492~ATPase activity, coupled to movement of substances 8 0.6568144499178982 0.3880536075657736 1370602_AT, 1368477_AT, 1370918_A_AT, 1370426_A_AT, 1370378_AT, 1377195_AT, 1384002_AT, 1387030_AT 722 99 11963 1.3389294608131175 1.0 0.9709543098175978 99.95646777044233
INTERPRO IPR008250:ATPase, P-type, ATPase-associated region 3 0.24630541871921183 0.4111570442628107 1370602_AT, 1368477_AT, 1370426_A_AT 752 19 10240 2.1500559910414334 1.0 0.9999506458505888 99.98232007058051
INTERPRO IPR018303:ATPase, P-type phosphorylation site 3 0.24630541871921183 0.4111570442628107 1370602_AT, 1368477_AT, 1370426_A_AT 752 19 10240 2.1500559910414334 1.0 0.9999506458505888 99.98232007058051
GOTERM_MF_FAT GO:0016820~hydrolase activity, acting on acid anhydrides, catalyzing transmembrane movement of substances 8 0.6568144499178982 0.4181246385998453 1370602_AT, 1368477_AT, 1370918_A_AT, 1370426_A_AT, 1370378_AT, 1377195_AT, 1384002_AT, 1387030_AT 722 102 11963 1.299549182553908 1.0 0.9761770491768451 99.9803234160133
GOTERM_MF_FAT GO:0015662~ATPase activity, coupled to transmembrane movement of ions, phosphorylative mechanism 5 0.41050903119868637 0.4388831291788714 1370602_AT, 1368477_AT, 1370426_A_AT, 1377195_AT, 1384002_AT 722 56 11963 1.4793975069252077 1.0 0.9798652323993349 99.98889994260458
GOTERM_MF_FAT GO:0015405~P-P-bond-hydrolysis-driven transmembrane transporter activity 8 0.6568144499178982 0.4777146280617039 1370602_AT, 1368477_AT, 1370918_A_AT, 1370426_A_AT, 1370378_AT, 1377195_AT, 1384002_AT, 1387030_AT 722 108 11963 1.2273520057453575 1.0 0.9860482433210812 99.99641488500747
GOTERM_MF_FAT GO:0015399~primary active transmembrane transporter activity 8 0.6568144499178982 0.4777146280617039 1370602_AT, 1368477_AT, 1370918_A_AT, 1370426_A_AT, 1370378_AT, 1377195_AT, 1384002_AT, 1387030_AT 722 108 11963 1.2273520057453575 1.0 0.9860482433210812 99.99641488500747
INTERPRO IPR005834:Haloacid dehalogenase-like hydrolase 3 0.24630541871921183 0.6385046083863121 1370602_AT, 1368477_AT, 1370426_A_AT 752 29 10240 1.408657373440939 1.0 0.9999985066171838 99.99999382937277
Annotation Cluster 141 Enrichment Score: 0.6003973438403433
Category Term Count % PValue Genes List Total Pop Hits Pop Total Fold Enrichment Bonferroni Benjamini FDR
GOTERM_MF_FAT GO:0005507~copper ion binding 7 0.5747126436781609 0.17785480239977752 1378430_AT, 1367687_A_AT, 1368419_AT, 1377457_A_AT, 1368420_AT, 1385397_AT, 1394871_AT, 1394786_AT, 1367877_AT, 1368046_AT, 1393626_AT, 1368418_A_AT 722 63 11963 1.8410280086180362 1.0 0.8870631062301242 95.43257199949284
GOTERM_BP_FAT GO:0006825~copper ion transport 3 0.24630541871921183 0.18823966038468376 1368419_AT, 1368420_AT, 1394871_AT, 1367877_AT, 1368046_AT, 1368418_A_AT 744 13 12092 3.750620347394541 1.0 0.8196662058121276 97.77557510983345
SP_PIR_KEYWORDS copper 4 0.3284072249589491 0.2534049171713444 1367687_A_AT, 1368419_AT, 1368420_AT, 1385397_AT, 1394871_AT, 1368046_AT, 1368418_A_AT 656 24 8979 2.28125 1.0 0.8793630126852623 98.36708574803384
GOTERM_BP_FAT GO:0000041~transition metal ion transport 5 0.41050903119868637 0.4675400939140465 1368419_AT, 1368420_AT, 1385397_AT, 1394871_AT, 1367877_AT, 1368046_AT, 1378932_AT, 1368418_A_AT 744 57 12092 1.4256744010564046 1.0 0.9715762757687781 99.99898790972759
Annotation Cluster 142 Enrichment Score: 0.6003623464444293
Category Term Count % PValue Genes List Total Pop Hits Pop Total Fold Enrichment Bonferroni Benjamini FDR
GOTERM_BP_FAT GO:0031668~cellular response to extracellular stimulus 8 0.6568144499178982 0.10280377778684602 1371614_AT, 1367651_AT, 1381428_A_AT, 1370283_AT, 1379110_AT, 1388674_AT, 1387391_AT, 1387277_AT, 1375043_AT 744 65 12092 2.000330851943755 1.0 0.687047723722426 86.18729081550013
GOTERM_BP_FAT GO:0051412~response to corticosterone stimulus 3 0.24630541871921183 0.3503978024260789 1379110_AT, 1388674_AT, 1387391_AT, 1375043_AT 744 20 12092 2.4379032258064517 1.0 0.9306655655348481 99.96188049099179
GOTERM_BP_FAT GO:0051385~response to mineralocorticoid stimulus 3 0.24630541871921183 0.43887668784258316 1379110_AT, 1388674_AT, 1387391_AT, 1375043_AT 744 24 12092 2.0315860215053765 1.0 0.9646492321628354 99.99736514255646
Annotation Cluster 143 Enrichment Score: 0.5985303337485938
Category Term Count % PValue Genes List Total Pop Hits Pop Total Fold Enrichment Bonferroni Benjamini FDR
GOTERM_BP_FAT GO:0034621~cellular macromolecular complex subunit organization 22 1.8062397372742198 0.13870739284192754 1397989_AT, 1376785_AT, 1367802_AT, 1367861_AT, 1389384_AT, 1389921_AT, 1385540_AT, 1397528_AT, 1387616_AT, 1370932_AT, 1371211_A_AT, 1394010_AT, 1372726_AT, 1389596_AT, 1388597_AT, 1369688_S_AT, 1384101_AT, 1388245_A_AT, 1373221_AT, 1372460_AT, 1375469_AT, 1384927_AT, 1393635_X…
GOTERM_BP_FAT GO:0043933~macromolecular complex subunit organization 43 3.5303776683087027 0.14074674153953587 1376785_AT, 1370268_AT, 1386023_AT, 1390800_A_AT, 1367861_AT, 1391543_AT, 1370367_AT, 1367995_AT, 1367915_AT, 1389921_AT, 1375673_AT, 1387616_AT, 1371211_A_AT, 1367698_A_AT, 1389596_AT, 1387927_A_AT, 1380971_AT, 1370612_AT, 1369688_S_AT, 1373221_AT, 1396168_AT, 1384927_AT, 1369682_AT, 13…
GOTERM_BP_FAT GO:0051259~protein oligomerization 18 1.477832512315271 0.15312421347474064 1367698_A_AT, 1370173_AT, 1370268_AT, 1388758_AT, 1386023_AT, 1387927_A_AT, 1371543_AT, 1380971_AT, 1370172_AT, 1390800_A_AT, 1370612_AT, 1369362_AT, 1377642_AT, 1391543_AT, 1370367_AT, 1396168_AT, 1389234_AT, 1370113_AT, 1367995_AT, 1375673_AT, 1386261_X_AT, 1371737_AT 744 211 12092 1.3864852469041429 1.0 0…
GOTERM_BP_FAT GO:0070271~protein complex biogenesis 30 2.4630541871921183 0.26076571423156814 1370173_AT, 1370268_AT, 1388758_AT, 1386023_AT, 1390800_A_AT, 1369362_AT, 1389384_AT, 1391543_AT, 1370367_AT, 1389234_AT, 1367995_AT, 1370113_AT, 1375673_AT, 1386261_X_AT, 1387616_AT, 1370932_AT, 1367698_A_AT, 1394010_AT, 1387927_A_AT, 1389596_AT, 1386253_AT, 1371543_AT, 1370172_AT, 1380971_AT, 1388597_A…
GOTERM_BP_FAT GO:0006461~protein complex assembly 30 2.4630541871921183 0.26076571423156814 1370173_AT, 1370268_AT, 1388758_AT, 1386023_AT, 1390800_A_AT, 1369362_AT, 1389384_AT, 1391543_AT, 1370367_AT, 1389234_AT, 1367995_AT, 1370113_AT, 1375673_AT, 1386261_X_AT, 1387616_AT, 1370932_AT, 1367698_A_AT, 1394010_AT, 1387927_A_AT, 1389596_AT, 1386253_AT, 1371543_AT, 1370172_AT, 1380971_AT, 1388597_AT,…
GOTERM_BP_FAT GO:0065003~macromolecular complex assembly 38 3.1198686371100166 0.28810956020892126 1397989_AT, 1370173_AT, 1370268_AT, 1388758_AT, 1386023_AT, 1390800_A_AT, 1369362_AT, 1389384_AT, 1391543_AT, 1370367_AT, 1389234_AT, 1370113_AT, 1367995_AT, 1367915_AT, 1375673_AT, 1385540_AT, 1386261_X_AT, 1397528_AT, 1387616_AT, 1370932_AT, 1367698_A_AT, 1394010_AT, 1372726_AT, 1387927_A_AT, 1389…
GOTERM_BP_FAT GO:0034622~cellular macromolecular complex assembly 16 1.3136288998357963 0.49137533163104014 1370932_AT, 1397989_AT, 1372726_AT, 1394010_AT, 1389596_AT, 1388597_AT, 1369688_S_AT, 1389384_AT, 1373221_AT, 1372460_AT, 1385540_AT, 1384927_AT, 1393635_X_AT, 1369682_AT, 1397528_AT, 1392454_AT, 1387616_AT 744 237 12092 1.0972278934712583 1.0 0.9764913520204086 99.99956119543553
GOTERM_BP_FAT GO:0043623~cellular protein complex assembly 8 0.6568144499178982 0.5658528440864019 1370932_AT, 1369688_S_AT, 1389384_AT, 1373221_AT, 1384927_AT, 1389596_AT, 1393635_X_AT, 1388597_AT, 1387616_AT 744 115 12092 1.130621785881253 1.0 0.9877821581633727 99.99997559301583
Annotation Cluster 144 Enrichment Score: 0.5932601826020404
Category Term Count % PValue Genes List Total Pop Hits Pop Total Fold Enrichment Bonferroni Benjamini FDR
GOTERM_BP_FAT GO:0051384~response to glucocorticoid stimulus 11 0.9031198686371099 0.23127249596836907 1367687_A_AT, 1380882_AT, 1379110_AT, 1367648_AT, 1388674_AT, 1387391_AT, 1367614_AT, 1367802_AT, 1387691_AT, 1398256_AT, 1387835_AT, 1375043_AT 744 124 12092 1.4417707249392993 1.0 0.8561693094010061 99.1767186439471
GOTERM_BP_FAT GO:0048545~response to steroid hormone stimulus 22 1.8062397372742198 0.251959491341549 1367689_A_AT, 1386901_AT, 1379211_AT, 1369525_AT, 1387391_AT, 1367802_AT, 1375043_AT, 1388218_AT, 1392280_AT, 1367648_AT, 1375568_AT, 1382071_AT, 1380882_AT, 1367687_A_AT, 1370737_AT, 1386894_AT, 1379110_AT, 1369353_AT, 1387691_AT, 1398256_AT, 1387835_AT, 1383025_AT, 1388674_AT, 1375217_AT, 13676…
GOTERM_BP_FAT GO:0031960~response to corticosteroid stimulus 11 0.9031198686371099 0.28494742834257036 1367687_A_AT, 1380882_AT, 1379110_AT, 1367648_AT, 1388674_AT, 1387391_AT, 1367614_AT, 1367802_AT, 1387691_AT, 1398256_AT, 1387835_AT, 1375043_AT 744 131 12092 1.364729541163917 1.0 0.8957473621691796 99.78025191038222
Annotation Cluster 145 Enrichment Score: 0.5920214857171766
Category Term Count % PValue Genes List Total Pop Hits Pop Total Fold Enrichment Bonferroni Benjamini FDR
GOTERM_CC_FAT GO:0005856~cytoskeleton 70 5.747126436781609 0.07212415382308301 1389172_AT, 1372371_AT, 1387919_AT, 1368966_AT, 1387277_AT, 1370419_A_AT, 1396638_AT, 1371928_AT, 1397261_AT, 1370819_AT, 1389190_AT, 1394578_AT, 1367861_AT, 1397218_AT, 1372500_AT, 1392607_AT, 1375673_AT, 1389921_AT, 1391086_AT, 1398769_AT, 1367698_A_AT, 1388530_AT, 1389971_AT, 1376018_AT, 1367697_AT, 1369720_AT, 1380…
GOTERM_CC_FAT GO:0043228~non-membrane-bounded organelle 119 9.770114942528735 0.30260340160381255 1379218_AT, 1372371_AT, 1387277_AT, 1370419_A_AT, 1388163_AT, 1396638_AT, 1371928_AT, 1388780_AT, 1370819_AT, 1367861_AT, 1397218_AT, 1397862_AT, 1385294_AT, 1392607_AT, 1372500_AT, 1371888_AT, 1375673_AT, 1391086_AT, 1398769_AT, 1368835_AT, 1389971_AT, 1388530_AT, 1382811_AT, 1388654_AT, 1367697_AT,…
GOTERM_CC_FAT GO:0043232~intracellular non-membrane-bounded organelle 119 9.770114942528735 0.30260340160381255 1379218_AT, 1372371_AT, 1387277_AT, 1370419_A_AT, 1388163_AT, 1396638_AT, 1371928_AT, 1388780_AT, 1370819_AT, 1367861_AT, 1397218_AT, 1397862_AT, 1385294_AT, 1392607_AT, 1372500_AT, 1371888_AT, 1375673_AT, 1391086_AT, 1398769_AT, 1368835_AT, 1389971_AT, 1388530_AT, 1382811_AT, 1388654_A…
GOTERM_CC_FAT GO:0044430~cytoskeletal part 42 3.4482758620689653 0.648762464363579 1396656_AT, 1376005_AT, 1372371_AT, 1375857_AT, 1393639_AT, 1368966_AT, 1387277_AT, 1396638_AT, 1369690_AT, 1371928_AT, 1393045_AT, 1389190_AT, 1370819_AT, 1394578_AT, 1369362_AT, 1370254_AT, 1391086_AT, 1371508_AT, 1379261_AT, 1389374_AT, 1395132_AT, 1385721_AT, 1367698_A_AT, 1378197_AT, 1376018_AT, 1373478_AT, 13…
Annotation Cluster 146 Enrichment Score: 0.5814293249760364
Category Term Count % PValue Genes List Total Pop Hits Pop Total Fold Enrichment Bonferroni Benjamini FDR
GOTERM_MF_FAT GO:0019787~small conjugating protein ligase activity 12 0.9852216748768473 0.12760639060700396 1389069_AT, 1375341_AT, 1385259_AT, 1399095_AT, 1392259_AT, 1376947_AT, 1384416_AT, 1398420_AT, 1383515_AT, 1397862_AT, 1370113_AT, 1375673_AT, 1385540_AT, 1372394_AT, 1381349_A_AT 722 124 11963 1.6034760075060317 1.0 0.8440336469451831 88.36714139706561
GOTERM_MF_FAT GO:0016881~acid-amino acid ligase activity 14 1.1494252873563218 0.13745200997227958 1389069_AT, 1375341_AT, 1385259_AT, 1398813_AT, 1399095_AT, 1392259_AT, 1376947_AT, 1384416_AT, 1398420_AT, 1397862_AT, 1383515_AT, 1370113_AT, 1375673_AT, 1385540_AT, 1388873_AT, 1372394_AT, 1381349_A_AT 722 154 11963 1.506295643414757 1.0 0.847701322676563 90.27237234844509
GOTERM_MF_FAT GO:0016879~ligase activity, forming carbon-nitrogen bonds 15 1.2315270935960592 0.20279914728909598 1389069_AT, 1374677_AT, 1375341_AT, 1385259_AT, 1398813_AT, 1399095_AT, 1392259_AT, 1376947_AT, 1384416_AT, 1398420_AT, 1397862_AT, 1383515_AT, 1370113_AT, 1375673_AT, 1385540_AT, 1388873_AT, 1372394_AT, 1381349_A_AT 722 181 11963 1.3731424373670436 1.0 0.9082181127469993 97.189369000…
GOTERM_BP_FAT GO:0032446~protein modification by small protein conjugation 9 0.7389162561576355 0.2453163635039997 1376947_AT, 1386745_AT, 1389069_AT, 1384416_AT, 1384888_AT, 1397862_AT, 1398813_AT, 1375673_AT, 1399095_AT, 1392259_AT, 1372394_AT 744 97 12092 1.5079813767874957 1.0 0.8682023942434557 99.41193438246259
GOTERM_BP_FAT GO:0070647~protein modification by small protein conjugation or removal 10 0.8210180623973727 0.31746088450771504 1376947_AT, 1386745_AT, 1389069_AT, 1384416_AT, 1384888_AT, 1397862_AT, 1398813_AT, 1375673_AT, 1399095_AT, 1392259_AT, 1372394_AT, 1391908_AT 744 120 12092 1.3543906810035844 1.0 0.9139222102486063 99.90600159651692
GOTERM_MF_FAT GO:0004842~ubiquitin-protein ligase activity 8 0.6568144499178982 0.3183656113662391 1376947_AT, 1389069_AT, 1384416_AT, 1398420_AT, 1370113_AT, 1397862_AT, 1375673_AT, 1392259_AT, 1372394_AT, 1381349_A_AT 722 92 11963 1.4408045284836806 1.0 0.9551353121285227 99.7618043134752
GOTERM_BP_FAT GO:0016567~protein ubiquitination 7 0.5747126436781609 0.3909458720515895 1376947_AT, 1386745_AT, 1389069_AT, 1384416_AT, 1384888_AT, 1397862_AT, 1375673_AT, 1392259_AT, 1372394_AT 744 82 12092 1.3874246000524522 1.0 0.9478764012331803 99.98824154917529
KEGG_PATHWAY rno04120:Ubiquitin mediated proteolysis 10 0.8210180623973727 0.40755312490635287 1393343_AT, 1398420_AT, 1370113_AT, 1383515_AT, 1385259_AT, 1375568_AT, 1398813_AT, 1385540_AT, 1375673_AT, 1388873_AT, 1384958_AT 356 126 5590 1.2462100945247012 1.0 0.7319728262636667 99.82721204544654
GOTERM_CC_FAT GO:0000151~ubiquitin ligase complex 5 0.41050903119868637 0.4162964245019817 1393343_AT, 1376947_AT, 1389069_AT, 1384416_AT, 1398420_AT, 1397862_AT 667 53 10776 1.524143588583067 1.0 0.9051381593935275 99.95608248318662
Annotation Cluster 147 Enrichment Score: 0.5686307973361097
Category Term Count % PValue Genes List Total Pop Hits Pop Total Fold Enrichment Bonferroni Benjamini FDR
GOTERM_MF_FAT GO:0033293~monocarboxylic acid binding 7 0.5747126436781609 0.16010475796090487 1367689_A_AT, 1373253_AT, 1367636_AT, 1386901_AT, 1368674_AT, 1367915_AT, 1377887_AT, 1367767_AT 722 61 11963 1.9013895826710867 1.0 0.8662295405420992 93.60468669849706
GOTERM_MF_FAT GO:0005504~fatty acid binding 5 0.41050903119868637 0.30012422701608577 1367689_A_AT, 1373253_AT, 1386901_AT, 1367915_AT, 1377887_AT, 1367767_AT 722 46 11963 1.8010056606046005 1.0 0.9496632739174187 99.63885507750506
GOTERM_MF_FAT GO:0031406~carboxylic acid binding 12 0.9852216748768473 0.40963996002245107 1367689_A_AT, 1367687_A_AT, 1386901_AT, 1368951_AT, 1368674_AT, 1367767_AT, 1367636_AT, 1373253_AT, 1370367_AT, 1367985_AT, 1367915_AT, 1377887_AT, 1368304_AT 722 165 11963 1.2050365147318056 1.0 0.974344430324466 99.9752812525203
Annotation Cluster 148 Enrichment Score: 0.5607145166469936
Category Term Count % PValue Genes List Total Pop Hits Pop Total Fold Enrichment Bonferroni Benjamini FDR
GOTERM_BP_FAT GO:0035023~regulation of Rho protein signal transduction 9 0.7389162561576355 0.05201687259123464 1369688_S_AT, 1369362_AT, 1391673_AT, 1378062_AT, 1377385_AT, 1379368_AT, 1378721_AT, 1373494_AT, 1377903_AT 744 67 12092 2.183196918632643 1.0 0.5161487440244188 62.27302032330581
GOTERM_MF_FAT GO:0005085~guanyl-nucleotide exchange factor activity 9 0.7389162561576355 0.3998361325702036 1393081_AT, 1378062_AT, 1374821_AT, 1378721_AT, 1369129_AT, 1384677_AT, 1373494_AT, 1377903_AT, 1374872_AT 722 116 11963 1.2855454198108702 1.0 0.973368565873053 99.96795582758794
GOTERM_MF_FAT GO:0005088~Ras guanyl-nucleotide exchange factor activity 5 0.41050903119868637 0.4793361759648478 1378062_AT, 1378721_AT, 1369129_AT, 1373494_AT, 1377903_AT 722 59 11963 1.4041739048781632 1.0 0.9859338566914252 99.99658633279827
GOTERM_MF_FAT GO:0005089~Rho guanyl-nucleotide exchange factor activity 4 0.3284072249589491 0.5734234520895765 1378062_AT, 1378721_AT, 1373494_AT, 1377903_AT 722 49 11963 1.3525920063316184 1.0 0.9924226939380292 99.99985239085404
Annotation Cluster 149 Enrichment Score: 0.5605782137449087
Category Term Count % PValue Genes List Total Pop Hits Pop Total Fold Enrichment Bonferroni Benjamini FDR
GOTERM_BP_FAT GO:0048286~lung alveolus development 4 0.3284072249589491 0.12110518734827086 1368681_AT, 1369604_AT, 1367816_AT, 1386913_AT 744 20 12092 3.2505376344086025 1.0 0.7275012558345466 90.51696393690875
GOTERM_BP_FAT GO:0030323~respiratory tube development 11 0.9031198686371099 0.15007484493781545 1387922_AT, 1368681_AT, 1369604_AT, 1393850_AT, 1373923_AT, 1371024_AT, 1367816_AT, 1386913_AT, 1393471_AT, 1374335_AT, 1396939_AT 744 112 12092 1.5962461597542246 1.0 0.7758135677680534 94.85574942094969
GOTERM_BP_FAT GO:0030324~lung development 10 0.8210180623973727 0.23426382818077834 1387922_AT, 1368681_AT, 1369604_AT, 1393850_AT, 1373923_AT, 1371024_AT, 1367816_AT, 1386913_AT, 1393471_AT, 1374335_AT 744 110 12092 1.4775171065493646 1.0 0.8596456617595873 99.2332578681017
GOTERM_BP_FAT GO:0060541~respiratory system development 10 0.8210180623973727 0.29176055194020833 1387922_AT, 1368681_AT, 1369604_AT, 1393850_AT, 1373923_AT, 1371024_AT, 1367816_AT, 1386913_AT, 1393471_AT, 1374335_AT 744 117 12092 1.3891186471831634 1.0 0.899995684680281 99.81547657826448
GOTERM_BP_FAT GO:0035295~tube development 16 1.3136288998357963 0.5638156839029057 1368681_AT, 1369604_AT, 1386913_AT, 1393471_AT, 1374335_AT, 1392259_AT, 1389793_AT, 1375570_AT, 1370097_A_AT, 1387922_AT, 1369362_AT, 1393850_AT, 1373923_AT, 1371024_AT, 1367816_AT, 1372394_AT, 1396939_AT 744 248 12092 1.0485605272285814 1.0 0.9875618621429807 99.99997341636674
GOTERM_BP_FAT GO:0035239~tube morphogenesis 10 0.8210180623973727 0.6182884132429242 1370097_A_AT, 1375570_AT, 1368681_AT, 1369362_AT, 1369604_AT, 1393850_AT, 1373923_AT, 1386913_AT, 1392259_AT, 1372394_AT, 1389793_AT 744 155 12092 1.0485605272285814 1.0 0.992831256662496 99.99999766971911
Annotation Cluster 150 Enrichment Score: 0.5598767050588775
Category Term Count % PValue Genes List Total Pop Hits Pop Total Fold Enrichment Bonferroni Benjamini FDR
GOTERM_BP_FAT GO:0030099~myeloid cell differentiation 10 0.8210180623973727 0.11708265534860987 1369029_AT, 1393836_AT, 1379368_AT, 1367591_AT, 1367985_AT, 1387277_AT, 1393471_AT, 1367877_AT, 1387691_AT, 1368856_AT 744 93 12092 1.7476008787143023 1.0 0.718955277790162 89.69290356338291
GOTERM_BP_FAT GO:0030218~erythrocyte differentiation 5 0.41050903119868637 0.28436642439405835 1379368_AT, 1367985_AT, 1387277_AT, 1393471_AT, 1367877_AT 744 44 12092 1.8468963831867058 1.0 0.8956458573374229 99.77697070755241
GOTERM_BP_FAT GO:0034101~erythrocyte homeostasis 5 0.41050903119868637 0.36940989632182447 1379368_AT, 1367985_AT, 1387277_AT, 1393471_AT, 1367877_AT 744 50 12092 1.6252688172043013 1.0 0.9395780289061343 99.9778313646276
GOTERM_BP_FAT GO:0048872~homeostasis of number of cells 8 0.6568144499178982 0.4683966425146081 1379368_AT, 1385831_AT, 1367985_AT, 1387277_AT, 1393471_AT, 1370974_AT, 1367877_AT, 1395073_AT, 1383407_AT 744 105 12092 1.2383000512032771 1.0 0.9713280965709106 99.99901721129389
Annotation Cluster 151 Enrichment Score: 0.5575476664932796
Category Term Count % PValue Genes List Total Pop Hits Pop Total Fold Enrichment Bonferroni Benjamini FDR
GOTERM_BP_FAT GO:0022411~cellular component disassembly 5 0.41050903119868637 0.22944567918007847 1371211_A_AT, 1388245_A_AT, 1369939_AT, 1368294_AT, 1375469_AT, 1367802_AT 744 40 12092 2.0315860215053765 1.0 0.8542430313462085 99.14027551544373
GOTERM_BP_FAT GO:0034623~cellular macromolecular complex disassembly 3 0.24630541871921183 0.3043256500987165 1371211_A_AT, 1388245_A_AT, 1375469_AT, 1367802_AT 744 18 12092 2.7087813620071683 1.0 0.9065741761247814 99.86689710658261
GOTERM_BP_FAT GO:0032984~macromolecular complex disassembly 3 0.24630541871921183 0.3043256500987165 1371211_A_AT, 1388245_A_AT, 1375469_AT, 1367802_AT 744 18 12092 2.7087813620071683 1.0 0.9065741761247814 99.86689710658261
Annotation Cluster 152 Enrichment Score: 0.5453375941267473
Category Term Count % PValue Genes List Total Pop Hits Pop Total Fold Enrichment Bonferroni Benjamini FDR
GOTERM_MF_FAT GO:0034483~heparan sulfate sulfotransferase activity 3 0.24630541871921183 0.06222612955674606 1370834_AT, 1391240_AT, 1383724_AT 722 7 11963 7.1011080332409975 1.0 0.709031232421502 63.66763153287284
GOTERM_MF_FAT GO:0008146~sulfotransferase activity 4 0.3284072249589491 0.5592440417657177 1370834_AT, 1391240_AT, 1378214_AT, 1383724_AT 722 48 11963 1.3807710064635275 1.0 0.9913548888723965 99.99975287846848
GOTERM_MF_FAT GO:0016782~transferase activity, transferring sulfur-containing groups 4 0.3284072249589491 0.6643746651444409 1370834_AT, 1391240_AT, 1378214_AT, 1383724_AT 722 56 11963 1.1835180055401662 1.0 0.9961991253242014 99.9999966276459
Annotation Cluster 153 Enrichment Score: 0.5383653413096945
Category Term Count % PValue Genes List Total Pop Hits Pop Total Fold Enrichment Bonferroni Benjamini FDR
GOTERM_CC_FAT GO:0000793~condensed chromosome 10 0.8210180623973727 0.12006610505035853 1370260_AT, 1376785_AT, 1383561_AT, 1395595_AT, 1374961_AT, 1387151_AT, 1389238_AT, 1379261_AT, 1382459_AT, 1384638_AT 667 93 10776 1.7371959181699475 1.0 0.6481625613028245 84.065804734267
GOTERM_CC_FAT GO:0000776~kinetochore 6 0.49261083743842365 0.17312627374096654 1391498_AT, 1374961_AT, 1387151_AT, 1379261_AT, 1392269_AT, 1382459_AT, 1395306_AT 667 48 10776 2.0194902548725637 1.0 0.725761870493767 93.47669601342051
GOTERM_CC_FAT GO:0000777~condensed chromosome kinetochore 4 0.3284072249589491 0.29968953803890036 1374961_AT, 1387151_AT, 1379261_AT, 1382459_AT 667 31 10776 2.084635101803937 1.0 0.8500300112257959 99.39958753549996
GOTERM_CC_FAT GO:0000775~chromosome, centromeric region 7 0.5747126436781609 0.3513776824010696 1391498_AT, 1374961_AT, 1387151_AT, 1379261_AT, 1392269_AT, 1382459_AT, 1371928_AT, 1395306_AT 667 78 10776 1.4498904393956868 1.0 0.8851953607249199 99.80033752734037
GOTERM_CC_FAT GO:0000779~condensed chromosome, centromeric region 4 0.3284072249589491 0.41982712300413205 1374961_AT, 1387151_AT, 1379261_AT, 1382459_AT 667 38 10776 1.700623372524264 1.0 0.9056551879912943 99.95974670305196
GOTERM_BP_FAT GO:0007059~chromosome segregation 4 0.3284072249589491 0.6404840206228514 1376785_AT, 1374961_AT, 1379261_AT, 1382459_AT 744 53 12092 1.2266179752485293 1.0 0.9944719986274125 99.9999992190175
Annotation Cluster 154 Enrichment Score: 0.5356425122115296
Category Term Count % PValue Genes List Total Pop Hits Pop Total Fold Enrichment Bonferroni Benjamini FDR
GOTERM_BP_FAT GO:0046165~alcohol biosynthetic process 6 0.49261083743842365 0.1310087426104105 1387483_AT, 1368674_AT, 1378214_AT, 1397458_AT, 1367624_AT, 1375852_AT 744 44 12092 2.216275659824047 1.0 0.7457456400030248 92.28850071159636
GOTERM_BP_FAT GO:0016051~carbohydrate biosynthetic process 9 0.7389162561576355 0.236724890868309 1387483_AT, 1384574_AT, 1379211_AT, 1379289_AT, 1368674_AT, 1378214_AT, 1397458_AT, 1367624_AT, 1383724_AT 744 96 12092 1.5236895161290323 1.0 0.8611540753740244 99.27700190945605
GOTERM_BP_FAT GO:0046364~monosaccharide biosynthetic process 4 0.3284072249589491 0.36526869738972506 1368674_AT, 1378214_AT, 1397458_AT, 1367624_AT 744 35 12092 1.8574500768049156 1.0 0.9380589158128959 99.9750187353653
GOTERM_BP_FAT GO:0034637~cellular carbohydrate biosynthetic process 6 0.49261083743842365 0.36984290769087647 1387483_AT, 1368674_AT, 1378214_AT, 1397458_AT, 1367624_AT, 1383724_AT 744 65 12092 1.5002481389578162 1.0 0.9395257319296205 99.97810751271594
GOTERM_BP_FAT GO:0019319~hexose biosynthetic process 3 0.24630541871921183 0.5007413833813327 1378214_AT, 1397458_AT, 1367624_AT 744 27 12092 1.8058542413381125 1.0 0.9783907830208023 99.99968741069924
Annotation Cluster 155 Enrichment Score: 0.5347038823190007
Category Term Count % PValue Genes List Total Pop Hits Pop Total Fold Enrichment Bonferroni Benjamini FDR
GOTERM_BP_FAT GO:0042326~negative regulation of phosphorylation 6 0.49261083743842365 0.1046155819512616 1372299_AT, 1388674_AT, 1387391_AT, 1375568_AT, 1370047_AT, 1386881_AT, 1370603_A_AT 744 41 12092 2.3784421715184894 1.0 0.6903223252199289 86.68752912842142
GOTERM_BP_FAT GO:0045936~negative regulation of phosphate metabolic process 6 0.49261083743842365 0.1404153932398622 1372299_AT, 1388674_AT, 1387391_AT, 1375568_AT, 1370047_AT, 1386881_AT, 1370603_A_AT 744 45 12092 2.1670250896057346 1.0 0.7597891929278882 93.67757806418953
GOTERM_BP_FAT GO:0010563~negative regulation of phosphorus metabolic process 6 0.49261083743842365 0.1404153932398622 1372299_AT, 1388674_AT, 1387391_AT, 1375568_AT, 1370047_AT, 1386881_AT, 1370603_A_AT 744 45 12092 2.1670250896057346 1.0 0.7597891929278882 93.67757806418953
GOTERM_BP_FAT GO:0001933~negative regulation of protein amino acid phosphorylation 4 0.3284072249589491 0.3137698680732418 1375568_AT, 1370047_AT, 1386881_AT, 1370603_A_AT 744 32 12092 2.0315860215053765 1.0 0.9125217488597642 99.89628007495688
GOTERM_BP_FAT GO:0051248~negative regulation of protein metabolic process 11 0.9031198686371099 0.6180345464036737 1380882_AT, 1369362_AT, 1380336_AT, 1373013_AT, 1383025_AT, 1375568_AT, 1370047_AT, 1375217_AT, 1386881_AT, 1387272_AT, 1370603_A_AT, 1369930_AT 744 172 12092 1.0394161040260066 1.0 0.992860439473154 99.99999764127499
GOTERM_BP_FAT GO:0031400~negative regulation of protein modification process 7 0.5747126436781609 0.6408119983118503 1369362_AT, 1383025_AT, 1375568_AT, 1370047_AT, 1375217_AT, 1386881_AT, 1370603_A_AT, 1369930_AT 744 106 12092 1.073290728342463 1.0 0.9944544887208293 99.99999923191706
GOTERM_BP_FAT GO:0032269~negative regulation of cellular protein metabolic process 10 0.8210180623973727 0.7051676587224318 1380882_AT, 1369362_AT, 1373013_AT, 1383025_AT, 1375568_AT, 1370047_AT, 1375217_AT, 1386881_AT, 1387272_AT, 1370603_A_AT, 1369930_AT 744 167 12092 0.9732148606013779 1.0 0.9973634400042286 99.99999997907419
Annotation Cluster 156 Enrichment Score: 0.5342361063573674
Category Term Count % PValue Genes List Total Pop Hits Pop Total Fold Enrichment Bonferroni Benjamini FDR
GOTERM_BP_FAT GO:0032940~secretion by cell 18 1.477832512315271 0.13192578056582488 1390939_AT, 1370090_AT, 1369811_AT, 1387369_AT, 1387713_A_AT, 1387277_AT, 1392299_AT, 1369690_AT, 1387835_AT, 1390687_AT, 1369046_AT, 1367915_AT, 1387237_AT, 1373281_AT, 1367614_AT, 1369682_AT, 1375272_AT, 1396939_AT 744 206 12092 1.4201378014406514 1.0 0.747350515179119 92.43565865507912
GOTERM_BP_FAT GO:0046903~secretion 20 1.6420361247947455 0.28632554212194444 1390939_AT, 1370090_AT, 1369811_AT, 1387369_AT, 1387713_A_AT, 1387277_AT, 1392299_AT, 1381181_AT, 1369690_AT, 1387835_AT, 1390687_AT, 1369046_AT, 1370411_AT, 1367915_AT, 1387237_AT, 1373281_AT, 1367614_AT, 1369682_AT, 1375272_AT, 1387474_AT, 1396939_AT 744 267 12092 1.2174298256211993 1.0 0.8961615550674352 99.7878532472…
GOTERM_BP_FAT GO:0003001~generation of a signal involved in cell-cell signaling 9 0.7389162561576355 0.3357968334372068 1369811_AT, 1387713_A_AT, 1367915_AT, 1387277_AT, 1392299_AT, 1367614_AT, 1369682_AT, 1369690_AT, 1387835_AT 744 107 12092 1.3670485378353934 1.0 0.9233780461200468 99.94281187774162
GOTERM_BP_FAT GO:0006887~exocytosis 8 0.6568144499178982 0.5751607138035129 1390939_AT, 1390687_AT, 1369046_AT, 1369811_AT, 1387369_AT, 1387237_AT, 1387277_AT, 1375272_AT 744 116 12092 1.1208750463477941 1.0 0.9888712176876798 99.99998356550199
Annotation Cluster 157 Enrichment Score: 0.5315316328323691
Category Term Count % PValue Genes List Total Pop Hits Pop Total Fold Enrichment Bonferroni Benjamini FDR
GOTERM_CC_FAT GO:0032982~myosin filament 3 0.24630541871921183 0.14501298408947988 1373478_AT, 1368966_AT, 1371508_AT, 1388597_AT 667 11 10776 4.406160556085593 1.0 0.6986542500099704 89.45680269717838
SP_PIR_KEYWORDS thick filament 3 0.24630541871921183 0.16213844119644497 1373478_AT, 1368966_AT, 1371508_AT, 1388597_AT 656 10 8979 4.106249999999999 1.0 0.8773301869554513 91.71638351077382
GOTERM_CC_FAT GO:0016459~myosin complex 6 0.49261083743842365 0.3870511623792414 1373478_AT, 1369720_AT, 1393639_AT, 1368966_AT, 1380722_AT, 1371508_AT, 1388597_AT 667 66 10776 1.4687201853618645 1.0 0.891473489477962 99.9113830159588
SP_PIR_KEYWORDS muscle protein 3 0.24630541871921183 0.8218871863992219 1373478_AT, 1368966_AT, 1371508_AT, 1388597_AT 656 42 8979 0.9776785714285713 1.0 0.9908360702315334 99.99999999718587
Annotation Cluster 158 Enrichment Score: 0.5294166230032782
Category Term Count % PValue Genes List Total Pop Hits Pop Total Fold Enrichment Bonferroni Benjamini FDR
GOTERM_BP_FAT GO:0031646~positive regulation of neurological system process 6 0.49261083743842365 0.1046155819512616 1394578_AT, 1386023_AT, 1381181_AT, 1369353_AT, 1387691_AT, 1378932_AT, 1387474_AT 744 41 12092 2.3784421715184894 1.0 0.6903223252199289 86.68752912842142
GOTERM_BP_FAT GO:0050806~positive regulation of synaptic transmission 5 0.41050903119868637 0.16541095846344944 1394578_AT, 1386023_AT, 1381181_AT, 1369353_AT, 1387691_AT, 1387474_AT 744 35 12092 2.3218125960061444 1.0 0.7967746058294192 96.31009675408062
GOTERM_BP_FAT GO:0051971~positive regulation of transmission of nerve impulse 5 0.41050903119868637 0.21614724082168552 1394578_AT, 1386023_AT, 1381181_AT, 1369353_AT, 1387691_AT, 1387474_AT 744 39 12092 2.083677970774745 1.0 0.8450299474304053 98.82519401337743
GOTERM_BP_FAT GO:0044057~regulation of system process 24 1.9704433497536946 0.24058297167600926 1369115_AT, 1386023_AT, 1397380_AT, 1381181_AT, 1387413_AT, 1369622_AT, 1394578_AT, 1368539_AT, 1370588_A_AT, 1378932_AT, 1387474_AT, 1367956_AT, 1371129_AT, 1368951_AT, 1369353_AT, 1376259_AT, 1387691_AT, 1398256_AT, 1388597_AT, 1370426_A_AT, 1383025_AT, 1367816_AT, 1375217_AT, 1384815_AT, 1388379_AT,…
GOTERM_BP_FAT GO:0031644~regulation of neurological system process 13 1.0673234811165846 0.48882906463565806 1367956_AT, 1371129_AT, 1369115_AT, 1368951_AT, 1386023_AT, 1369353_AT, 1397380_AT, 1381181_AT, 1387691_AT, 1394578_AT, 1368539_AT, 1384815_AT, 1378932_AT, 1387474_AT 744 188 12092 1.123856097002974 1.0 0.9759782834245284 99.99951933037441
GOTERM_BP_FAT GO:0051969~regulation of transmission of nerve impulse 11 0.9031198686371099 0.6469807625796642 1394578_AT, 1368539_AT, 1367956_AT, 1371129_AT, 1386023_AT, 1381181_AT, 1397380_AT, 1369353_AT, 1384815_AT, 1387691_AT, 1378932_AT, 1387474_AT 744 176 12092 1.0157930107526882 1.0 0.9947585900861456 99.9999994400897
GOTERM_BP_FAT GO:0050804~regulation of synaptic transmission 10 0.8210180623973727 0.6916080138808551 1394578_AT, 1368539_AT, 1367956_AT, 1371129_AT, 1386023_AT, 1381181_AT, 1397380_AT, 1369353_AT, 1384815_AT, 1387691_AT, 1387474_AT 744 165 12092 0.985011404366243 1.0 0.9969043830060217 99.99999995246286
Annotation Cluster 159 Enrichment Score: 0.5270409208105127
Category Term Count % PValue Genes List Total Pop Hits Pop Total Fold Enrichment Bonferroni Benjamini FDR
GOTERM_MF_FAT GO:0016791~phosphatase activity 20 1.6420361247947455 0.06267437976717831 1392467_AT, 1382778_AT, 1367942_AT, 1388044_AT, 1376771_AT, 1370603_A_AT, 1371543_AT, 1373589_AT, 1374591_AT, 1375081_AT, 1373173_AT, 1370509_AT, 1383665_AT, 1373065_AT, 1384815_AT, 1396465_AT, 1381357_AT, 1388379_AT, 1388048_A_AT, 1389229_AT, 1390954_AT 722 216 11963 1.534190007181697 1.0 0.7047133515803354 6…
GOTERM_MF_FAT GO:0004722~protein serine/threonine phosphatase activity 5 0.41050903119868637 0.12404195751778842 1370509_AT, 1382778_AT, 1376771_AT, 1384815_AT, 1396465_AT, 1373589_AT 722 32 11963 2.5889456371191137 1.0 0.8392660632351467 87.59510808936592
GOTERM_MF_FAT GO:0004721~phosphoprotein phosphatase activity 12 0.9852216748768473 0.14352529755482077 1382778_AT, 1376771_AT, 1370603_A_AT, 1373589_AT, 1374591_AT, 1373173_AT, 1370509_AT, 1373065_AT, 1381357_AT, 1396465_AT, 1384815_AT, 1388379_AT, 1390954_AT 722 127 11963 1.5655986215019522 1.0 0.8572360429300574 91.2974448559923
GOTERM_BP_FAT GO:0016311~dephosphorylation 12 0.9852216748768473 0.16324150460391657 1382778_AT, 1367942_AT, 1371543_AT, 1370603_A_AT, 1373589_AT, 1374591_AT, 1373173_AT, 1370509_AT, 1373065_AT, 1381357_AT, 1396465_AT, 1384815_AT, 1388379_AT 744 128 12092 1.523689516129032 1.0 0.7937744284886808 96.13108672960915
GOTERM_BP_FAT GO:0006470~protein amino acid dephosphorylation 10 0.8210180623973727 0.18151439057690189 1373173_AT, 1370509_AT, 1382778_AT, 1373065_AT, 1384815_AT, 1396465_AT, 1370603_A_AT, 1381357_AT, 1388379_AT, 1373589_AT, 1374591_AT 744 103 12092 1.5779308904896125 1.0 0.8147599913073413 97.4141390472108
GOTERM_MF_FAT GO:0004725~protein tyrosine phosphatase activity 8 0.6568144499178982 0.23295450321623765 1373173_AT, 1382778_AT, 1373065_AT, 1396465_AT, 1370603_A_AT, 1381357_AT, 1388379_AT, 1373589_AT, 1374591_AT 722 83 11963 1.5970363448252844 1.0 0.9256558122292009 98.46928872936859
SP_PIR_KEYWORDS protein phosphatase 7 0.5747126436781609 0.35002754948641734 1370509_AT, 1382778_AT, 1384815_AT, 1396465_AT, 1370603_A_AT, 1388379_AT, 1373589_AT, 1390954_AT 656 66 8979 1.4517045454545456 1.0 0.9111279816397402 99.76802026737487
INTERPRO IPR000242:Protein-tyrosine phosphatase, receptor/non-receptor type 4 0.3284072249589491 0.4979439706572344 1373065_AT, 1370603_A_AT, 1388379_AT, 1374591_AT 752 36 10240 1.5130023640661938 1.0 0.9999853057366038 99.99868872888489
SMART SM00194:PTPc 4 0.3284072249589491 0.5540777845857253 1373065_AT, 1370603_A_AT, 1388379_AT, 1374591_AT 405 36 5083 1.3945130315500684 1.0 0.9951358605610642 99.99710960305939
UP_SEQ_FEATURE active site:Phosphocysteine intermediate 4 0.3284072249589491 0.5587740426012484 1382778_AT, 1396465_AT, 1370603_A_AT, 1388379_AT, 1373589_AT 571 37 7317 1.3853362995219387 1.0 0.9999999992038536 99.99988332103544
INTERPRO IPR016130:Protein-tyrosine phosphatase, active site 5 0.41050903119868637 0.5957522719909154 1382778_AT, 1373065_AT, 1396465_AT, 1370603_A_AT, 1388379_AT, 1373589_AT 752 56 10240 1.2158054711246202 1.0 0.9999965694623786 99.99996177469347
INTERPRO IPR000387:Protein-tyrosine phosphatase 4 0.3284072249589491 0.7205050635073085 1382778_AT, 1373065_AT, 1370603_A_AT, 1388379_AT 752 50 10240 1.0893617021276596 1.0 0.9999997934169287 99.99999990722223
INTERPRO IPR000387:Dual-specific/protein-tyrosine phosphatase, conserved region 4 0.3284072249589491 0.7889977148471691 1382778_AT, 1373065_AT, 1370603_A_AT, 1388379_AT 752 56 10240 0.9726443768996961 1.0 0.9999999702177863 99.99999999905471
Annotation Cluster 160 Enrichment Score: 0.5255694050289046
Category Term Count % PValue Genes List Total Pop Hits Pop Total Fold Enrichment Bonferroni Benjamini FDR
GOTERM_BP_FAT GO:0002274~myeloid leukocyte activation 6 0.49261083743842365 0.22482318213753388 1369697_AT, 1370955_AT, 1370090_AT, 1392280_AT, 1387277_AT, 1375272_AT 744 53 12092 1.8399269628727937 1.0 0.8520421621174217 99.0411307669122
GOTERM_BP_FAT GO:0002263~cell activation during immune response 5 0.41050903119868637 0.27042481696047566 1387483_AT, 1398482_AT, 1392280_AT, 1387277_AT, 1375272_AT 744 43 12092 1.8898474618654664 1.0 0.8861662625525549 99.68284602929991
GOTERM_BP_FAT GO:0002366~leukocyte activation during immune response 5 0.41050903119868637 0.27042481696047566 1387483_AT, 1398482_AT, 1392280_AT, 1387277_AT, 1375272_AT 744 43 12092 1.8898474618654664 1.0 0.8861662625525549 99.68284602929991
GOTERM_BP_FAT GO:0002275~myeloid cell activation during immune response 3 0.24630541871921183 0.4806049068587226 1392280_AT, 1387277_AT, 1375272_AT 744 26 12092 1.8753101736972706 1.0 0.9743747020591197 99.99935681221437
Annotation Cluster 161 Enrichment Score: 0.5230236296484064
Category Term Count % PValue Genes List Total Pop Hits Pop Total Fold Enrichment Bonferroni Benjamini FDR
SP_PIR_KEYWORDS palmitate 16 1.3136288998357963 0.17710190767924566 1367689_A_AT, 1388530_AT, 1374273_AT, 1384816_AT, 1386901_AT, 1369115_AT, 1378139_AT, 1370268_AT, 1387277_AT, 1381181_AT, 1395993_AT, 1369071_AT, 1370612_AT, 1387112_AT, 1394578_AT, 1369029_AT, 1388750_AT, 1398594_AT, 1377908_AT, 1387474_AT, 1394726_AT 656 158 8979 1.3860759493670887 1.0 0.8686711506276885 93.57279262437802
UP_SEQ_FEATURE lipid moiety-binding region:S-palmitoyl cysteine 15 1.2315270935960592 0.18594708090766948 1367689_A_AT, 1388530_AT, 1374273_AT, 1384816_AT, 1386901_AT, 1369115_AT, 1378139_AT, 1370268_AT, 1387277_AT, 1381181_AT, 1395993_AT, 1369071_AT, 1370612_AT, 1387112_AT, 1394578_AT, 1369029_AT, 1398594_AT, 1377908_AT, 1387474_AT, 1394726_AT 571 138 7317 1.3928653011497754 1.0 0.99999914464043…
SP_PIR_KEYWORDS lipoprotein 23 1.8883415435139574 0.8190614894540249 1367689_A_AT, 1374273_AT, 1386901_AT, 1369115_AT, 1370268_AT, 1397731_AT, 1387277_AT, 1381181_AT, 1368852_AT, 1387961_AT, 1387112_AT, 1394578_AT, 1369029_AT, 1388750_AT, 1387474_AT, 1388530_AT, 1384816_AT, 1387186_AT, 1378139_AT, 1367675_AT, 1395993_AT, 1387691_AT, 1369071_AT, 1370612_AT, 1369417_A_AT, 1398594_AT, 1398350_AT, 13…
Annotation Cluster 162 Enrichment Score: 0.522795935985574
Category Term Count % PValue Genes List Total Pop Hits Pop Total Fold Enrichment Bonferroni Benjamini FDR
INTERPRO IPR000504:RNA recognition motif, RNP-1 15 1.2315270935960592 0.07349768536253184 1379010_AT, 1372075_AT, 1378139_AT, 1375892_AT, 1393322_AT, 1395595_AT, 1367464_AT, 1393569_AT, 1396185_AT, 1368992_A_AT, 1398594_AT, 1369083_AT, 1376430_AT, 1371839_AT, 1395326_AT, 1395638_AT, 1392758_AT 752 125 10240 1.6340425531914895 1.0 0.9927842004923132 71.21992060860289
INTERPRO IPR012677:Nucleotide-binding, alpha-beta plait 15 1.2315270935960592 0.09435159312964717 1379010_AT, 1372075_AT, 1378139_AT, 1375892_AT, 1393322_AT, 1395595_AT, 1367464_AT, 1393569_AT, 1396185_AT, 1368992_A_AT, 1398594_AT, 1369083_AT, 1376430_AT, 1371839_AT, 1395326_AT, 1395638_AT, 1392758_AT 752 130 10240 1.5711947626841245 1.0 0.9940341332564798 80.14888536995912
SMART SM00360:RRM 15 1.2315270935960592 0.11893451521155315 1379010_AT, 1372075_AT, 1378139_AT, 1375892_AT, 1393322_AT, 1395595_AT, 1367464_AT, 1393569_AT, 1396185_AT, 1368992_A_AT, 1398594_AT, 1369083_AT, 1376430_AT, 1371839_AT, 1395326_AT, 1395638_AT, 1392758_AT 405 125 5083 1.5060740740740741 0.9999999999999618 0.8725128153608099 80.57618383662721
GOTERM_BP_FAT GO:0000377~RNA splicing, via transesterification reactions with bulged adenosine as nucleophile 11 0.9031198686371099 0.21668782615225335 1368992_A_AT, 1379010_AT, 1372075_AT, 1397989_AT, 1393701_AT, 1376594_AT, 1371839_AT, 1368063_A_AT, 1395638_AT, 1392758_AT, 1397528_AT 744 122 12092 1.4654063105940418 1.0 0.84519429738023 98.83989125121091
GOTERM_BP_FAT GO:0000375~RNA splicing, via transesterification reactions 11 0.9031198686371099 0.21668782615225335 1368992_A_AT, 1379010_AT, 1372075_AT, 1397989_AT, 1393701_AT, 1376594_AT, 1371839_AT, 1368063_A_AT, 1395638_AT, 1392758_AT, 1397528_AT 744 122 12092 1.4654063105940418 1.0 0.84519429738023 98.83989125121091
GOTERM_BP_FAT GO:0000398~nuclear mRNA splicing, via spliceosome 11 0.9031198686371099 0.21668782615225335 1368992_A_AT, 1379010_AT, 1372075_AT, 1397989_AT, 1393701_AT, 1376594_AT, 1371839_AT, 1368063_A_AT, 1395638_AT, 1392758_AT, 1397528_AT 744 122 12092 1.4654063105940418 1.0 0.84519429738023 98.83989125121091
KEGG_PATHWAY rno03040:Spliceosome 11 0.9031198686371099 0.2379870348394952 1368992_A_AT, 1372484_AT, 1379010_AT, 1372075_AT, 1371837_AT, 1394200_AT, 1376594_AT, 1367464_AT, 1372705_AT, 1371839_AT, 1396185_AT, 1392758_AT 356 121 5590 1.4274770173646578 1.0 0.6017852108986846 96.32082170415669
GOTERM_BP_FAT GO:0008380~RNA splicing 14 1.1494252873563218 0.30670711866141814 1379010_AT, 1397989_AT, 1372075_AT, 1393701_AT, 1367464_AT, 1368063_A_AT, 1368992_A_AT, 1376594_AT, 1387117_AT, 1371839_AT, 1395326_AT, 1368228_AT, 1395638_AT, 1392758_AT, 1397528_AT 744 179 12092 1.2711599687631405 1.0 0.9082216240142493 99.87497083984859
UP_SEQ_FEATURE domain:RRM 5 0.41050903119868637 0.30695908704350183 1395595_AT, 1369083_AT, 1395326_AT, 1371839_AT, 1395638_AT 571 36 7317 1.7797723292469352 1.0 0.9999999516634882 99.78062361564716
GOTERM_BP_FAT GO:0016071~mRNA metabolic process 17 1.3957307060755337 0.424466276878093 1379010_AT, 1372075_AT, 1397989_AT, 1393701_AT, 1375892_AT, 1367464_AT, 1397313_AT, 1368063_A_AT, 1368992_A_AT, 1376594_AT, 1387117_AT, 1376430_AT, 1368228_AT, 1371839_AT, 1395326_AT, 1372149_AT, 1395638_AT, 1392758_AT, 1397528_AT 744 243 12092 1.1370193371388115 1.0 0.9599551674632578 99.9958148102601
GOTERM_BP_FAT GO:0006397~mRNA processing 14 1.1494252873563218 0.5302841053396555 1379010_AT, 1397989_AT, 1372075_AT, 1393701_AT, 1367464_AT, 1368063_A_AT, 1368992_A_AT, 1376594_AT, 1387117_AT, 1371839_AT, 1395326_AT, 1368228_AT, 1395638_AT, 1392758_AT, 1397528_AT 744 210 12092 1.0835125448028673 1.0 0.9830623761171616 99.99989729947539
GOTERM_BP_FAT GO:0006396~RNA processing 21 1.7241379310344827 0.7133702221817227 1379010_AT, 1372075_AT, 1383144_AT, 1397989_AT, 1381687_AT, 1393701_AT, 1399123_AT, 1367464_AT, 1368063_A_AT, 1389238_AT, 1397336_AT, 1368992_A_AT, 1376594_AT, 1387117_AT, 1368228_AT, 1371839_AT, 1395326_AT, 1383607_AT, 1395638_AT, 1392758_AT, 1397528_AT, 1381248_AT 744 360 12092 0.948073476702509 1.0 0.9976202236340…
SP_PIR_KEYWORDS mrna splicing 6 0.49261083743842365 0.7137032940564424 1368992_A_AT, 1367464_AT, 1387117_AT, 1395326_AT, 1371839_AT, 1368228_AT, 1368063_A_AT 656 81 8979 1.0138888888888888 1.0 0.98029560510627 99.99999775274455
SP_PIR_KEYWORDS mrna processing 7 0.5747126436781609 0.7555201414119399 1368992_A_AT, 1367464_AT, 1387117_AT, 1395326_AT, 1371839_AT, 1368228_AT, 1368063_A_AT, 1395638_AT 656 101 8979 0.9486386138613863 1.0 0.9855315799168551 99.99999975672345
SP_PIR_KEYWORDS rna-binding 12 0.9852216748768473 0.8839718606922544 1383144_AT, 1375901_AT, 1395595_AT, 1367464_AT, 1397212_AT, 1377708_AT, 1368992_A_AT, 1387117_AT, 1369083_AT, 1368228_AT, 1371839_AT, 1395326_AT, 1395638_AT 656 203 8979 0.8091133004926108 1.0 0.994936895374038 99.99999999999326
Annotation Cluster 163 Enrichment Score: 0.520692071132707
Category Term Count % PValue Genes List Total Pop Hits Pop Total Fold Enrichment Bonferroni Benjamini FDR
GOTERM_BP_FAT GO:0031668~cellular response to extracellular stimulus 8 0.6568144499178982 0.10280377778684602 1371614_AT, 1367651_AT, 1381428_A_AT, 1370283_AT, 1379110_AT, 1388674_AT, 1387391_AT, 1387277_AT, 1375043_AT 744 65 12092 2.000330851943755 1.0 0.687047723722426 86.18729081550013
GOTERM_BP_FAT GO:0009267~cellular response to starvation 4 0.3284072249589491 0.29659972247934896 1371614_AT, 1367651_AT, 1381428_A_AT, 1370283_AT 744 31 12092 2.097121054457163 1.0 0.902252815486288 99.83717691955644
GOTERM_BP_FAT GO:0031669~cellular response to nutrient levels 4 0.3284072249589491 0.5130179765795149 1371614_AT, 1367651_AT, 1381428_A_AT, 1370283_AT 744 44 12092 1.4775171065493649 1.0 0.9805506204385798 99.99980154477888
GOTERM_BP_FAT GO:0042594~response to starvation 4 0.3284072249589491 0.5283470872263764 1371614_AT, 1367651_AT, 1381428_A_AT, 1370283_AT 744 45 12092 1.44468339307049 1.0 0.9829052884583566 99.999889289941
Annotation Cluster 164 Enrichment Score: 0.5172541012675254
Category Term Count % PValue Genes List Total Pop Hits Pop Total Fold Enrichment Bonferroni Benjamini FDR
GOTERM_BP_FAT GO:0051048~negative regulation of secretion 9 0.7389162561576355 0.08327537760036902 1371211_A_AT, 1388245_A_AT, 1368655_AT, 1383760_AT, 1367614_AT, 1387691_AT, 1388379_AT, 1398256_AT, 1389922_AT, 1387835_AT 744 74 12092 1.97667829119442 1.0 0.6262078437176124 79.53901638531937
GOTERM_BP_FAT GO:0050796~regulation of insulin secretion 7 0.5747126436781609 0.11987636246293262 1383025_AT, 1388044_AT, 1375217_AT, 1387691_AT, 1368856_AT, 1388379_AT, 1398256_AT, 1389922_AT 744 55 12092 2.0685239491691108 1.0 0.7246985821334218 90.27207674869851
GOTERM_BP_FAT GO:0002791~regulation of peptide secretion 7 0.5747126436781609 0.1704732886756241 1383025_AT, 1388044_AT, 1375217_AT, 1387691_AT, 1368856_AT, 1388379_AT, 1398256_AT, 1389922_AT 744 61 12092 1.8650625771196896 1.0 0.8016196306500151 96.69784377237708
GOTERM_BP_FAT GO:0051047~positive regulation of secretion 11 0.9031198686371099 0.1955446223469635 1381881_AT, 1387713_A_AT, 1388044_AT, 1381181_AT, 1376259_AT, 1387691_AT, 1367842_AT, 1383025_AT, 1375217_AT, 1391185_AT, 1388379_AT, 1368856_AT, 1387474_AT 744 119 12092 1.5023493268275052 1.0 0.8253276184289424 98.11384425529471
GOTERM_BP_FAT GO:0046883~regulation of hormone secretion 8 0.6568144499178982 0.2667562911590092 1373140_AT, 1383025_AT, 1388044_AT, 1375217_AT, 1387691_AT, 1368856_AT, 1388379_AT, 1398256_AT, 1389922_AT 744 85 12092 1.52966476913346 1.0 0.8826755374121221 99.65244771360999
GOTERM_BP_FAT GO:0045862~positive regulation of proteolysis 3 0.24630541871921183 0.3730523542499486 1383025_AT, 1375217_AT, 1387691_AT, 1398256_AT 744 21 12092 2.3218125960061444 1.0 0.941074157281205 99.98005524596829
GOTERM_BP_FAT GO:0032024~positive regulation of insulin secretion 3 0.24630541871921183 0.4806049068587226 1383025_AT, 1388044_AT, 1375217_AT, 1368856_AT 744 26 12092 1.8753101736972706 1.0 0.9743747020591197 99.99935681221437
GOTERM_BP_FAT GO:0046887~positive regulation of hormone secretion 4 0.3284072249589491 0.5130179765795149 1383025_AT, 1388044_AT, 1375217_AT, 1368856_AT, 1388379_AT 744 44 12092 1.4775171065493649 1.0 0.9805506204385798 99.99980154477888
GOTERM_BP_FAT GO:0002793~positive regulation of peptide secretion 3 0.24630541871921183 0.5935590512295454 1383025_AT, 1388044_AT, 1375217_AT, 1368856_AT 744 32 12092 1.523689516129032 1.0 0.9906540202545113 99.99999267354772
GOTERM_BP_FAT GO:0030162~regulation of proteolysis 4 0.3284072249589491 0.6404840206228514 1380882_AT, 1383025_AT, 1375217_AT, 1387691_AT, 1398256_AT 744 53 12092 1.2266179752485293 1.0 0.9944719986274125 99.9999992190175
GOTERM_BP_FAT GO:0046888~negative regulation of hormone secretion 3 0.24630541871921183 0.658074454218345 1388379_AT, 1398256_AT, 1389922_AT 744 36 12092 1.3543906810035842 1.0 0.995355917324501 99.99999968733923
Annotation Cluster 165 Enrichment Score: 0.5156788307476378
Category Term Count % PValue Genes List Total Pop Hits Pop Total Fold Enrichment Bonferroni Benjamini FDR
GOTERM_BP_FAT GO:0045912~negative regulation of carbohydrate metabolic process 3 0.24630541871921183 0.12231247596189511 1390687_AT, 1383025_AT, 1370047_AT, 1375217_AT 744 10 12092 4.875806451612903 1.0 0.7291500763963719 90.75187605914694
[truncated: 1,025 more rows]

## Sheet: Cluster 1
ID Gene Name Species
[truncated: 33 more rows]

## Sheet: Cluster 2
ID Gene Name Species
[truncated: 46 more rows]

## Sheet: Cluster 3
ID Gene Name Species
[truncated: 108 more rows]

## Sheet: Cluster 4
ID Gene Name Species
[truncated: 70 more rows]

[truncated: 7 more sheets: Cluster 5, Cluster 6, Cluster 7, Cluster 8, Cluster 9, Cluster 10, Sheet9]
